# Supplementary material for: phuEGO: A Network-Based Method to Reconstruct Active Signaling Pathways From Phosphoproteomics Datasets
Source: Mol Cell Proteomics. 2024 Apr 19;23(6):100771. doi: 10.1016/j.mcpro.2024.100771 (PMC11134849; doi:10.1016/j.mcpro.2024.100771)
Supplement: Supplemental Data S1 [file mmc1.zip]

Archive with 2 entries (2 files):
- Enrichment_tables/Ochoa_et_al.zip
- Enrichment_tables/Paper.zip
