# Supplementary material for: phuEGO: A Network-Based Method to Reconstruct Active Signaling Pathways From Phosphoproteomics Datasets
Source: Mol Cell Proteomics. 2024 Apr 19;23(6):100771. doi: 10.1016/j.mcpro.2024.100771 (PMC11134849; doi:10.1016/j.mcpro.2024.100771)
Supplement: Supplemental Data S2 [file mmc2.zip]

Archive with 20 entries (20 files):
- SARS network/Increased_phosphorylation/graphml/klann.graphml.xml
- SARS network/Increased_phosphorylation/graphml/stukalov.graphml.xml
- SARS network/Increased_phosphorylation/tsv/Bouhaddout.tsv
- SARS network/decreased_phosphorylation/tsv/Stukalov(1).tsv
- SARS network/decreased_phosphorylation/tsv/Bouhaddout.tsv
- SARS network/Increased_phosphorylation/tsv/Stukalov.tsv
- SARS network/decreased_phosphorylation/tsv/Klann.tsv
- SARS network/decreased_phosphorylation/graphml/hekman.graphml.xml
- SARS network/Increased_phosphorylation/tsv/Klann.tsv
- SARS network/decreased_phosphorylation/graphml/bouhaddout.graphml.xml
- SARS network/decreased_phosphorylation/graphml/stukalov.graphml.xml
- SARS network/Increased_phosphorylation/tsv/Higgins.tsv
- SARS network/Increased_phosphorylation/graphml/hekman.graphml.xml
- SARS network/decreased_phosphorylation/tsv/Stukalov.tsv
- SARS network/Increased_phosphorylation/tsv/Hekman.tsv
- SARS network/decreased_phosphorylation/graphml/klann.graphml.xml
- SARS network/decreased_phosphorylation/graphml/higgins.graphml.xml
- SARS network/Increased_phosphorylation/graphml/bouhaddout.graphml.xml
- SARS network/decreased_phosphorylation/tsv/Higgins.tsv
- SARS network/Increased_phosphorylation/graphml/higgins.graphml.xml
