# Supplementary material for: phuEGO: A Network-Based Method to Reconstruct Active Signaling Pathways From Phosphoproteomics Datasets
Source: Mol Cell Proteomics. 2024 Apr 19;23(6):100771. doi: 10.1016/j.mcpro.2024.100771 (PMC11134849; doi:10.1016/j.mcpro.2024.100771)
Supplement: Supplemental Data S2 [file mmc2.zip › SARS network/decreased_phosphorylation/tsv/Klann.tsv]

NodeA	NodeB	weight	NodeA_in_module_0	NodeA_in_module_1	NodeA_in_module_2	NodeA_in_module_3	NodeA_in_module_4	NodeA_is_a_drug_target	NodeA_is_a_seed	NodeB_in_module_0	NodeB_in_module_1	NodeB_in_module_2	NodeB_in_module_3	NodeB_in_module_4	NodeB_is_a_drug_target	NodeB_is_a_seed
Q02779	P52564	0.3457877654704823	0.0	0.0	1.0	0.0	0.0	0.0	0.0	0.0	0.0	1.0	0.0	0.0	0.0	0.0
Q02779	Q5TCX8	0.5482796269947429	0.0	0.0	1.0	0.0	0.0	0.0	0.0	0.0	0.0	1.0	0.0	0.0	0.0	1.0
Q02779	P46734	0.38992796470588287	0.0	0.0	1.0	0.0	0.0	0.0	0.0	0.0	0.0	1.0	0.0	0.0	0.0	0.0
O60934	O14757	0.23809299495250122	1.0	0.0	0.0	1.0	0.0	0.0	0.0	1.0	1.0	0.0	1.0	0.0	0.0	1.0
O60934	P38398	0.21893128589451202	1.0	0.0	0.0	1.0	0.0	0.0	0.0	1.0	0.0	0.0	0.0	0.0	0.0	1.0
O60934	P06493	0.15233114859684263	1.0	0.0	0.0	1.0	0.0	0.0	0.0	1.0	0.0	0.0	1.0	0.0	0.0	0.0
O60934	P49959	0.4602442710764667	1.0	0.0	0.0	1.0	0.0	0.0	0.0	1.0	0.0	0.0	0.0	0.0	0.0	0.0
O60934	O96017	0.2110560440656911	1.0	0.0	0.0	1.0	0.0	0.0	0.0	1.0	1.0	0.0	1.0	0.0	0.0	0.0
O60934	Q12888	0.1784971216855014	1.0	0.0	0.0	1.0	0.0	0.0	0.0	0.0	1.0	0.0	0.0	0.0	0.0	1.0
O60934	Q13535	0.2178693332820861	1.0	0.0	0.0	1.0	0.0	0.0	0.0	0.0	0.0	0.0	1.0	0.0	0.0	0.0
O60934	P24941	0.18344337661235594	1.0	0.0	0.0	1.0	0.0	0.0	0.0	1.0	0.0	0.0	1.0	0.0	0.0	0.0
O60934	Q9BXW9	0.16486014477700475	1.0	0.0	0.0	1.0	0.0	0.0	0.0	0.0	1.0	0.0	0.0	0.0	0.0	1.0
O60934	Q14676	0.16226603932724903	1.0	0.0	0.0	1.0	0.0	0.0	0.0	0.0	1.0	0.0	0.0	0.0	0.0	0.0
O15197	P08238	0.08527417935365142	1.0	0.0	0.0	0.0	0.0	0.0	0.0	0.0	0.0	0.0	1.0	0.0	1.0	0.0
Q9NRM7	O14757	0.16458949355273927	0.0	1.0	0.0	0.0	0.0	0.0	0.0	1.0	1.0	0.0	1.0	0.0	0.0	1.0
Q9NRM7	O95835	0.5635965394701234	0.0	1.0	0.0	0.0	0.0	0.0	0.0	0.0	1.0	0.0	0.0	0.0	0.0	1.0
Q9NRM7	O96017	0.1903154275194262	0.0	1.0	0.0	0.0	0.0	0.0	0.0	1.0	1.0	0.0	1.0	0.0	0.0	0.0
Q9NRM7	Q9NQS7	0.141166626986822	0.0	1.0	0.0	0.0	0.0	0.0	0.0	0.0	0.0	0.0	1.0	0.0	0.0	1.0
Q96FF9	P28482	0.037542803944948945	0.0	0.0	0.0	1.0	0.0	0.0	0.0	0.0	0.0	1.0	1.0	1.0	0.0	1.0
Q96FF9	Q8N3U4	0.18292864642942755	0.0	0.0	0.0	1.0	0.0	0.0	0.0	0.0	0.0	0.0	1.0	0.0	0.0	0.0
Q96FF9	P06493	0.11174528785258782	0.0	0.0	0.0	1.0	0.0	0.0	0.0	1.0	0.0	0.0	1.0	0.0	0.0	0.0
Q96FF9	Q9UQE7	0.22914034847354403	0.0	0.0	0.0	1.0	0.0	0.0	0.0	0.0	0.0	0.0	1.0	0.0	0.0	0.0
Q96FF9	Q14683	0.211718428356699	0.0	0.0	0.0	1.0	0.0	0.0	0.0	0.0	0.0	0.0	1.0	0.0	0.0	0.0
Q96FF9	Q8WVM7	0.1854987264283888	0.0	0.0	0.0	1.0	0.0	0.0	0.0	0.0	0.0	0.0	1.0	0.0	0.0	0.0
Q96FF9	P53350	0.11603838148326709	0.0	0.0	0.0	1.0	0.0	0.0	0.0	0.0	1.0	0.0	0.0	0.0	0.0	0.0
Q96FF9	P49454	0.19254570520788314	0.0	0.0	0.0	1.0	0.0	0.0	0.0	0.0	1.0	0.0	0.0	0.0	0.0	1.0
Q96FF9	Q9NTI5	0.36196626671094106	0.0	0.0	0.0	1.0	0.0	0.0	0.0	0.0	0.0	0.0	1.0	0.0	0.0	1.0
P33991	Q14566	0.7763474805567078	1.0	0.0	0.0	0.0	0.0	0.0	1.0	1.0	0.0	0.0	0.0	0.0	0.0	0.0
P33991	O14757	0.12763920751926566	1.0	0.0	0.0	0.0	0.0	0.0	1.0	1.0	1.0	0.0	1.0	0.0	0.0	1.0
P33991	P33993	0.7048204736205711	1.0	0.0	0.0	0.0	0.0	0.0	1.0	1.0	0.0	0.0	0.0	0.0	0.0	0.0
P33991	P53350	0.05916420279572677	1.0	0.0	0.0	0.0	0.0	0.0	1.0	0.0	1.0	0.0	0.0	0.0	0.0	0.0
P33991	P49736	0.592819429244646	1.0	0.0	0.0	0.0	0.0	0.0	1.0	1.0	1.0	0.0	0.0	0.0	0.0	1.0
P33991	P25205	0.8362035043093031	1.0	0.0	0.0	0.0	0.0	0.0	1.0	1.0	0.0	0.0	0.0	0.0	0.0	1.0
P33991	P24941	0.1313449562536551	1.0	0.0	0.0	0.0	0.0	0.0	1.0	1.0	0.0	0.0	1.0	0.0	0.0	0.0
P33991	Q16659	0.13146270783884792	1.0	0.0	0.0	0.0	0.0	0.0	1.0	1.0	1.0	1.0	0.0	0.0	0.0	1.0
P33991	Q8WUA4	0.12434244577567095	1.0	0.0	0.0	0.0	0.0	0.0	1.0	0.0	1.0	0.0	0.0	0.0	0.0	1.0
P33991	Q14683	0.21139048760265844	1.0	0.0	0.0	0.0	0.0	0.0	1.0	0.0	0.0	0.0	1.0	0.0	0.0	0.0
P33991	P06493	0.08282404041899927	1.0	0.0	0.0	0.0	0.0	0.0	1.0	1.0	0.0	0.0	1.0	0.0	0.0	0.0
P33991	Q9UQE7	0.24233702524504766	1.0	0.0	0.0	0.0	0.0	0.0	1.0	0.0	0.0	0.0	1.0	0.0	0.0	0.0
P33991	Q9NVP2	0.08437578676270009	1.0	0.0	0.0	0.0	0.0	0.0	1.0	1.0	0.0	0.0	0.0	0.0	0.0	0.0
P33991	P30291	0.12513546493774738	1.0	0.0	0.0	0.0	0.0	0.0	1.0	1.0	0.0	0.0	0.0	0.0	0.0	1.0
P33991	P20248	0.04658706460043402	1.0	0.0	0.0	0.0	0.0	0.0	1.0	1.0	0.0	0.0	0.0	0.0	0.0	0.0
P33991	Q8IVT5	0.07265232891049322	1.0	0.0	0.0	0.0	0.0	0.0	1.0	0.0	0.0	1.0	0.0	0.0	0.0	1.0
P33991	Q13535	0.13959452803526917	1.0	0.0	0.0	0.0	0.0	0.0	1.0	0.0	0.0	0.0	1.0	0.0	0.0	0.0
P33991	O00311	0.2317770231882231	1.0	0.0	0.0	0.0	0.0	0.0	1.0	1.0	1.0	0.0	1.0	0.0	0.0	0.0
O00311	O14757	0.27761135280732013	1.0	1.0	0.0	1.0	0.0	0.0	0.0	1.0	1.0	0.0	1.0	0.0	0.0	1.0
O00311	O43913	0.21689239697190782	1.0	1.0	0.0	1.0	0.0	0.0	0.0	1.0	0.0	0.0	0.0	0.0	0.0	0.0
O00311	P06493	0.19840170144123173	1.0	1.0	0.0	1.0	0.0	0.0	0.0	1.0	0.0	0.0	1.0	0.0	0.0	0.0
O00311	P49736	0.1936010317657434	1.0	1.0	0.0	1.0	0.0	0.0	0.0	1.0	1.0	0.0	0.0	0.0	0.0	1.0
O00311	Q13111	0.13346742297836695	1.0	1.0	0.0	1.0	0.0	0.0	0.0	1.0	0.0	0.0	0.0	0.0	0.0	0.0
O00311	P33993	0.209979207349879	1.0	1.0	0.0	1.0	0.0	0.0	0.0	1.0	0.0	0.0	0.0	0.0	0.0	0.0
O00311	P11802	0.24466894631564146	1.0	1.0	0.0	1.0	0.0	0.0	0.0	1.0	1.0	0.0	0.0	0.0	1.0	0.0
O00311	P25205	0.21675168062689087	1.0	1.0	0.0	1.0	0.0	0.0	0.0	1.0	0.0	0.0	0.0	0.0	0.0	1.0
O00311	Q9HAW4	0.2805379784308129	1.0	1.0	0.0	1.0	0.0	0.0	0.0	1.0	0.0	0.0	1.0	0.0	0.0	1.0
O00311	P11388	0.15838988413266886	1.0	1.0	0.0	1.0	0.0	0.0	0.0	0.0	1.0	0.0	0.0	0.0	1.0	1.0
O00311	P24941	0.28078806132265116	1.0	1.0	0.0	1.0	0.0	0.0	0.0	1.0	0.0	0.0	1.0	0.0	0.0	0.0
O00311	P20248	0.13902770305154724	1.0	1.0	0.0	1.0	0.0	0.0	0.0	1.0	0.0	0.0	0.0	0.0	0.0	0.0
O00311	Q16659	0.23410419180320086	1.0	1.0	0.0	1.0	0.0	0.0	0.0	1.0	1.0	1.0	0.0	0.0	0.0	1.0
Q9NRL2	Q92731	0.10418604859721907	1.0	0.0	0.0	0.0	0.0	0.0	0.0	1.0	0.0	0.0	0.0	0.0	1.0	0.0
Q9NRL2	O14757	0.126165616472975	1.0	0.0	0.0	0.0	0.0	0.0	0.0	1.0	1.0	0.0	1.0	0.0	0.0	1.0
Q9NRL2	O60264	0.16781955905510018	1.0	0.0	0.0	0.0	0.0	0.0	0.0	1.0	0.0	0.0	0.0	0.0	0.0	0.0
Q9NRL2	Q9UIG0	0.2362840820778783	1.0	0.0	0.0	0.0	0.0	0.0	0.0	1.0	0.0	0.0	0.0	0.0	0.0	1.0
P29320	Q96SB4	0.1319214071094768	0.0	0.0	1.0	0.0	0.0	0.0	0.0	0.0	1.0	0.0	0.0	1.0	0.0	1.0
P29320	P16403	0.0705206931845511	0.0	0.0	1.0	0.0	0.0	0.0	0.0	0.0	0.0	1.0	0.0	0.0	0.0	1.0
P29320	Q15375	0.2720670976074339	0.0	0.0	1.0	0.0	0.0	0.0	0.0	0.0	0.0	1.0	0.0	0.0	0.0	0.0
Q9NUK0	Q96SB4	0.25082825910271633	0.0	0.0	0.0	0.0	1.0	0.0	0.0	0.0	1.0	0.0	0.0	1.0	0.0	1.0
P51957	P54132	0.12084778158886564	0.0	0.0	0.0	1.0	0.0	0.0	1.0	1.0	1.0	0.0	1.0	0.0	0.0	0.0
P51957	Q7Z3K3	0.25663747548847343	0.0	0.0	0.0	1.0	0.0	0.0	1.0	0.0	0.0	0.0	1.0	0.0	0.0	0.0
Q9P2R6	Q92794	0.27936668523805297	1.0	0.0	0.0	0.0	0.0	0.0	0.0	1.0	0.0	0.0	0.0	0.0	0.0	0.0
Q9P2R6	P06493	0.059076687044222836	1.0	0.0	0.0	0.0	0.0	0.0	0.0	1.0	0.0	0.0	1.0	0.0	0.0	0.0
Q9P2R6	O95251	0.16476353003235744	1.0	0.0	0.0	0.0	0.0	0.0	0.0	1.0	0.0	0.0	0.0	0.0	0.0	1.0
P49760	Q8N5S9	0.272652153790019	0.0	1.0	0.0	0.0	1.0	0.0	1.0	1.0	0.0	0.0	1.0	1.0	0.0	0.0
P49760	P78362	0.23395487779430255	0.0	1.0	0.0	0.0	1.0	0.0	1.0	1.0	0.0	0.0	0.0	1.0	0.0	0.0
P49760	P08238	0.04284284106545595	0.0	1.0	0.0	0.0	1.0	0.0	1.0	0.0	0.0	0.0	1.0	0.0	1.0	0.0
P49760	P31751	0.10907023077246046	0.0	1.0	0.0	0.0	1.0	0.0	1.0	0.0	0.0	1.0	0.0	1.0	0.0	0.0
P49760	P49761	0.5825594146356898	0.0	1.0	0.0	0.0	1.0	0.0	1.0	0.0	0.0	0.0	0.0	1.0	0.0	1.0
Q07002	Q00535	0.06530318334320341	0.0	1.0	0.0	1.0	1.0	0.0	1.0	0.0	0.0	0.0	1.0	0.0	0.0	0.0
Q07002	P51114	0.06043666707514078	0.0	1.0	0.0	1.0	1.0	0.0	1.0	1.0	0.0	0.0	0.0	0.0	0.0	0.0
Q07002	Q9UM11	0.07496704420985709	0.0	1.0	0.0	1.0	1.0	0.0	1.0	1.0	0.0	0.0	0.0	0.0	0.0	0.0
Q07002	P13639	0.0921376905018342	0.0	1.0	0.0	1.0	1.0	0.0	1.0	0.0	1.0	0.0	0.0	0.0	0.0	0.0
Q07002	Q96GX5	0.32330850732356764	0.0	1.0	0.0	1.0	1.0	0.0	1.0	0.0	0.0	0.0	1.0	0.0	0.0	0.0
Q07002	Q08999	0.12216165214177538	0.0	1.0	0.0	1.0	1.0	0.0	1.0	0.0	1.0	0.0	0.0	0.0	0.0	0.0
Q07002	P06400	0.04942503696327904	0.0	1.0	0.0	1.0	1.0	0.0	1.0	1.0	0.0	0.0	0.0	0.0	0.0	1.0
Q07002	P08238	0.039542603151478575	0.0	1.0	0.0	1.0	1.0	0.0	1.0	0.0	0.0	0.0	1.0	0.0	1.0	0.0
Q07002	Q9H0G5	0.1451362841147621	0.0	1.0	0.0	1.0	1.0	0.0	1.0	0.0	0.0	0.0	0.0	1.0	0.0	0.0
Q8WXI9	Q9BTC8	0.4195714116302777	0.0	1.0	0.0	0.0	0.0	0.0	1.0	0.0	1.0	0.0	0.0	0.0	0.0	0.0
Q8WXI9	O94776	0.4402257162885898	0.0	1.0	0.0	0.0	0.0	0.0	1.0	0.0	1.0	0.0	1.0	0.0	0.0	0.0
Q9NQS7	P06493	0.10182597965806463	0.0	0.0	0.0	1.0	0.0	0.0	1.0	1.0	0.0	0.0	1.0	0.0	0.0	0.0
Q9NQS7	O95835	0.17249121146702046	0.0	0.0	0.0	1.0	0.0	0.0	1.0	0.0	1.0	0.0	0.0	0.0	0.0	1.0
Q9NQS7	P53350	0.22029769775005392	0.0	0.0	0.0	1.0	0.0	0.0	1.0	0.0	1.0	0.0	0.0	0.0	0.0	0.0
Q9NQS7	O96017	0.13714518543563808	0.0	0.0	0.0	1.0	0.0	0.0	1.0	1.0	1.0	0.0	1.0	0.0	0.0	0.0
Q9NQS7	Q9UQB9	0.2835265973433328	0.0	0.0	0.0	1.0	0.0	0.0	1.0	0.0	0.0	0.0	1.0	0.0	0.0	0.0
Q9NQS7	Q53HL2	0.3166930903966375	0.0	0.0	0.0	1.0	0.0	0.0	1.0	0.0	0.0	0.0	1.0	0.0	0.0	0.0
Q9NQS7	Q7Z3K3	0.1274163686077689	0.0	0.0	0.0	1.0	0.0	0.0	1.0	0.0	0.0	0.0	1.0	0.0	0.0	0.0
Q14207	P30291	0.06953659389438045	1.0	0.0	0.0	0.0	0.0	0.0	0.0	1.0	0.0	0.0	0.0	0.0	0.0	1.0
Q14207	P24941	0.05501876439957242	1.0	0.0	0.0	0.0	0.0	0.0	0.0	1.0	0.0	0.0	1.0	0.0	0.0	0.0
Q14207	Q9UKL3	0.2764597275662346	1.0	0.0	0.0	0.0	0.0	0.0	0.0	1.0	0.0	0.0	0.0	0.0	0.0	1.0
Q9Y2H1	Q14683	0.1146335948537715	0.0	0.0	0.0	1.0	0.0	0.0	1.0	0.0	0.0	0.0	1.0	0.0	0.0	0.0
Q9Y2H1	P08238	0.031489485336654695	0.0	0.0	0.0	1.0	0.0	0.0	1.0	0.0	0.0	0.0	1.0	0.0	1.0	0.0
Q9Y2H1	Q8WZ42	0.1422043970022664	0.0	0.0	0.0	1.0	0.0	0.0	1.0	0.0	0.0	0.0	0.0	1.0	0.0	1.0
Q9Y2H1	P61088	0.08833727863303223	0.0	0.0	0.0	1.0	0.0	0.0	1.0	0.0	0.0	0.0	1.0	0.0	0.0	0.0
Q9Y2H1	O15021	0.7622075478338974	0.0	0.0	0.0	1.0	0.0	0.0	1.0	0.0	0.0	0.0	1.0	0.0	0.0	1.0
Q9Y2H1	P05198	0.06507230167016123	0.0	0.0	0.0	1.0	0.0	0.0	1.0	0.0	0.0	0.0	0.0	1.0	0.0	0.0
Q8TEC5	P08238	0.10745081376770768	0.0	0.0	0.0	1.0	0.0	0.0	1.0	0.0	0.0	0.0	1.0	0.0	1.0	0.0
Q8TEC5	P61088	0.14318014704996812	0.0	0.0	0.0	1.0	0.0	0.0	1.0	0.0	0.0	0.0	1.0	0.0	0.0	0.0
Q9UQE7	Q14566	0.23503734447604405	0.0	0.0	0.0	1.0	0.0	0.0	0.0	1.0	0.0	0.0	0.0	0.0	0.0	0.0
Q9UQE7	Q8N3U4	0.4082842932115027	0.0	0.0	0.0	1.0	0.0	0.0	0.0	0.0	0.0	0.0	1.0	0.0	0.0	0.0
Q9UQE7	Q9NTI5	0.2953133438245985	0.0	0.0	0.0	1.0	0.0	0.0	0.0	0.0	0.0	0.0	1.0	0.0	0.0	1.0
Q9UQE7	O96017	0.15397075404205643	0.0	0.0	0.0	1.0	0.0	0.0	0.0	1.0	1.0	0.0	1.0	0.0	0.0	0.0
Q9UQE7	P49736	0.19224719442840335	0.0	0.0	0.0	1.0	0.0	0.0	0.0	1.0	1.0	0.0	0.0	0.0	0.0	1.0
Q9UQE7	O14777	0.1376133331946423	0.0	0.0	0.0	1.0	0.0	0.0	0.0	0.0	1.0	0.0	0.0	0.0	0.0	0.0
Q9UQE7	Q14683	0.5513558070527632	0.0	0.0	0.0	1.0	0.0	0.0	0.0	0.0	0.0	0.0	1.0	0.0	0.0	0.0
Q9UQE7	Q8WVM7	0.38228661941258796	0.0	0.0	0.0	1.0	0.0	0.0	0.0	0.0	0.0	0.0	1.0	0.0	0.0	0.0
Q9UQE7	P11802	0.09490941022192499	0.0	0.0	0.0	1.0	0.0	0.0	0.0	1.0	1.0	0.0	0.0	0.0	1.0	0.0
Q7Z2Z1	P46013	0.08367972241870837	0.0	0.0	0.0	1.0	0.0	0.0	0.0	1.0	0.0	0.0	0.0	0.0	0.0	1.0
Q7Z2Z1	O14757	0.263133631251778	0.0	0.0	0.0	1.0	0.0	0.0	0.0	1.0	1.0	0.0	1.0	0.0	0.0	1.0
Q7Z2Z1	P24941	0.19562047025933965	0.0	0.0	0.0	1.0	0.0	0.0	0.0	1.0	0.0	0.0	1.0	0.0	0.0	0.0
Q8IWQ3	P30291	0.2662806179259677	1.0	0.0	0.0	0.0	0.0	0.0	1.0	1.0	0.0	0.0	0.0	0.0	0.0	1.0
O75419	Q14566	0.3603338043143637	1.0	1.0	0.0	0.0	0.0	0.0	0.0	1.0	0.0	0.0	0.0	0.0	0.0	0.0
O75419	O43913	0.3390828328827801	1.0	1.0	0.0	0.0	0.0	0.0	0.0	1.0	0.0	0.0	0.0	0.0	0.0	0.0
O75419	Q92547	0.24543216228291764	1.0	1.0	0.0	0.0	0.0	0.0	0.0	1.0	0.0	0.0	1.0	0.0	0.0	0.0
O75419	Q13501	0.0681620882401541	1.0	1.0	0.0	0.0	0.0	0.0	0.0	0.0	1.0	0.0	0.0	0.0	0.0	1.0
O75419	P49736	0.28549063007083614	1.0	1.0	0.0	0.0	0.0	0.0	0.0	1.0	1.0	0.0	0.0	0.0	0.0	1.0
O75419	Q9NTI5	0.20449778643048863	1.0	1.0	0.0	0.0	0.0	0.0	0.0	0.0	0.0	0.0	1.0	0.0	0.0	1.0
O75419	Q9HAW4	0.22268074742865637	1.0	1.0	0.0	0.0	0.0	0.0	0.0	1.0	0.0	0.0	1.0	0.0	0.0	1.0
O75419	Q9UBD5	0.35682301809711336	1.0	1.0	0.0	0.0	0.0	0.0	0.0	1.0	0.0	0.0	0.0	0.0	0.0	0.0
Q00534	Q14186	0.11235978570962954	0.0	1.0	0.0	0.0	0.0	1.0	0.0	1.0	0.0	0.0	0.0	0.0	0.0	0.0
Q00534	P28749	0.18051765247109605	0.0	1.0	0.0	0.0	0.0	1.0	0.0	1.0	1.0	0.0	0.0	0.0	0.0	1.0
Q00534	Q08999	0.1392713687611084	0.0	1.0	0.0	0.0	0.0	1.0	0.0	0.0	1.0	0.0	0.0	0.0	0.0	0.0
Q00534	P24941	0.25789952249922343	0.0	1.0	0.0	0.0	0.0	1.0	0.0	1.0	0.0	0.0	1.0	0.0	0.0	0.0
Q00534	Q7Z3K3	0.06792281107663646	0.0	1.0	0.0	0.0	0.0	1.0	0.0	0.0	0.0	0.0	1.0	0.0	0.0	0.0
Q00534	P50613	0.18745449018799112	0.0	1.0	0.0	0.0	0.0	1.0	0.0	1.0	1.0	0.0	0.0	0.0	0.0	1.0
Q00534	P49736	0.0776201789306681	0.0	1.0	0.0	0.0	0.0	1.0	0.0	1.0	1.0	0.0	0.0	0.0	0.0	1.0
Q00534	P06400	0.14538442290388276	0.0	1.0	0.0	0.0	0.0	1.0	0.0	1.0	0.0	0.0	0.0	0.0	0.0	1.0
Q00534	Q9UM11	0.13593159189909662	0.0	1.0	0.0	0.0	0.0	1.0	0.0	1.0	0.0	0.0	0.0	0.0	0.0	0.0
Q00534	Q15910	0.1011313481088422	0.0	1.0	0.0	0.0	0.0	1.0	0.0	0.0	1.0	0.0	0.0	0.0	0.0	1.0
Q00534	P08238	0.050594256127627725	0.0	1.0	0.0	0.0	0.0	1.0	0.0	0.0	0.0	0.0	1.0	0.0	1.0	0.0
Q00534	Q8N5S9	0.14406129447701427	0.0	1.0	0.0	0.0	0.0	1.0	0.0	1.0	0.0	0.0	1.0	1.0	0.0	0.0
Q00534	P11802	0.2600246124948881	0.0	1.0	0.0	0.0	0.0	1.0	0.0	1.0	1.0	0.0	0.0	0.0	1.0	0.0
Q00534	Q99741	0.1351813226030925	0.0	1.0	0.0	0.0	0.0	1.0	0.0	0.0	1.0	0.0	0.0	0.0	0.0	1.0
Q00534	P18858	0.08193411646000695	0.0	1.0	0.0	0.0	0.0	1.0	0.0	1.0	0.0	0.0	0.0	0.0	0.0	1.0
Q04726	P06493	0.04893568286198512	0.0	0.0	0.0	1.0	0.0	0.0	1.0	1.0	0.0	0.0	1.0	0.0	0.0	0.0
Q04726	Q04725	0.7820769557594494	0.0	0.0	0.0	1.0	0.0	0.0	1.0	0.0	0.0	0.0	1.0	0.0	0.0	0.0
Q04726	P24941	0.05020990241449797	0.0	0.0	0.0	1.0	0.0	0.0	1.0	1.0	0.0	0.0	1.0	0.0	0.0	0.0
P08069	P05019	0.16277795467634817	0.0	0.0	0.0	0.0	1.0	0.0	0.0	0.0	0.0	0.0	1.0	1.0	0.0	0.0
P08069	P06493	0.09844562946268964	0.0	0.0	0.0	0.0	1.0	0.0	0.0	1.0	0.0	0.0	1.0	0.0	0.0	0.0
P08069	P08581	0.23193652132584322	0.0	0.0	0.0	0.0	1.0	0.0	0.0	0.0	0.0	0.0	0.0	1.0	0.0	1.0
P08069	P04629	0.25153548331861336	0.0	0.0	0.0	0.0	1.0	0.0	0.0	0.0	0.0	0.0	0.0	1.0	0.0	0.0
P08069	Q04912	0.2857571823864974	0.0	0.0	0.0	0.0	1.0	0.0	0.0	0.0	0.0	0.0	0.0	1.0	0.0	0.0
P08069	P08238	0.12414187518923807	0.0	0.0	0.0	0.0	1.0	0.0	0.0	0.0	0.0	0.0	1.0	0.0	1.0	0.0
P08069	O15530	0.2368891129331985	0.0	0.0	0.0	0.0	1.0	0.0	0.0	0.0	0.0	1.0	0.0	1.0	0.0	0.0
P08069	P41240	0.2716485816867149	0.0	0.0	0.0	0.0	1.0	0.0	0.0	0.0	0.0	0.0	0.0	1.0	0.0	0.0
P08069	Q14289	0.17067202927150527	0.0	0.0	0.0	0.0	1.0	0.0	0.0	0.0	0.0	0.0	0.0	1.0	0.0	1.0
P08069	O00459	0.1922131366230513	0.0	0.0	0.0	0.0	1.0	0.0	0.0	0.0	0.0	0.0	0.0	1.0	1.0	0.0
P08069	Q9BTC8	0.0726278472019878	0.0	0.0	0.0	0.0	1.0	0.0	0.0	0.0	1.0	0.0	0.0	0.0	0.0	0.0
P08069	P22607	0.2360069889631852	0.0	0.0	0.0	0.0	1.0	0.0	0.0	0.0	0.0	0.0	1.0	0.0	1.0	1.0
P08069	P11362	0.29703001171172144	0.0	0.0	0.0	0.0	1.0	0.0	0.0	0.0	0.0	0.0	1.0	0.0	1.0	0.0
P78362	P51116	0.09423655163148842	1.0	0.0	0.0	0.0	1.0	0.0	0.0	1.0	0.0	0.0	0.0	0.0	0.0	0.0
P78362	P46013	0.1337649103626603	1.0	0.0	0.0	0.0	1.0	0.0	0.0	1.0	0.0	0.0	0.0	0.0	0.0	1.0
P78362	Q96SB4	0.6515578823997843	1.0	0.0	0.0	0.0	1.0	0.0	0.0	0.0	1.0	0.0	0.0	1.0	0.0	1.0
P78362	Q9H0G5	0.20754147821900784	1.0	0.0	0.0	0.0	1.0	0.0	0.0	0.0	0.0	0.0	0.0	1.0	0.0	0.0
P78362	Q8N5S9	0.22033360979028122	1.0	0.0	0.0	0.0	1.0	0.0	0.0	1.0	0.0	0.0	1.0	1.0	0.0	0.0
P78362	Q8WZ42	0.16007144675836202	1.0	0.0	0.0	0.0	1.0	0.0	0.0	0.0	0.0	0.0	0.0	1.0	0.0	1.0
P78362	O96013	0.1898478927935337	1.0	0.0	0.0	0.0	1.0	0.0	0.0	0.0	1.0	1.0	0.0	0.0	0.0	1.0
P78362	P50613	0.19605328549560688	1.0	0.0	0.0	0.0	1.0	0.0	0.0	1.0	1.0	0.0	0.0	0.0	0.0	1.0
P78362	Q8IW41	0.1771340364650653	1.0	0.0	0.0	0.0	1.0	0.0	0.0	0.0	0.0	0.0	1.0	0.0	0.0	0.0
P78362	P31751	0.11252406390116992	1.0	0.0	0.0	0.0	1.0	0.0	0.0	0.0	0.0	1.0	0.0	1.0	0.0	0.0
P78362	P49761	0.2720073227000517	1.0	0.0	0.0	0.0	1.0	0.0	0.0	0.0	0.0	0.0	0.0	1.0	0.0	1.0
P78362	P23443	0.20283493118726453	1.0	0.0	0.0	0.0	1.0	0.0	0.0	0.0	0.0	1.0	0.0	1.0	0.0	1.0
Q9Y3A2	O76021	0.44230671037314934	0.0	0.0	0.0	0.0	1.0	0.0	0.0	0.0	0.0	0.0	0.0	1.0	0.0	1.0
Q9NWV8	P38398	0.21938185481508382	1.0	1.0	0.0	0.0	0.0	0.0	0.0	1.0	0.0	0.0	0.0	0.0	0.0	1.0
Q9NWV8	Q14680	0.08841050818672602	1.0	1.0	0.0	0.0	0.0	0.0	0.0	0.0	0.0	1.0	0.0	0.0	0.0	1.0
Q9NWV8	Q12888	0.2135049809937761	1.0	1.0	0.0	0.0	0.0	0.0	0.0	0.0	1.0	0.0	0.0	0.0	0.0	1.0
Q9NWV8	P53350	0.13551220552719762	1.0	1.0	0.0	0.0	0.0	0.0	0.0	0.0	1.0	0.0	0.0	0.0	0.0	0.0
Q9NWV8	P31751	0.058286403087944735	1.0	1.0	0.0	0.0	0.0	0.0	0.0	0.0	0.0	1.0	0.0	1.0	0.0	0.0
Q9NWV8	Q14676	0.3483284238490353	1.0	1.0	0.0	0.0	0.0	0.0	0.0	0.0	1.0	0.0	0.0	0.0	0.0	0.0
P27448	Q8IVT5	0.2633307887034585	0.0	0.0	0.0	1.0	0.0	0.0	1.0	0.0	0.0	1.0	0.0	0.0	0.0	1.0
P27448	Q86V86	0.27538289917512143	0.0	0.0	0.0	1.0	0.0	0.0	1.0	0.0	0.0	0.0	1.0	0.0	0.0	0.0
P27448	O96017	0.1487202171654637	0.0	0.0	0.0	1.0	0.0	0.0	1.0	1.0	1.0	0.0	1.0	0.0	0.0	0.0
P27448	Q05513	0.10638673820956572	0.0	0.0	0.0	1.0	0.0	0.0	1.0	0.0	0.0	1.0	1.0	0.0	0.0	1.0
Q7Z3K3	P45983	0.0734358027962924	0.0	0.0	0.0	1.0	0.0	0.0	0.0	0.0	0.0	0.0	1.0	0.0	0.0	0.0
Q7Z3K3	P06493	0.06936227627562522	0.0	0.0	0.0	1.0	0.0	0.0	0.0	1.0	0.0	0.0	1.0	0.0	0.0	0.0
Q8WUA4	Q92731	0.12528345681442357	0.0	1.0	0.0	0.0	0.0	0.0	1.0	1.0	0.0	0.0	0.0	0.0	1.0	0.0
Q8WUA4	P49736	0.08476261076250839	0.0	1.0	0.0	0.0	0.0	0.0	1.0	1.0	1.0	0.0	0.0	0.0	0.0	1.0
Q8WUA4	Q9Y5Q8	0.8488777322022476	0.0	1.0	0.0	0.0	0.0	0.0	1.0	0.0	1.0	0.0	0.0	0.0	0.0	0.0
Q8WUA4	P33993	0.10437738526624185	0.0	1.0	0.0	0.0	0.0	0.0	1.0	1.0	0.0	0.0	0.0	0.0	0.0	0.0
Q8WUA4	P50613	0.12236491993483192	0.0	1.0	0.0	0.0	0.0	0.0	1.0	1.0	1.0	0.0	0.0	0.0	0.0	1.0
Q8WUA4	Q12789	0.8555663294899037	0.0	1.0	0.0	0.0	0.0	0.0	1.0	1.0	1.0	0.0	0.0	0.0	0.0	1.0
Q8N3C0	P06493	0.061018572989613565	0.0	0.0	0.0	1.0	0.0	0.0	0.0	1.0	0.0	0.0	1.0	0.0	0.0	0.0
Q8N3C0	Q9H1I8	0.41005042269890013	0.0	0.0	0.0	1.0	0.0	0.0	0.0	0.0	0.0	0.0	1.0	0.0	0.0	1.0
Q8N3C0	Q8IVT5	0.10210436268784913	0.0	0.0	0.0	1.0	0.0	0.0	0.0	0.0	0.0	1.0	0.0	0.0	0.0	1.0
Q06787	P51116	0.24857206941872811	1.0	0.0	0.0	0.0	0.0	0.0	0.0	1.0	0.0	0.0	0.0	0.0	0.0	0.0
Q06787	P51114	0.2888576474440322	1.0	0.0	0.0	0.0	0.0	0.0	0.0	1.0	0.0	0.0	0.0	0.0	0.0	0.0
Q06787	Q92731	0.077040393134954	1.0	0.0	0.0	0.0	0.0	0.0	0.0	1.0	0.0	0.0	0.0	0.0	1.0	0.0
Q06787	P46013	0.027602193764712592	1.0	0.0	0.0	0.0	0.0	0.0	0.0	1.0	0.0	0.0	0.0	0.0	0.0	1.0
Q06787	P38398	0.10601738744056557	1.0	0.0	0.0	0.0	0.0	0.0	0.0	1.0	0.0	0.0	0.0	0.0	0.0	1.0
Q06787	O60229	0.03488464168771964	1.0	0.0	0.0	0.0	0.0	0.0	0.0	1.0	1.0	0.0	0.0	0.0	0.0	1.0
Q06787	P52179	0.03820993682926979	1.0	0.0	0.0	0.0	0.0	0.0	0.0	0.0	0.0	0.0	0.0	1.0	0.0	0.0
Q06787	P28370	0.05513048118214775	1.0	0.0	0.0	0.0	0.0	0.0	0.0	1.0	0.0	0.0	0.0	0.0	0.0	0.0
Q06787	Q9UKI8	0.03300647875361603	1.0	0.0	0.0	0.0	0.0	0.0	0.0	0.0	1.0	0.0	0.0	0.0	0.0	1.0
Q06787	P05771	0.10526219016314735	1.0	0.0	0.0	0.0	0.0	0.0	0.0	0.0	0.0	1.0	0.0	0.0	0.0	0.0
Q06787	Q13554	0.10010541769180961	1.0	0.0	0.0	0.0	0.0	0.0	0.0	0.0	0.0	0.0	0.0	1.0	0.0	0.0
Q06787	Q04637	0.18012338391396576	1.0	0.0	0.0	0.0	0.0	0.0	0.0	1.0	0.0	0.0	0.0	0.0	0.0	1.0
Q06787	Q9UQM7	0.11254160086860104	1.0	0.0	0.0	0.0	0.0	0.0	0.0	0.0	0.0	0.0	0.0	1.0	0.0	0.0
Q06787	P23443	0.08878255038608457	1.0	0.0	0.0	0.0	0.0	0.0	0.0	0.0	0.0	1.0	0.0	1.0	0.0	1.0
Q16584	Q13233	0.3928999389995195	0.0	0.0	1.0	0.0	0.0	0.0	1.0	0.0	0.0	1.0	0.0	0.0	0.0	1.0
Q16584	P45983	0.17137621837613556	0.0	0.0	1.0	0.0	0.0	0.0	1.0	0.0	0.0	0.0	1.0	0.0	0.0	0.0
Q16584	Q92918	0.4736290338398083	0.0	0.0	1.0	0.0	0.0	0.0	1.0	0.0	0.0	1.0	0.0	0.0	0.0	0.0
Q16584	Q8N5S9	0.3567549301018836	0.0	0.0	1.0	0.0	0.0	0.0	1.0	1.0	0.0	0.0	1.0	1.0	0.0	0.0
Q16584	P49840	0.13864831730977772	0.0	0.0	1.0	0.0	0.0	0.0	1.0	0.0	0.0	1.0	0.0	1.0	0.0	1.0
Q16584	P46734	0.3804642138341164	0.0	0.0	1.0	0.0	0.0	0.0	1.0	0.0	0.0	1.0	0.0	0.0	0.0	0.0
Q16584	Q12851	0.627701284057412	0.0	0.0	1.0	0.0	0.0	0.0	1.0	0.0	0.0	1.0	0.0	0.0	0.0	0.0
Q16584	P31751	0.1409587662617085	0.0	0.0	1.0	0.0	0.0	0.0	1.0	0.0	0.0	1.0	0.0	1.0	0.0	0.0
P54132	O14757	0.26888303263870006	1.0	1.0	0.0	1.0	0.0	0.0	0.0	1.0	1.0	0.0	1.0	0.0	0.0	1.0
P54132	P38398	0.2332913586861645	1.0	1.0	0.0	1.0	0.0	0.0	0.0	1.0	0.0	0.0	0.0	0.0	0.0	1.0
P54132	P45983	0.12199634529514007	1.0	1.0	0.0	1.0	0.0	0.0	0.0	0.0	0.0	0.0	1.0	0.0	0.0	0.0
P54132	P06493	0.17173595546728757	1.0	1.0	0.0	1.0	0.0	0.0	0.0	1.0	0.0	0.0	1.0	0.0	0.0	0.0
P54132	Q8NG66	0.14089431655008539	1.0	1.0	0.0	1.0	0.0	0.0	0.0	0.0	0.0	0.0	1.0	0.0	0.0	0.0
P54132	P53350	0.16677918179722528	1.0	1.0	0.0	1.0	0.0	0.0	0.0	0.0	1.0	0.0	0.0	0.0	0.0	0.0
P54132	Q12888	0.22494480100774064	1.0	1.0	0.0	1.0	0.0	0.0	0.0	0.0	1.0	0.0	0.0	0.0	0.0	1.0
P54132	P49959	0.3065648290944809	1.0	1.0	0.0	1.0	0.0	0.0	0.0	1.0	0.0	0.0	0.0	0.0	0.0	0.0
P54132	Q13535	0.24067856378047026	1.0	1.0	0.0	1.0	0.0	0.0	0.0	0.0	0.0	0.0	1.0	0.0	0.0	0.0
P54132	P24941	0.20017356435085967	1.0	1.0	0.0	1.0	0.0	0.0	0.0	1.0	0.0	0.0	1.0	0.0	0.0	0.0
P54132	O96017	0.24681301551766915	1.0	1.0	0.0	1.0	0.0	0.0	0.0	1.0	1.0	0.0	1.0	0.0	0.0	0.0
Q9H1I8	Q12789	0.14602419930725832	0.0	0.0	0.0	1.0	0.0	0.0	1.0	1.0	1.0	0.0	0.0	0.0	0.0	1.0
Q9H1I8	P61088	0.117811701068342	0.0	0.0	0.0	1.0	0.0	0.0	1.0	0.0	0.0	0.0	1.0	0.0	0.0	0.0
Q96PY6	Q9UKI8	0.40080851872671214	0.0	1.0	0.0	0.0	0.0	0.0	0.0	0.0	1.0	0.0	0.0	0.0	0.0	1.0
Q96PY6	Q38SD2	0.20064421144636035	0.0	1.0	0.0	0.0	0.0	0.0	0.0	1.0	1.0	1.0	0.0	0.0	0.0	0.0
Q96PY6	Q12888	0.05810238140809138	0.0	1.0	0.0	0.0	0.0	0.0	0.0	0.0	1.0	0.0	0.0	0.0	0.0	1.0
Q96PY6	O14777	0.06963823851304332	0.0	1.0	0.0	0.0	0.0	0.0	0.0	0.0	1.0	0.0	0.0	0.0	0.0	0.0
Q96PY6	P49959	0.05928297868697298	0.0	1.0	0.0	0.0	0.0	0.0	0.0	1.0	0.0	0.0	0.0	0.0	0.0	0.0
P15976	P06400	0.18652828870496455	1.0	0.0	0.0	0.0	0.0	0.0	0.0	1.0	0.0	0.0	0.0	0.0	0.0	1.0
P15976	Q16659	0.027689066480085248	1.0	0.0	0.0	0.0	0.0	0.0	0.0	1.0	1.0	1.0	0.0	0.0	0.0	1.0
P15976	P31751	0.10079478671802189	1.0	0.0	0.0	0.0	0.0	0.0	0.0	0.0	0.0	1.0	0.0	1.0	0.0	0.0
P15976	Q9NQU5	0.10968563829393001	1.0	0.0	0.0	0.0	0.0	0.0	0.0	0.0	1.0	1.0	0.0	0.0	0.0	1.0
Q14186	Q9H211	0.19892895634744376	1.0	0.0	0.0	0.0	0.0	0.0	0.0	0.0	1.0	0.0	0.0	0.0	0.0	1.0
Q14186	O14757	0.19798717344269262	1.0	0.0	0.0	0.0	0.0	0.0	0.0	1.0	1.0	0.0	1.0	0.0	0.0	1.0
Q14186	P06400	0.18571552042765835	1.0	0.0	0.0	0.0	0.0	0.0	0.0	1.0	0.0	0.0	0.0	0.0	0.0	1.0
Q14186	Q08999	0.3607935544701041	1.0	0.0	0.0	0.0	0.0	0.0	0.0	0.0	1.0	0.0	0.0	0.0	0.0	0.0
Q14186	Q15329	0.21579236921238842	1.0	0.0	0.0	0.0	0.0	0.0	0.0	0.0	1.0	0.0	0.0	0.0	0.0	0.0
Q14186	O75496	0.12057398841946347	1.0	0.0	0.0	0.0	0.0	0.0	0.0	0.0	1.0	0.0	0.0	0.0	0.0	0.0
Q14186	Q16254	0.4284149770313027	1.0	0.0	0.0	0.0	0.0	0.0	0.0	0.0	1.0	0.0	0.0	0.0	0.0	0.0
Q14186	P24941	0.14373115682465523	1.0	0.0	0.0	0.0	0.0	0.0	0.0	1.0	0.0	0.0	1.0	0.0	0.0	0.0
Q14186	Q01094	0.5116632278011828	1.0	0.0	0.0	0.0	0.0	0.0	0.0	1.0	0.0	0.0	0.0	0.0	0.0	0.0
Q13233	Q00535	0.08581777957806005	0.0	0.0	1.0	0.0	0.0	0.0	1.0	0.0	0.0	0.0	1.0	0.0	0.0	0.0
Q13233	Q9Y4K4	0.5054141360305747	0.0	0.0	1.0	0.0	0.0	0.0	1.0	0.0	0.0	1.0	0.0	0.0	0.0	0.0
Q13233	O14733	0.37225551696655934	0.0	0.0	1.0	0.0	0.0	0.0	1.0	0.0	0.0	1.0	0.0	0.0	0.0	0.0
Q13233	P52564	0.2935790834381121	0.0	0.0	1.0	0.0	0.0	0.0	1.0	0.0	0.0	1.0	0.0	0.0	0.0	0.0
Q13233	Q8IVH8	0.4995444944624857	0.0	0.0	1.0	0.0	0.0	0.0	1.0	0.0	0.0	1.0	0.0	0.0	0.0	0.0
Q13233	P46734	0.34661585829629915	0.0	0.0	1.0	0.0	0.0	0.0	1.0	0.0	0.0	1.0	0.0	0.0	0.0	0.0
Q13233	Q12851	0.4284527772423547	0.0	0.0	1.0	0.0	0.0	0.0	1.0	0.0	0.0	1.0	0.0	0.0	0.0	0.0
Q13233	P08238	0.09667161788159806	0.0	0.0	1.0	0.0	0.0	0.0	1.0	0.0	0.0	0.0	1.0	0.0	1.0	0.0
Q13233	Q92918	0.429006252631828	0.0	0.0	1.0	0.0	0.0	0.0	1.0	0.0	0.0	1.0	0.0	0.0	0.0	0.0
Q13233	P45983	0.22076220286529646	0.0	0.0	1.0	0.0	0.0	0.0	1.0	0.0	0.0	0.0	1.0	0.0	0.0	0.0
Q13233	Q7Z2Y5	0.5331877274446454	0.0	0.0	1.0	0.0	0.0	0.0	1.0	0.0	0.0	1.0	0.0	0.0	0.0	0.0
O94992	P29317	0.06071190493237956	0.0	1.0	0.0	0.0	0.0	0.0	0.0	0.0	0.0	1.0	0.0	0.0	1.0	1.0
O94992	Q12888	0.1053990892166042	0.0	1.0	0.0	0.0	0.0	0.0	0.0	0.0	1.0	0.0	0.0	0.0	0.0	1.0
O94992	Q8WXF1	0.31215933919021005	0.0	1.0	0.0	0.0	0.0	0.0	0.0	0.0	1.0	0.0	0.0	0.0	0.0	0.0
O94992	Q15233	0.26228383991688176	0.0	1.0	0.0	0.0	0.0	0.0	0.0	0.0	1.0	0.0	0.0	0.0	0.0	1.0
O94992	P35659	0.09345343956437972	0.0	1.0	0.0	0.0	0.0	0.0	0.0	1.0	0.0	0.0	0.0	0.0	0.0	1.0
O94992	P48730	0.06722709186018565	0.0	1.0	0.0	0.0	0.0	0.0	0.0	0.0	1.0	0.0	0.0	0.0	0.0	1.0
O60307	Q5TCX8	0.2774484925374374	0.0	0.0	1.0	0.0	0.0	0.0	1.0	0.0	0.0	1.0	0.0	0.0	0.0	1.0
O60307	Q8IVT5	0.25552076719401684	0.0	0.0	1.0	0.0	0.0	0.0	1.0	0.0	0.0	1.0	0.0	0.0	0.0	1.0
O60307	Q14680	0.34923345312622384	0.0	0.0	1.0	0.0	0.0	0.0	1.0	0.0	0.0	1.0	0.0	0.0	0.0	1.0
O60307	Q9ULR3	0.161603567652745	0.0	0.0	1.0	0.0	0.0	0.0	1.0	0.0	0.0	1.0	0.0	0.0	0.0	1.0
O60307	O15075	0.3075850571450994	0.0	0.0	1.0	0.0	0.0	0.0	1.0	1.0	0.0	0.0	0.0	0.0	0.0	0.0
O60307	P05198	0.05866503846497596	0.0	0.0	1.0	0.0	0.0	0.0	1.0	0.0	0.0	0.0	0.0	1.0	0.0	0.0
P28482	P16402	0.044775322556038666	0.0	0.0	1.0	1.0	1.0	0.0	1.0	0.0	0.0	1.0	0.0	0.0	0.0	1.0
P28482	O15075	0.07922580977585092	0.0	0.0	1.0	1.0	1.0	0.0	1.0	1.0	0.0	0.0	0.0	0.0	0.0	0.0
P28482	Q8WZ42	0.11162445353886279	0.0	0.0	1.0	1.0	1.0	0.0	1.0	0.0	0.0	0.0	0.0	1.0	0.0	1.0
P28482	P28749	0.060038702509314625	0.0	0.0	1.0	1.0	1.0	0.0	1.0	1.0	1.0	0.0	0.0	0.0	0.0	1.0
P28482	P04626	0.20664346512213258	0.0	0.0	1.0	1.0	1.0	0.0	1.0	0.0	0.0	0.0	0.0	1.0	0.0	1.0
P28482	P11802	0.13650834333699866	0.0	0.0	1.0	1.0	1.0	0.0	1.0	1.0	1.0	0.0	0.0	0.0	1.0	0.0
P28482	P11362	0.15278853378315183	0.0	0.0	1.0	1.0	1.0	0.0	1.0	0.0	0.0	0.0	1.0	0.0	1.0	0.0
P28482	P05198	0.09069636134530246	0.0	0.0	1.0	1.0	1.0	0.0	1.0	0.0	0.0	0.0	0.0	1.0	0.0	0.0
P28482	Q9Y6K1	0.07752574885889527	0.0	0.0	1.0	1.0	1.0	0.0	1.0	0.0	1.0	0.0	0.0	0.0	1.0	0.0
P28482	Q02224	0.07542726657977822	0.0	0.0	1.0	1.0	1.0	0.0	1.0	0.0	1.0	0.0	0.0	0.0	0.0	0.0
P28482	Q8IW41	0.2029444016517555	0.0	0.0	1.0	1.0	1.0	0.0	1.0	0.0	0.0	0.0	1.0	0.0	0.0	0.0
P28482	Q08999	0.048998074135732136	0.0	0.0	1.0	1.0	1.0	0.0	1.0	0.0	1.0	0.0	0.0	0.0	0.0	0.0
P28482	P24941	0.10436735106827277	0.0	0.0	1.0	1.0	1.0	0.0	1.0	1.0	0.0	0.0	1.0	0.0	0.0	0.0
P28482	P29590	0.140473479331039	0.0	0.0	1.0	1.0	1.0	0.0	1.0	1.0	1.0	0.0	0.0	0.0	0.0	0.0
P28482	Q96KB5	0.12767899552836007	0.0	0.0	1.0	1.0	1.0	0.0	1.0	1.0	0.0	0.0	0.0	0.0	0.0	0.0
P28482	P23443	0.1345417972510936	0.0	0.0	1.0	1.0	1.0	0.0	1.0	0.0	0.0	1.0	0.0	1.0	0.0	1.0
P28482	Q99759	0.13975721661498602	0.0	0.0	1.0	1.0	1.0	0.0	1.0	0.0	0.0	1.0	0.0	0.0	0.0	1.0
P28482	Q04637	0.1084763612590805	0.0	0.0	1.0	1.0	1.0	0.0	1.0	1.0	0.0	0.0	0.0	0.0	0.0	1.0
P28482	Q9HBH9	0.08179104784865264	0.0	0.0	1.0	1.0	1.0	0.0	1.0	0.0	0.0	0.0	1.0	1.0	0.0	1.0
P28482	P11388	0.07761780630283846	0.0	0.0	1.0	1.0	1.0	0.0	1.0	0.0	1.0	0.0	0.0	0.0	1.0	1.0
P28482	Q01094	0.12435714803919648	0.0	0.0	1.0	1.0	1.0	0.0	1.0	1.0	0.0	0.0	0.0	0.0	0.0	0.0
P28482	Q8IVT5	0.1208054392180072	0.0	0.0	1.0	1.0	1.0	0.0	1.0	0.0	0.0	1.0	0.0	0.0	0.0	1.0
P28482	Q16659	0.06586192854036559	0.0	0.0	1.0	1.0	1.0	0.0	1.0	1.0	1.0	1.0	0.0	0.0	0.0	1.0
P28482	P46734	0.17736076714134177	0.0	0.0	1.0	1.0	1.0	0.0	1.0	0.0	0.0	1.0	0.0	0.0	0.0	0.0
P28482	P05771	0.15248252902484605	0.0	0.0	1.0	1.0	1.0	0.0	1.0	0.0	0.0	1.0	0.0	0.0	0.0	0.0
P28482	P49761	0.06268867040568386	0.0	0.0	1.0	1.0	1.0	0.0	1.0	0.0	0.0	0.0	0.0	1.0	0.0	1.0
Q04912	P08581	0.2625111250123994	0.0	0.0	0.0	0.0	1.0	0.0	0.0	0.0	0.0	0.0	0.0	1.0	0.0	1.0
Q13501	O14757	0.14388457572051952	0.0	1.0	0.0	0.0	0.0	0.0	1.0	1.0	1.0	0.0	1.0	0.0	0.0	1.0
Q13501	P06493	0.13569076299192834	0.0	1.0	0.0	0.0	0.0	0.0	1.0	1.0	0.0	0.0	1.0	0.0	0.0	0.0
Q13501	Q05513	0.15915932282762882	0.0	1.0	0.0	0.0	0.0	0.0	1.0	0.0	0.0	1.0	1.0	0.0	0.0	1.0
Q13501	P29590	0.17684631493185454	0.0	1.0	0.0	0.0	0.0	0.0	1.0	1.0	1.0	0.0	0.0	0.0	0.0	0.0
Q13501	O15530	0.14564194464803193	0.0	1.0	0.0	0.0	0.0	0.0	1.0	0.0	0.0	1.0	0.0	1.0	0.0	0.0
Q13501	Q12789	0.025602479533456603	0.0	1.0	0.0	0.0	0.0	0.0	1.0	1.0	1.0	0.0	0.0	0.0	0.0	1.0
Q13501	Q16659	0.0952141866015978	0.0	1.0	0.0	0.0	0.0	0.0	1.0	1.0	1.0	1.0	0.0	0.0	0.0	1.0
Q13501	Q38SD2	0.18388654320207773	0.0	1.0	0.0	0.0	0.0	0.0	1.0	1.0	1.0	1.0	0.0	0.0	0.0	0.0
Q13501	P24941	0.12202350225151719	0.0	1.0	0.0	0.0	0.0	0.0	1.0	1.0	0.0	0.0	1.0	0.0	0.0	0.0
Q13501	P04629	0.1485905229347977	0.0	1.0	0.0	0.0	0.0	0.0	1.0	0.0	0.0	0.0	0.0	1.0	0.0	0.0
Q13501	Q99759	0.1544833383009525	0.0	1.0	0.0	0.0	0.0	0.0	1.0	0.0	0.0	1.0	0.0	0.0	0.0	1.0
Q16254	P29590	0.14645957972004212	0.0	1.0	0.0	0.0	0.0	0.0	0.0	1.0	1.0	0.0	0.0	0.0	0.0	0.0
Q16254	P06400	0.1688416087080073	0.0	1.0	0.0	0.0	0.0	0.0	0.0	1.0	0.0	0.0	0.0	0.0	0.0	1.0
Q16254	Q08999	0.49193591796438924	0.0	1.0	0.0	0.0	0.0	0.0	0.0	0.0	1.0	0.0	0.0	0.0	0.0	0.0
Q16254	O75496	0.13290843727081214	0.0	1.0	0.0	0.0	0.0	0.0	0.0	0.0	1.0	0.0	0.0	0.0	0.0	0.0
Q16254	Q14188	0.47449369360808885	0.0	1.0	0.0	0.0	0.0	0.0	0.0	1.0	1.0	0.0	0.0	0.0	0.0	0.0
Q16254	P11802	0.17195262205834844	0.0	1.0	0.0	0.0	0.0	0.0	0.0	1.0	1.0	0.0	0.0	0.0	1.0	0.0
Q16254	P28749	0.3281744008506759	0.0	1.0	0.0	0.0	0.0	0.0	0.0	1.0	1.0	0.0	0.0	0.0	0.0	1.0
Q16254	P24941	0.1513245387114818	0.0	1.0	0.0	0.0	0.0	0.0	0.0	1.0	0.0	0.0	1.0	0.0	0.0	0.0
Q9H211	Q14566	0.13888851040348077	0.0	1.0	0.0	0.0	0.0	0.0	1.0	1.0	0.0	0.0	0.0	0.0	0.0	0.0
Q9H211	P45983	0.11756997953779644	0.0	1.0	0.0	0.0	0.0	0.0	1.0	0.0	0.0	0.0	1.0	0.0	0.0	0.0
Q9H211	Q99741	0.2892972136399491	0.0	1.0	0.0	0.0	0.0	0.0	1.0	0.0	1.0	0.0	0.0	0.0	0.0	1.0
Q9H211	Q13415	0.2521865106748233	0.0	1.0	0.0	0.0	0.0	0.0	1.0	0.0	1.0	0.0	0.0	0.0	0.0	0.0
Q9H211	O14777	0.2988700756563764	0.0	1.0	0.0	0.0	0.0	0.0	1.0	0.0	1.0	0.0	0.0	0.0	0.0	0.0
Q9H211	P06493	0.1349066539491223	0.0	1.0	0.0	0.0	0.0	0.0	1.0	1.0	0.0	0.0	1.0	0.0	0.0	0.0
Q9H211	O75496	0.23564290672374832	0.0	1.0	0.0	0.0	0.0	0.0	1.0	0.0	1.0	0.0	0.0	0.0	0.0	0.0
Q9H211	P24941	0.12248029182941159	0.0	1.0	0.0	0.0	0.0	0.0	1.0	1.0	0.0	0.0	1.0	0.0	0.0	0.0
Q9H211	P20248	0.09626538620537402	0.0	1.0	0.0	0.0	0.0	0.0	1.0	1.0	0.0	0.0	0.0	0.0	0.0	0.0
Q14566	P33992	0.8505574448357611	1.0	0.0	0.0	0.0	0.0	0.0	0.0	1.0	0.0	0.0	0.0	0.0	0.0	0.0
Q14566	P33993	0.704648635808558	1.0	0.0	0.0	0.0	0.0	0.0	0.0	1.0	0.0	0.0	0.0	0.0	0.0	0.0
Q14566	P49736	0.5506870289803845	1.0	0.0	0.0	0.0	0.0	0.0	0.0	1.0	1.0	0.0	0.0	0.0	0.0	1.0
Q14566	Q8WYH8	0.0837274854136344	1.0	0.0	0.0	0.0	0.0	0.0	0.0	1.0	0.0	0.0	0.0	0.0	0.0	0.0
Q14566	P53350	0.060484062025062145	1.0	0.0	0.0	0.0	0.0	0.0	0.0	0.0	1.0	0.0	0.0	0.0	0.0	0.0
Q14566	P25205	0.6607914057959692	1.0	0.0	0.0	0.0	0.0	0.0	0.0	1.0	0.0	0.0	0.0	0.0	0.0	1.0
Q14566	Q99741	0.1633676311488965	1.0	0.0	0.0	0.0	0.0	0.0	0.0	0.0	1.0	0.0	0.0	0.0	0.0	1.0
Q14566	O75496	0.14328873749642013	1.0	0.0	0.0	0.0	0.0	0.0	0.0	0.0	1.0	0.0	0.0	0.0	0.0	0.0
Q14566	Q14683	0.20525680609576513	1.0	0.0	0.0	0.0	0.0	0.0	0.0	0.0	0.0	0.0	1.0	0.0	0.0	0.0
Q14566	Q9BVW5	0.15157840269554904	1.0	0.0	0.0	0.0	0.0	0.0	0.0	1.0	0.0	0.0	0.0	0.0	0.0	0.0
Q14566	Q9NVP2	0.08128983298219802	1.0	0.0	0.0	0.0	0.0	0.0	0.0	1.0	0.0	0.0	0.0	0.0	0.0	0.0
Q14566	P46013	0.1345610403578716	1.0	0.0	0.0	0.0	0.0	0.0	0.0	1.0	0.0	0.0	0.0	0.0	0.0	1.0
Q14566	Q8IVT5	0.06982952163755486	1.0	0.0	0.0	0.0	0.0	0.0	0.0	0.0	0.0	1.0	0.0	0.0	0.0	1.0
Q14566	Q13535	0.13705079761394112	1.0	0.0	0.0	0.0	0.0	0.0	0.0	0.0	0.0	0.0	1.0	0.0	0.0	0.0
P08581	Q05513	0.13028238574117992	0.0	0.0	0.0	0.0	1.0	0.0	1.0	0.0	0.0	1.0	1.0	0.0	0.0	1.0
P08581	O00459	0.1576619032947037	0.0	0.0	0.0	0.0	1.0	0.0	1.0	0.0	0.0	0.0	0.0	1.0	1.0	0.0
P08581	P05771	0.12999103634514808	0.0	0.0	0.0	0.0	1.0	0.0	1.0	0.0	0.0	1.0	0.0	0.0	0.0	0.0
P08581	Q96KB5	0.20242704560752003	0.0	0.0	0.0	0.0	1.0	0.0	1.0	1.0	0.0	0.0	0.0	0.0	0.0	0.0
P08581	P16591	0.20776529328198437	0.0	0.0	0.0	0.0	1.0	0.0	1.0	0.0	0.0	0.0	0.0	1.0	0.0	0.0
P08581	P21860	0.2460822448709339	0.0	0.0	0.0	0.0	1.0	0.0	1.0	0.0	0.0	0.0	0.0	1.0	0.0	1.0
P08581	P23443	0.12495465599897253	0.0	0.0	0.0	0.0	1.0	0.0	1.0	0.0	0.0	1.0	0.0	1.0	0.0	1.0
P29322	Q38SD2	0.21275826531196568	0.0	0.0	1.0	0.0	0.0	0.0	0.0	1.0	1.0	1.0	0.0	0.0	0.0	0.0
Q01973	P21860	0.27178175216421174	0.0	0.0	0.0	0.0	1.0	0.0	0.0	0.0	0.0	0.0	0.0	1.0	0.0	1.0
Q96SB4	P46013	0.14274821448824968	0.0	1.0	0.0	0.0	1.0	0.0	1.0	1.0	0.0	0.0	0.0	0.0	0.0	1.0
Q96SB4	P53667	0.18298955903256214	0.0	1.0	0.0	0.0	1.0	0.0	1.0	0.0	0.0	1.0	0.0	0.0	0.0	1.0
Q96SB4	Q9UQB9	0.20940230797706957	0.0	1.0	0.0	0.0	1.0	0.0	1.0	0.0	0.0	0.0	1.0	0.0	0.0	0.0
Q96SB4	O15530	0.080093425155741	0.0	1.0	0.0	0.0	1.0	0.0	1.0	0.0	0.0	1.0	0.0	1.0	0.0	0.0
Q96SB4	Q8IW41	0.16602257150030325	0.0	1.0	0.0	0.0	1.0	0.0	1.0	0.0	0.0	0.0	1.0	0.0	0.0	0.0
Q96SB4	O96017	0.14182950191547775	0.0	1.0	0.0	0.0	1.0	0.0	1.0	1.0	1.0	0.0	1.0	0.0	0.0	0.0
Q96SB4	O96013	0.18335191328063416	0.0	1.0	0.0	0.0	1.0	0.0	1.0	0.0	1.0	1.0	0.0	0.0	0.0	1.0
Q96SB4	P50613	0.19889423074138032	0.0	1.0	0.0	0.0	1.0	0.0	1.0	1.0	1.0	0.0	0.0	0.0	0.0	1.0
Q96SB4	Q9HBH9	0.25041512847110947	0.0	1.0	0.0	0.0	1.0	0.0	1.0	0.0	0.0	0.0	1.0	1.0	0.0	1.0
Q96SB4	P08238	0.06954640610374337	0.0	1.0	0.0	0.0	1.0	0.0	1.0	0.0	0.0	0.0	1.0	0.0	1.0	0.0
Q96SB4	Q9H0G5	0.24800614705696328	0.0	1.0	0.0	0.0	1.0	0.0	1.0	0.0	0.0	0.0	0.0	1.0	0.0	0.0
Q96SB4	P04626	0.09418743247863837	0.0	1.0	0.0	0.0	1.0	0.0	1.0	0.0	0.0	0.0	0.0	1.0	0.0	1.0
Q96SB4	Q13557	0.1126772279719127	0.0	1.0	0.0	0.0	1.0	0.0	1.0	0.0	0.0	0.0	0.0	1.0	0.0	1.0
P30291	O14757	0.1947618737054846	1.0	0.0	0.0	0.0	0.0	0.0	1.0	1.0	1.0	0.0	1.0	0.0	0.0	1.0
P30291	P06493	0.13614529014740628	1.0	0.0	0.0	0.0	0.0	0.0	1.0	1.0	0.0	0.0	1.0	0.0	0.0	0.0
P30291	P48730	0.17809072783880522	1.0	0.0	0.0	0.0	0.0	0.0	1.0	0.0	1.0	0.0	0.0	0.0	0.0	1.0
P30291	Q8TDC3	0.29427612659857993	1.0	0.0	0.0	0.0	0.0	0.0	1.0	1.0	0.0	0.0	0.0	0.0	0.0	0.0
P30291	P49736	0.11884402807266285	1.0	0.0	0.0	0.0	0.0	0.0	1.0	1.0	1.0	0.0	0.0	0.0	0.0	1.0
P30291	Q8N5S9	0.19360754425859597	1.0	0.0	0.0	0.0	0.0	0.0	1.0	1.0	0.0	0.0	1.0	1.0	0.0	0.0
P30291	Q8WXF1	0.06982908339979098	1.0	0.0	0.0	0.0	0.0	0.0	1.0	0.0	1.0	0.0	0.0	0.0	0.0	0.0
P30291	P53350	0.13168408820179436	1.0	0.0	0.0	0.0	0.0	0.0	1.0	0.0	1.0	0.0	0.0	0.0	0.0	0.0
P30291	P18858	0.14558800589931103	1.0	0.0	0.0	0.0	0.0	0.0	1.0	1.0	0.0	0.0	0.0	0.0	0.0	1.0
P30291	Q9ULD4	0.09026906639431177	1.0	0.0	0.0	0.0	0.0	0.0	1.0	1.0	0.0	0.0	0.0	0.0	0.0	0.0
P30291	P24941	0.2451082688443535	1.0	0.0	0.0	0.0	0.0	0.0	1.0	1.0	0.0	0.0	1.0	0.0	0.0	0.0
P30291	P13639	0.06602472127139027	1.0	0.0	0.0	0.0	0.0	0.0	1.0	0.0	1.0	0.0	0.0	0.0	0.0	0.0
Q9C035	Q13049	0.271126600734127	0.0	0.0	0.0	1.0	0.0	0.0	0.0	0.0	0.0	0.0	1.0	0.0	0.0	1.0
Q9C035	Q9BYJ4	0.5781864941678634	0.0	0.0	0.0	1.0	0.0	0.0	0.0	0.0	0.0	0.0	1.0	0.0	0.0	0.0
Q9C035	P61088	0.21512069030178585	0.0	0.0	0.0	1.0	0.0	0.0	0.0	0.0	0.0	0.0	1.0	0.0	0.0	0.0
O96013	Q38SD2	0.3001903419569564	0.0	1.0	1.0	0.0	0.0	0.0	1.0	1.0	1.0	1.0	0.0	0.0	0.0	0.0
O96013	Q15139	0.20245726498043629	0.0	1.0	1.0	0.0	0.0	0.0	1.0	0.0	0.0	0.0	0.0	1.0	0.0	0.0
O96013	P53667	0.24184009348976626	0.0	1.0	1.0	0.0	0.0	0.0	1.0	0.0	0.0	1.0	0.0	0.0	0.0	1.0
P46013	P51116	0.052095733107988346	1.0	0.0	0.0	0.0	0.0	0.0	1.0	1.0	0.0	0.0	0.0	0.0	0.0	0.0
P46013	Q92731	0.04809036674899369	1.0	0.0	0.0	0.0	0.0	0.0	1.0	1.0	0.0	0.0	0.0	0.0	1.0	0.0
P46013	O76021	0.1284676791762717	1.0	0.0	0.0	0.0	0.0	0.0	1.0	0.0	0.0	0.0	0.0	1.0	0.0	1.0
P46013	P25205	0.13384894229665076	1.0	0.0	0.0	0.0	0.0	0.0	1.0	1.0	0.0	0.0	0.0	0.0	0.0	1.0
P46013	P49959	0.07116126594338834	1.0	0.0	0.0	0.0	0.0	0.0	1.0	1.0	0.0	0.0	0.0	0.0	0.0	0.0
P46013	P24941	0.07924180181989679	1.0	0.0	0.0	0.0	0.0	0.0	1.0	1.0	0.0	0.0	1.0	0.0	0.0	0.0
P46013	P49454	0.08229742239890013	1.0	0.0	0.0	0.0	0.0	0.0	1.0	0.0	1.0	0.0	0.0	0.0	0.0	1.0
P46013	Q12789	0.10971206035494305	1.0	0.0	0.0	0.0	0.0	0.0	1.0	1.0	1.0	0.0	0.0	0.0	0.0	1.0
P46013	Q14004	0.12802166289674252	1.0	0.0	0.0	0.0	0.0	0.0	1.0	0.0	1.0	0.0	0.0	0.0	0.0	1.0
P46013	Q13535	0.09126557663591965	1.0	0.0	0.0	0.0	0.0	0.0	1.0	0.0	0.0	0.0	1.0	0.0	0.0	0.0
P46013	O14757	0.11421207011774706	1.0	0.0	0.0	0.0	0.0	0.0	1.0	1.0	1.0	0.0	1.0	0.0	0.0	1.0
P46013	Q14680	0.1481588175029131	1.0	0.0	0.0	0.0	0.0	0.0	1.0	0.0	0.0	1.0	0.0	0.0	0.0	1.0
P46013	P06493	0.03947739636969574	1.0	0.0	0.0	0.0	0.0	0.0	1.0	1.0	0.0	0.0	1.0	0.0	0.0	0.0
P46013	P33992	0.1525142396126355	1.0	0.0	0.0	0.0	0.0	0.0	1.0	1.0	0.0	0.0	0.0	0.0	0.0	0.0
P46013	Q5QJE6	0.2494866061943589	1.0	0.0	0.0	0.0	0.0	0.0	1.0	1.0	0.0	0.0	0.0	0.0	0.0	0.0
P46013	Q9NYL2	0.09922241689784816	1.0	0.0	0.0	0.0	0.0	0.0	1.0	0.0	0.0	1.0	0.0	0.0	0.0	1.0
P46013	Q9UIF9	0.0710417003017138	1.0	0.0	0.0	0.0	0.0	0.0	1.0	1.0	0.0	0.0	0.0	0.0	0.0	0.0
P46013	O60566	0.1349819214459743	1.0	0.0	0.0	0.0	0.0	0.0	1.0	0.0	1.0	1.0	0.0	0.0	0.0	0.0
P46013	P50613	0.08062869519205805	1.0	0.0	0.0	0.0	0.0	0.0	1.0	1.0	1.0	0.0	0.0	0.0	0.0	1.0
P46013	Q96T88	0.05655314489050876	1.0	0.0	0.0	0.0	0.0	0.0	1.0	0.0	0.0	0.0	1.0	0.0	0.0	1.0
Q13535	O14757	0.2912249026878202	0.0	0.0	0.0	1.0	0.0	0.0	0.0	1.0	1.0	0.0	1.0	0.0	0.0	1.0
Q13535	P38398	0.1611224158153388	0.0	0.0	0.0	1.0	0.0	0.0	0.0	1.0	0.0	0.0	0.0	0.0	0.0	1.0
Q13535	P06493	0.16747702344713686	0.0	0.0	0.0	1.0	0.0	0.0	0.0	1.0	0.0	0.0	1.0	0.0	0.0	0.0
Q13535	P49736	0.13990152632532807	0.0	0.0	0.0	1.0	0.0	0.0	0.0	1.0	1.0	0.0	0.0	0.0	0.0	1.0
Q13535	Q99741	0.15896732892518034	0.0	0.0	0.0	1.0	0.0	0.0	0.0	0.0	1.0	0.0	0.0	0.0	0.0	1.0
Q13535	Q14683	0.12604268613427028	0.0	0.0	0.0	1.0	0.0	0.0	0.0	0.0	0.0	0.0	1.0	0.0	0.0	0.0
Q13535	Q9NVI1	0.08758434634644392	0.0	0.0	0.0	1.0	0.0	0.0	0.0	0.0	1.0	0.0	0.0	0.0	0.0	0.0
Q13535	Q9HAW4	0.17595455034166288	0.0	0.0	0.0	1.0	0.0	0.0	0.0	1.0	0.0	0.0	1.0	0.0	0.0	1.0
Q13535	Q12888	0.19257796627011173	0.0	0.0	0.0	1.0	0.0	0.0	0.0	0.0	1.0	0.0	0.0	0.0	0.0	1.0
Q13535	P25205	0.13199664082382503	0.0	0.0	0.0	1.0	0.0	0.0	0.0	1.0	0.0	0.0	0.0	0.0	0.0	1.0
Q13535	Q9UNS1	0.22799062501751877	0.0	0.0	0.0	1.0	0.0	0.0	0.0	1.0	0.0	0.0	0.0	0.0	0.0	1.0
Q13535	O95251	0.1767363764071099	0.0	0.0	0.0	1.0	0.0	0.0	0.0	1.0	0.0	0.0	0.0	0.0	0.0	1.0
Q13535	O96017	0.2716982069954382	0.0	0.0	0.0	1.0	0.0	0.0	0.0	1.0	1.0	0.0	1.0	0.0	0.0	0.0
Q13535	Q14676	0.11630120425292775	0.0	0.0	0.0	1.0	0.0	0.0	0.0	0.0	1.0	0.0	0.0	0.0	0.0	0.0
Q13535	Q9BXW9	0.15745085630862402	0.0	0.0	0.0	1.0	0.0	0.0	0.0	0.0	1.0	0.0	0.0	0.0	0.0	1.0
Q13535	Q01094	0.11455926343063583	0.0	0.0	0.0	1.0	0.0	0.0	0.0	1.0	0.0	0.0	0.0	0.0	0.0	0.0
Q9HAW4	O14757	0.2651195623201643	1.0	0.0	0.0	1.0	0.0	0.0	1.0	1.0	1.0	0.0	1.0	0.0	0.0	1.0
Q9HAW4	Q9UM11	0.3623969993003856	1.0	0.0	0.0	1.0	0.0	0.0	1.0	1.0	0.0	0.0	0.0	0.0	0.0	0.0
Q9HAW4	O96017	0.234393155406596	1.0	0.0	0.0	1.0	0.0	0.0	1.0	1.0	1.0	0.0	1.0	0.0	0.0	0.0
Q9HAW4	P53350	0.19869436878219518	1.0	0.0	0.0	1.0	0.0	0.0	1.0	0.0	1.0	0.0	0.0	0.0	0.0	0.0
Q9HAW4	P05771	0.079072804194477	1.0	0.0	0.0	1.0	0.0	0.0	1.0	0.0	0.0	1.0	0.0	0.0	0.0	0.0
Q96T23	P06493	0.06901506553183454	1.0	0.0	0.0	0.0	0.0	0.0	1.0	1.0	0.0	0.0	1.0	0.0	0.0	0.0
Q96T23	P28370	0.31243216810454044	1.0	0.0	0.0	0.0	0.0	0.0	1.0	1.0	0.0	0.0	0.0	0.0	0.0	0.0
Q96T23	O60264	0.47313545994132933	1.0	0.0	0.0	0.0	0.0	0.0	1.0	1.0	0.0	0.0	0.0	0.0	0.0	0.0
Q96T23	Q92794	0.305067263604609	1.0	0.0	0.0	0.0	0.0	0.0	1.0	1.0	0.0	0.0	0.0	0.0	0.0	0.0
Q96T23	P53350	0.07642935572078288	1.0	0.0	0.0	0.0	0.0	0.0	1.0	0.0	1.0	0.0	0.0	0.0	0.0	0.0
Q14680	O75716	0.33373291482321343	0.0	0.0	1.0	0.0	0.0	0.0	1.0	0.0	0.0	1.0	0.0	0.0	0.0	0.0
Q14680	Q8IVT5	0.21658797027245347	0.0	0.0	1.0	0.0	0.0	0.0	1.0	0.0	0.0	1.0	0.0	0.0	0.0	1.0
Q14680	Q9ULR3	0.12029456797645789	0.0	0.0	1.0	0.0	0.0	0.0	1.0	0.0	0.0	1.0	0.0	0.0	0.0	1.0
Q14680	Q15910	0.03899164574566027	0.0	0.0	1.0	0.0	0.0	0.0	1.0	0.0	1.0	0.0	0.0	0.0	0.0	1.0
Q14680	O15075	0.21019607470847385	0.0	0.0	1.0	0.0	0.0	0.0	1.0	1.0	0.0	0.0	0.0	0.0	0.0	0.0
Q14680	O15530	0.08272749115464102	0.0	0.0	1.0	0.0	0.0	0.0	1.0	0.0	0.0	1.0	0.0	1.0	0.0	0.0
Q9UIG0	P16403	0.19293507394376946	1.0	0.0	0.0	0.0	0.0	0.0	1.0	0.0	0.0	1.0	0.0	0.0	0.0	1.0
Q9UIG0	Q9UIF9	0.2208014998761072	1.0	0.0	0.0	0.0	0.0	0.0	1.0	1.0	0.0	0.0	0.0	0.0	0.0	0.0
Q9UIG0	P28370	0.24649916654704537	1.0	0.0	0.0	0.0	0.0	0.0	1.0	1.0	0.0	0.0	0.0	0.0	0.0	0.0
Q9UIG0	O60264	0.307910371675303	1.0	0.0	0.0	0.0	0.0	0.0	1.0	1.0	0.0	0.0	0.0	0.0	0.0	0.0
Q9UIG0	P49674	0.1928625383912847	1.0	0.0	0.0	0.0	0.0	0.0	1.0	0.0	1.0	0.0	0.0	0.0	0.0	1.0
O75496	P06493	0.06706546180377272	0.0	1.0	0.0	0.0	0.0	0.0	0.0	1.0	0.0	0.0	1.0	0.0	0.0	0.0
O75496	P24941	0.08280404469044506	0.0	1.0	0.0	0.0	0.0	0.0	0.0	1.0	0.0	0.0	1.0	0.0	0.0	0.0
O75496	O96017	0.09094454293423301	0.0	1.0	0.0	0.0	0.0	0.0	0.0	1.0	1.0	0.0	1.0	0.0	0.0	0.0
O75496	P20248	0.10018259812108297	0.0	1.0	0.0	0.0	0.0	0.0	0.0	1.0	0.0	0.0	0.0	0.0	0.0	0.0
Q9BVW5	P33993	0.14819267144147427	1.0	0.0	0.0	0.0	0.0	0.0	0.0	1.0	0.0	0.0	0.0	0.0	0.0	0.0
Q9BVW5	P25205	0.14600116706721442	1.0	0.0	0.0	0.0	0.0	0.0	0.0	1.0	0.0	0.0	0.0	0.0	0.0	1.0
Q9BVW5	Q9UNS1	0.377990007621432	1.0	0.0	0.0	0.0	0.0	0.0	0.0	1.0	0.0	0.0	0.0	0.0	0.0	1.0
Q9Y618	Q92731	0.28990153577244315	1.0	0.0	0.0	0.0	0.0	0.0	1.0	1.0	0.0	0.0	0.0	0.0	1.0	0.0
Q9Y618	O75446	0.2400880475805619	1.0	0.0	0.0	0.0	0.0	0.0	1.0	1.0	0.0	0.0	0.0	0.0	0.0	0.0
Q9Y618	Q9UQM7	0.07094517714036463	1.0	0.0	0.0	0.0	0.0	0.0	1.0	0.0	0.0	0.0	0.0	1.0	0.0	0.0
Q9Y618	Q12888	0.12487541806577691	1.0	0.0	0.0	0.0	0.0	0.0	1.0	0.0	1.0	0.0	0.0	0.0	0.0	1.0
Q9Y618	Q13555	0.04575889302651112	1.0	0.0	0.0	0.0	0.0	0.0	1.0	0.0	0.0	0.0	0.0	1.0	0.0	1.0
Q9Y618	Q01094	0.13795203198503517	1.0	0.0	0.0	0.0	0.0	0.0	1.0	1.0	0.0	0.0	0.0	0.0	0.0	0.0
Q9Y618	Q14676	0.061651966550975455	1.0	0.0	0.0	0.0	0.0	0.0	1.0	0.0	1.0	0.0	0.0	0.0	0.0	0.0
O95835	P06493	0.1496563708116758	0.0	1.0	0.0	0.0	0.0	0.0	1.0	1.0	0.0	0.0	1.0	0.0	0.0	0.0
O95835	P53667	0.2055008287294971	0.0	1.0	0.0	0.0	0.0	0.0	1.0	0.0	0.0	1.0	0.0	0.0	0.0	1.0
O95835	P24941	0.1647709804446407	0.0	1.0	0.0	0.0	0.0	0.0	1.0	1.0	0.0	0.0	1.0	0.0	0.0	0.0
O15164	Q92731	0.3407670438742377	1.0	0.0	0.0	0.0	0.0	0.0	1.0	1.0	0.0	0.0	0.0	0.0	1.0	0.0
O15164	P38398	0.17694105555789813	1.0	0.0	0.0	0.0	0.0	0.0	1.0	1.0	0.0	0.0	0.0	0.0	0.0	1.0
Q96KB5	P06493	0.08364600764986056	1.0	0.0	0.0	0.0	0.0	0.0	0.0	1.0	0.0	0.0	1.0	0.0	0.0	0.0
Q96KB5	P10398	0.4295925456156671	1.0	0.0	0.0	0.0	0.0	0.0	0.0	1.0	0.0	0.0	0.0	0.0	0.0	1.0
Q01094	O14757	0.16631666770284245	1.0	0.0	0.0	0.0	0.0	0.0	0.0	1.0	1.0	0.0	1.0	0.0	0.0	1.0
Q01094	P06493	0.21755692827390352	1.0	0.0	0.0	0.0	0.0	0.0	0.0	1.0	0.0	0.0	1.0	0.0	0.0	0.0
Q01094	Q92547	0.10585503199173195	1.0	0.0	0.0	0.0	0.0	0.0	0.0	1.0	0.0	0.0	1.0	0.0	0.0	0.0
Q01094	P06400	0.22159649226679734	1.0	0.0	0.0	0.0	0.0	0.0	0.0	1.0	0.0	0.0	0.0	0.0	0.0	1.0
Q01094	Q99741	0.17826917914043602	1.0	0.0	0.0	0.0	0.0	0.0	0.0	0.0	1.0	0.0	0.0	0.0	0.0	1.0
Q01094	Q14188	0.47577474098318534	1.0	0.0	0.0	0.0	0.0	0.0	0.0	1.0	1.0	0.0	0.0	0.0	0.0	0.0
Q01094	P23443	0.1231502581126549	1.0	0.0	0.0	0.0	0.0	0.0	0.0	0.0	0.0	1.0	0.0	1.0	0.0	1.0
Q01094	P50613	0.1379988582717157	1.0	0.0	0.0	0.0	0.0	0.0	0.0	1.0	1.0	0.0	0.0	0.0	0.0	1.0
Q01094	O96017	0.2487233527170191	1.0	0.0	0.0	0.0	0.0	0.0	0.0	1.0	1.0	0.0	1.0	0.0	0.0	0.0
Q01094	P28749	0.207573756929032	1.0	0.0	0.0	0.0	0.0	0.0	0.0	1.0	1.0	0.0	0.0	0.0	0.0	1.0
Q01094	P24941	0.15982747112692716	1.0	0.0	0.0	0.0	0.0	0.0	0.0	1.0	0.0	0.0	1.0	0.0	0.0	0.0
Q13554	P51116	0.0737127596790312	0.0	0.0	0.0	0.0	1.0	0.0	0.0	1.0	0.0	0.0	0.0	0.0	0.0	0.0
Q13554	P51114	0.08810525285691274	0.0	0.0	0.0	0.0	1.0	0.0	0.0	1.0	0.0	0.0	0.0	0.0	0.0	0.0
Q13554	P49840	0.09999880426266247	0.0	0.0	0.0	0.0	1.0	0.0	0.0	0.0	0.0	1.0	0.0	1.0	0.0	1.0
Q13554	P08238	0.06468273216147707	0.0	0.0	0.0	0.0	1.0	0.0	0.0	0.0	0.0	0.0	1.0	0.0	1.0	0.0
Q13554	Q13557	0.2430166988241065	0.0	0.0	0.0	0.0	1.0	0.0	0.0	0.0	0.0	0.0	0.0	1.0	0.0	1.0
Q13554	Q13555	0.4096797562835122	0.0	0.0	0.0	0.0	1.0	0.0	0.0	0.0	0.0	0.0	0.0	1.0	0.0	1.0
Q13554	Q9UQM7	0.34407955775298726	0.0	0.0	0.0	0.0	1.0	0.0	0.0	0.0	0.0	0.0	0.0	1.0	0.0	0.0
Q9BZ95	Q49A26	0.3291104204992082	0.0	0.0	1.0	0.0	0.0	0.0	0.0	0.0	0.0	1.0	0.0	0.0	0.0	1.0
Q9BZ95	O96017	0.1218488310861513	0.0	0.0	1.0	0.0	0.0	0.0	0.0	1.0	1.0	0.0	1.0	0.0	0.0	0.0
Q9BZ95	Q02539	0.19098136975484026	0.0	0.0	1.0	0.0	0.0	0.0	0.0	0.0	0.0	1.0	0.0	0.0	0.0	0.0
Q9BZ95	P22455	0.12421247733189468	0.0	0.0	1.0	0.0	0.0	0.0	0.0	0.0	0.0	0.0	1.0	0.0	1.0	1.0
P53667	P08238	0.10185619043397666	0.0	0.0	1.0	0.0	0.0	0.0	1.0	0.0	0.0	0.0	1.0	0.0	1.0	0.0
P53667	P05771	0.14204142152097465	0.0	0.0	1.0	0.0	0.0	0.0	1.0	0.0	0.0	1.0	0.0	0.0	0.0	0.0
P53667	Q9NQU5	0.18660648142364633	0.0	0.0	1.0	0.0	0.0	0.0	1.0	0.0	1.0	1.0	0.0	0.0	0.0	1.0
O60921	P38398	0.18268302044234658	1.0	0.0	0.0	0.0	0.0	0.0	0.0	1.0	0.0	0.0	0.0	0.0	0.0	1.0
O60921	Q12888	0.15759560473314568	1.0	0.0	0.0	0.0	0.0	0.0	0.0	0.0	1.0	0.0	0.0	0.0	0.0	1.0
P06400	Q00535	0.1250810845138115	1.0	0.0	0.0	0.0	0.0	0.0	1.0	0.0	0.0	0.0	1.0	0.0	0.0	0.0
P06400	Q14004	0.12906137787210406	1.0	0.0	0.0	0.0	0.0	0.0	1.0	0.0	1.0	0.0	0.0	0.0	0.0	1.0
P06400	O14757	0.13090403627190647	1.0	0.0	0.0	0.0	0.0	0.0	1.0	1.0	1.0	0.0	1.0	0.0	0.0	1.0
P06400	P06493	0.18582823462257014	1.0	0.0	0.0	0.0	0.0	0.0	1.0	1.0	0.0	0.0	1.0	0.0	0.0	0.0
P06400	P42685	0.07694984951001316	1.0	0.0	0.0	0.0	0.0	0.0	1.0	1.0	0.0	0.0	0.0	0.0	1.0	1.0
P06400	O96017	0.16434324024767402	1.0	0.0	0.0	0.0	0.0	0.0	1.0	1.0	1.0	0.0	1.0	0.0	0.0	0.0
P06400	P28749	0.21206838079799736	1.0	0.0	0.0	0.0	0.0	0.0	1.0	1.0	1.0	0.0	0.0	0.0	0.0	1.0
P06400	P24941	0.16190965340487437	1.0	0.0	0.0	0.0	0.0	0.0	1.0	1.0	0.0	0.0	1.0	0.0	0.0	0.0
P06400	P50613	0.13645274845662278	1.0	0.0	0.0	0.0	0.0	0.0	1.0	1.0	1.0	0.0	0.0	0.0	0.0	1.0
P06400	P05771	0.11557671813021755	1.0	0.0	0.0	0.0	0.0	0.0	1.0	0.0	0.0	1.0	0.0	0.0	0.0	0.0
P06400	Q14188	0.1961289248510934	1.0	0.0	0.0	0.0	0.0	0.0	1.0	1.0	1.0	0.0	0.0	0.0	0.0	0.0
P06400	P20248	0.13652445601580118	1.0	0.0	0.0	0.0	0.0	0.0	1.0	1.0	0.0	0.0	0.0	0.0	0.0	0.0
P06400	Q15329	0.10656789615155088	1.0	0.0	0.0	0.0	0.0	0.0	1.0	0.0	1.0	0.0	0.0	0.0	0.0	0.0
P06400	P33993	0.06468178962658881	1.0	0.0	0.0	0.0	0.0	0.0	1.0	1.0	0.0	0.0	0.0	0.0	0.0	0.0
P06400	P11802	0.1600394143939897	1.0	0.0	0.0	0.0	0.0	0.0	1.0	1.0	1.0	0.0	0.0	0.0	1.0	0.0
P55201	Q9UNL4	0.3873245782365994	1.0	0.0	0.0	0.0	0.0	0.0	0.0	1.0	0.0	0.0	0.0	0.0	0.0	0.0
P55201	Q8WYH8	0.5518251860471374	1.0	0.0	0.0	0.0	0.0	0.0	0.0	1.0	0.0	0.0	0.0	0.0	0.0	0.0
Q92759	Q12888	0.11614585390932303	1.0	0.0	0.0	0.0	0.0	0.0	0.0	0.0	1.0	0.0	0.0	0.0	0.0	1.0
Q92759	P50613	0.4152586857927696	1.0	0.0	0.0	0.0	0.0	0.0	0.0	1.0	1.0	0.0	0.0	0.0	0.0	1.0
Q14240	P06730	0.20808639361465878	1.0	0.0	0.0	0.0	0.0	0.0	0.0	1.0	0.0	0.0	0.0	0.0	0.0	0.0
Q14240	Q04637	0.18219691188469017	1.0	0.0	0.0	0.0	0.0	0.0	0.0	1.0	0.0	0.0	0.0	0.0	0.0	1.0
P18858	Q00535	0.02945171340845493	1.0	0.0	0.0	0.0	0.0	0.0	1.0	0.0	0.0	0.0	1.0	0.0	0.0	0.0
P18858	O14757	0.11091559710304583	1.0	0.0	0.0	0.0	0.0	0.0	1.0	1.0	1.0	0.0	1.0	0.0	0.0	1.0
P18858	P16403	0.034550082822827066	1.0	0.0	0.0	0.0	0.0	0.0	1.0	0.0	0.0	1.0	0.0	0.0	0.0	1.0
P18858	P06493	0.06706151959510578	1.0	0.0	0.0	0.0	0.0	0.0	1.0	1.0	0.0	0.0	1.0	0.0	0.0	0.0
P18858	P11802	0.06481117645079018	1.0	0.0	0.0	0.0	0.0	0.0	1.0	1.0	1.0	0.0	0.0	0.0	1.0	0.0
P18858	O96017	0.0916973623869453	1.0	0.0	0.0	0.0	0.0	0.0	1.0	1.0	1.0	0.0	1.0	0.0	0.0	0.0
P18858	P24941	0.1442743869667624	1.0	0.0	0.0	0.0	0.0	0.0	1.0	1.0	0.0	0.0	1.0	0.0	0.0	0.0
Q9UNS1	O14757	0.1890831434493375	1.0	0.0	0.0	0.0	0.0	0.0	1.0	1.0	1.0	0.0	1.0	0.0	0.0	1.0
Q9H0G5	O14777	0.03224538172383383	0.0	0.0	0.0	0.0	1.0	0.0	0.0	0.0	1.0	0.0	0.0	0.0	0.0	0.0
Q9BTC8	P22455	0.10691368074659548	0.0	1.0	0.0	0.0	0.0	0.0	0.0	0.0	0.0	0.0	1.0	0.0	1.0	1.0
Q9BTC8	O94776	0.5668997421056617	0.0	1.0	0.0	0.0	0.0	0.0	0.0	0.0	1.0	0.0	1.0	0.0	0.0	0.0
Q9BTC8	P50613	0.14645385535864075	0.0	1.0	0.0	0.0	0.0	0.0	0.0	1.0	1.0	0.0	0.0	0.0	0.0	1.0
Q8WYH8	Q8WYB5	0.4253637709602782	1.0	0.0	0.0	0.0	0.0	0.0	0.0	1.0	0.0	0.0	0.0	0.0	0.0	0.0
Q8WYH8	O95696	0.2949659384350274	1.0	0.0	0.0	0.0	0.0	0.0	0.0	1.0	0.0	0.0	0.0	0.0	0.0	1.0
Q8WYH8	Q92794	0.40253434018664713	1.0	0.0	0.0	0.0	0.0	0.0	0.0	1.0	0.0	0.0	0.0	0.0	0.0	0.0
Q8WYH8	Q9HAF1	0.3379018149761698	1.0	0.0	0.0	0.0	0.0	0.0	0.0	1.0	0.0	0.0	0.0	0.0	0.0	0.0
Q8WYH8	Q9ULD4	0.3914146950758819	1.0	0.0	0.0	0.0	0.0	0.0	0.0	1.0	0.0	0.0	0.0	0.0	0.0	0.0
Q8WYH8	P24941	0.11790234991213604	1.0	0.0	0.0	0.0	0.0	0.0	0.0	1.0	0.0	0.0	1.0	0.0	0.0	0.0
Q8WYH8	O95251	0.2582018010575781	1.0	0.0	0.0	0.0	0.0	0.0	0.0	1.0	0.0	0.0	0.0	0.0	0.0	1.0
Q96T88	P06493	0.10628809635746736	0.0	0.0	0.0	1.0	0.0	0.0	1.0	1.0	0.0	0.0	1.0	0.0	0.0	0.0
Q96T88	Q9UBC3	0.17505372409020517	0.0	0.0	0.0	1.0	0.0	0.0	1.0	0.0	1.0	0.0	0.0	0.0	0.0	0.0
Q96T88	P48730	0.0797095875865132	0.0	0.0	0.0	1.0	0.0	0.0	1.0	0.0	1.0	0.0	0.0	0.0	0.0	1.0
Q96T88	Q9Y6K1	0.20705871768893572	0.0	0.0	0.0	1.0	0.0	0.0	1.0	0.0	1.0	0.0	0.0	0.0	1.0	0.0
Q96T88	P05771	0.1216277796991683	0.0	0.0	0.0	1.0	0.0	0.0	1.0	0.0	0.0	1.0	0.0	0.0	0.0	0.0
Q96T88	P26358	0.2082369175524919	0.0	0.0	0.0	1.0	0.0	0.0	1.0	0.0	1.0	0.0	0.0	0.0	1.0	0.0
Q96T88	P24941	0.1323825061507558	0.0	0.0	0.0	1.0	0.0	0.0	1.0	1.0	0.0	0.0	1.0	0.0	0.0	0.0
Q96T88	Q15139	0.11230338811759698	0.0	0.0	0.0	1.0	0.0	0.0	1.0	0.0	0.0	0.0	0.0	1.0	0.0	0.0
Q96T88	P20248	0.14503906928775714	0.0	0.0	0.0	1.0	0.0	0.0	1.0	1.0	0.0	0.0	0.0	0.0	0.0	0.0
Q92731	P51116	0.11915140654957417	1.0	0.0	0.0	0.0	0.0	1.0	0.0	1.0	0.0	0.0	0.0	0.0	0.0	0.0
Q92731	Q8WZ42	0.04886645424348171	1.0	0.0	0.0	0.0	0.0	1.0	0.0	0.0	0.0	0.0	0.0	1.0	0.0	1.0
Q92731	O94776	0.27789350861516404	1.0	0.0	0.0	0.0	0.0	1.0	0.0	0.0	1.0	0.0	1.0	0.0	0.0	0.0
Q92731	P49736	0.10945847378069574	1.0	0.0	0.0	0.0	0.0	1.0	0.0	1.0	1.0	0.0	0.0	0.0	0.0	1.0
Q92731	O60264	0.2077509456142188	1.0	0.0	0.0	0.0	0.0	1.0	0.0	1.0	0.0	0.0	0.0	0.0	0.0	0.0
Q92731	Q12789	0.12944574642275553	1.0	0.0	0.0	0.0	0.0	1.0	0.0	1.0	1.0	0.0	0.0	0.0	0.0	1.0
Q92731	Q5VST9	0.06305114261526507	1.0	0.0	0.0	0.0	0.0	1.0	0.0	0.0	0.0	0.0	0.0	1.0	0.0	0.0
Q92731	Q14683	0.05643555544349643	1.0	0.0	0.0	0.0	0.0	1.0	0.0	0.0	0.0	0.0	1.0	0.0	0.0	0.0
Q92731	P16403	0.20366261101633548	1.0	0.0	0.0	0.0	0.0	1.0	0.0	0.0	0.0	1.0	0.0	0.0	0.0	1.0
Q92731	Q9Y5Q8	0.129150081264504	1.0	0.0	0.0	0.0	0.0	1.0	0.0	0.0	1.0	0.0	0.0	0.0	0.0	0.0
Q92731	P38398	0.14727411691356754	1.0	0.0	0.0	0.0	0.0	1.0	0.0	1.0	0.0	0.0	0.0	0.0	0.0	1.0
Q15303	Q00535	0.145808376863362	0.0	0.0	0.0	1.0	1.0	0.0	0.0	0.0	0.0	0.0	1.0	0.0	0.0	0.0
Q15303	P21860	0.3179437878877517	0.0	0.0	0.0	1.0	1.0	0.0	0.0	0.0	0.0	0.0	0.0	1.0	0.0	1.0
Q15303	P04626	0.31878887147866924	0.0	0.0	0.0	1.0	1.0	0.0	0.0	0.0	0.0	0.0	0.0	1.0	0.0	1.0
Q15303	P08238	0.14822417930648676	0.0	0.0	0.0	1.0	1.0	0.0	0.0	0.0	0.0	0.0	1.0	0.0	1.0	0.0
Q15303	O00459	0.16256997843167917	0.0	0.0	0.0	1.0	1.0	0.0	0.0	0.0	0.0	0.0	0.0	1.0	1.0	0.0
O95251	P06493	0.13082788996128333	1.0	0.0	0.0	0.0	0.0	0.0	1.0	1.0	0.0	0.0	1.0	0.0	0.0	0.0
O95251	P49674	0.1188006440701757	1.0	0.0	0.0	0.0	0.0	0.0	1.0	0.0	1.0	0.0	0.0	0.0	0.0	1.0
O95251	Q9UNL4	0.33657542277442515	1.0	0.0	0.0	0.0	0.0	0.0	1.0	1.0	0.0	0.0	0.0	0.0	0.0	0.0
O95251	O95696	0.26810461964838683	1.0	0.0	0.0	0.0	0.0	0.0	1.0	1.0	0.0	0.0	0.0	0.0	0.0	1.0
O95251	Q15139	0.15328358393273134	1.0	0.0	0.0	0.0	0.0	0.0	1.0	0.0	0.0	0.0	0.0	1.0	0.0	0.0
O95251	P53350	0.11220208581579934	1.0	0.0	0.0	0.0	0.0	0.0	1.0	0.0	1.0	0.0	0.0	0.0	0.0	0.0
O95251	Q9ULD4	0.24404834724455812	1.0	0.0	0.0	0.0	0.0	0.0	1.0	1.0	0.0	0.0	0.0	0.0	0.0	0.0
O95251	P24941	0.1185837847374367	1.0	0.0	0.0	0.0	0.0	0.0	1.0	1.0	0.0	0.0	1.0	0.0	0.0	0.0
Q9NYL2	P52564	0.35219235693025874	0.0	0.0	1.0	0.0	0.0	0.0	1.0	0.0	0.0	1.0	0.0	0.0	0.0	0.0
Q9NYL2	P33993	0.10183885985126886	0.0	0.0	1.0	0.0	0.0	0.0	1.0	1.0	0.0	0.0	0.0	0.0	0.0	0.0
Q9NYL2	P62877	0.11931846369419044	0.0	0.0	1.0	0.0	0.0	0.0	1.0	0.0	0.0	0.0	1.0	0.0	1.0	0.0
Q9NYL2	O14733	0.38253057395113244	0.0	0.0	1.0	0.0	0.0	0.0	1.0	0.0	0.0	1.0	0.0	0.0	0.0	0.0
Q9NYL2	O96017	0.3117648645320708	0.0	0.0	1.0	0.0	0.0	0.0	1.0	1.0	1.0	0.0	1.0	0.0	0.0	0.0
Q9NYL2	Q15910	0.153026221334174	0.0	0.0	1.0	0.0	0.0	0.0	1.0	0.0	1.0	0.0	0.0	0.0	0.0	1.0
P38398	O14757	0.24146848182349212	1.0	0.0	0.0	0.0	0.0	0.0	1.0	1.0	1.0	0.0	1.0	0.0	0.0	1.0
P38398	P42685	0.07478725868763089	1.0	0.0	0.0	0.0	0.0	0.0	1.0	1.0	0.0	0.0	0.0	0.0	1.0	1.0
P38398	O96017	0.18013559194722348	1.0	0.0	0.0	0.0	0.0	0.0	1.0	1.0	1.0	0.0	1.0	0.0	0.0	0.0
P38398	Q92547	0.17468761931826357	1.0	0.0	0.0	0.0	0.0	0.0	1.0	1.0	0.0	0.0	1.0	0.0	0.0	0.0
P38398	P24941	0.13829393937715737	1.0	0.0	0.0	0.0	0.0	0.0	1.0	1.0	0.0	0.0	1.0	0.0	0.0	0.0
P38398	Q9BXW9	0.10454681677433529	1.0	0.0	0.0	0.0	0.0	0.0	1.0	0.0	1.0	0.0	0.0	0.0	0.0	1.0
P38398	Q9UBD5	0.06852609394469762	1.0	0.0	0.0	0.0	0.0	0.0	1.0	1.0	0.0	0.0	0.0	0.0	0.0	0.0
P38398	Q14676	0.09701623637858915	1.0	0.0	0.0	0.0	0.0	0.0	1.0	0.0	1.0	0.0	0.0	0.0	0.0	0.0
P38398	P49959	0.21460412759751235	1.0	0.0	0.0	0.0	0.0	0.0	1.0	1.0	0.0	0.0	0.0	0.0	0.0	0.0
P38398	P29590	0.1696122939868681	1.0	0.0	0.0	0.0	0.0	0.0	1.0	1.0	1.0	0.0	0.0	0.0	0.0	0.0
P38398	P11388	0.11498593049173267	1.0	0.0	0.0	0.0	0.0	0.0	1.0	0.0	1.0	0.0	0.0	0.0	1.0	1.0
P38398	Q14683	0.07653106931133016	1.0	0.0	0.0	0.0	0.0	0.0	1.0	0.0	0.0	0.0	1.0	0.0	0.0	0.0
P38398	Q12888	0.15763418970599272	1.0	0.0	0.0	0.0	0.0	0.0	1.0	0.0	1.0	0.0	0.0	0.0	0.0	1.0
P38398	Q15910	0.15999688352918418	1.0	0.0	0.0	0.0	0.0	0.0	1.0	0.0	1.0	0.0	0.0	0.0	0.0	1.0
P38398	Q9NVI1	0.04619665834708538	1.0	0.0	0.0	0.0	0.0	0.0	1.0	0.0	1.0	0.0	0.0	0.0	0.0	0.0
P38398	P15822	0.11244064712976162	1.0	0.0	0.0	0.0	0.0	0.0	1.0	1.0	0.0	0.0	0.0	0.0	0.0	1.0
P38398	Q8WVM7	0.030944966847983434	1.0	0.0	0.0	0.0	0.0	0.0	1.0	0.0	0.0	0.0	1.0	0.0	0.0	0.0
P38398	P53350	0.17241855229527914	1.0	0.0	0.0	0.0	0.0	0.0	1.0	0.0	1.0	0.0	0.0	0.0	0.0	0.0
P38398	P06493	0.15747624892082276	1.0	0.0	0.0	0.0	0.0	0.0	1.0	1.0	0.0	0.0	1.0	0.0	0.0	0.0
P38398	P11802	0.15394968161025666	1.0	0.0	0.0	0.0	0.0	0.0	1.0	1.0	1.0	0.0	0.0	0.0	1.0	0.0
P38398	P45983	0.10850322140452826	1.0	0.0	0.0	0.0	0.0	0.0	1.0	0.0	0.0	0.0	1.0	0.0	0.0	0.0
P38398	P31751	0.10871282215212984	1.0	0.0	0.0	0.0	0.0	0.0	1.0	0.0	0.0	1.0	0.0	1.0	0.0	0.0
Q14289	P53671	0.08760367823925601	0.0	0.0	0.0	0.0	1.0	0.0	1.0	0.0	0.0	1.0	0.0	0.0	0.0	1.0
Q14289	P04626	0.18465771430213232	0.0	0.0	0.0	0.0	1.0	0.0	1.0	0.0	0.0	0.0	0.0	1.0	0.0	1.0
Q14289	P49840	0.16360921135119963	0.0	0.0	0.0	0.0	1.0	0.0	1.0	0.0	0.0	1.0	0.0	1.0	0.0	1.0
Q14289	P08238	0.16386711659013004	0.0	0.0	0.0	0.0	1.0	0.0	1.0	0.0	0.0	0.0	1.0	0.0	1.0	0.0
Q14289	Q9UQM7	0.12383972795088777	0.0	0.0	0.0	0.0	1.0	0.0	1.0	0.0	0.0	0.0	0.0	1.0	0.0	0.0
P05771	P16402	0.07906963222093233	0.0	0.0	1.0	0.0	0.0	0.0	0.0	0.0	0.0	1.0	0.0	0.0	0.0	1.0
P05771	Q14004	0.14877080748478796	0.0	0.0	1.0	0.0	0.0	0.0	0.0	0.0	1.0	0.0	0.0	0.0	0.0	1.0
P05771	O14757	0.17260990810452356	0.0	0.0	1.0	0.0	0.0	0.0	0.0	1.0	1.0	0.0	1.0	0.0	0.0	1.0
P05771	P45983	0.15717378935389326	0.0	0.0	1.0	0.0	0.0	0.0	0.0	0.0	0.0	0.0	1.0	0.0	0.0	0.0
P05771	P16403	0.09874939037025565	0.0	0.0	1.0	0.0	0.0	0.0	0.0	0.0	0.0	1.0	0.0	0.0	0.0	1.0
P05771	Q9UEW8	0.17564339652622185	0.0	0.0	1.0	0.0	0.0	0.0	0.0	0.0	0.0	0.0	1.0	0.0	0.0	1.0
P05771	P53671	0.10982821479923034	0.0	0.0	1.0	0.0	0.0	0.0	0.0	0.0	0.0	1.0	0.0	0.0	0.0	1.0
P05771	P04908	0.06013182148003307	0.0	0.0	1.0	0.0	0.0	0.0	0.0	0.0	0.0	1.0	0.0	0.0	0.0	0.0
P05771	P04626	0.1566008062135393	0.0	0.0	1.0	0.0	0.0	0.0	0.0	0.0	0.0	0.0	0.0	1.0	0.0	1.0
P05771	Q08999	0.08701233539633382	0.0	0.0	1.0	0.0	0.0	0.0	0.0	0.0	1.0	0.0	0.0	0.0	0.0	0.0
P05771	P06730	0.0974898161529643	0.0	0.0	1.0	0.0	0.0	0.0	0.0	1.0	0.0	0.0	0.0	0.0	0.0	0.0
P05771	P49840	0.16018751281245305	0.0	0.0	1.0	0.0	0.0	0.0	0.0	0.0	0.0	1.0	0.0	1.0	0.0	1.0
P05771	P08238	0.10748534307993517	0.0	0.0	1.0	0.0	0.0	0.0	0.0	0.0	0.0	0.0	1.0	0.0	1.0	0.0
P05771	Q15139	0.21156301206551514	0.0	0.0	1.0	0.0	0.0	0.0	0.0	0.0	0.0	0.0	0.0	1.0	0.0	0.0
P05771	Q13557	0.18175419011567426	0.0	0.0	1.0	0.0	0.0	0.0	0.0	0.0	0.0	0.0	0.0	1.0	0.0	1.0
P05771	P29317	0.09895272416426595	0.0	0.0	1.0	0.0	0.0	0.0	0.0	0.0	0.0	1.0	0.0	0.0	1.0	1.0
P05771	O15530	0.20996678410413036	0.0	0.0	1.0	0.0	0.0	0.0	0.0	0.0	0.0	1.0	0.0	1.0	0.0	0.0
P05771	P11388	0.11551137219149409	0.0	0.0	1.0	0.0	0.0	0.0	0.0	0.0	1.0	0.0	0.0	0.0	1.0	1.0
P05771	Q13257	0.040273280718309344	0.0	0.0	1.0	0.0	0.0	0.0	0.0	0.0	0.0	1.0	0.0	0.0	0.0	0.0
P05771	Q9UQM7	0.20587581616821768	0.0	0.0	1.0	0.0	0.0	0.0	0.0	0.0	0.0	0.0	0.0	1.0	0.0	0.0
P16401	Q00535	0.06903910130867186	0.0	0.0	1.0	0.0	0.0	0.0	1.0	0.0	0.0	0.0	1.0	0.0	0.0	0.0
P16401	P16402	0.5935458743168511	0.0	0.0	1.0	0.0	0.0	0.0	1.0	0.0	0.0	1.0	0.0	0.0	0.0	1.0
P16401	P51114	0.13890952831950076	0.0	0.0	1.0	0.0	0.0	0.0	1.0	1.0	0.0	0.0	0.0	0.0	0.0	0.0
P16401	P16403	0.5500148941521618	0.0	0.0	1.0	0.0	0.0	0.0	1.0	0.0	0.0	1.0	0.0	0.0	0.0	1.0
P16401	Q8N3U4	0.06299127058167914	0.0	0.0	1.0	0.0	0.0	0.0	1.0	0.0	0.0	0.0	1.0	0.0	0.0	0.0
P16401	P04908	0.22276977047241298	0.0	0.0	1.0	0.0	0.0	0.0	1.0	0.0	0.0	1.0	0.0	0.0	0.0	0.0
P16401	Q02539	0.5630500554622958	0.0	0.0	1.0	0.0	0.0	0.0	1.0	0.0	0.0	1.0	0.0	0.0	0.0	0.0
P16401	Q8WZ42	0.08397651444859527	0.0	0.0	1.0	0.0	0.0	0.0	1.0	0.0	0.0	0.0	0.0	1.0	0.0	1.0
Q92794	Q9UNL4	0.4409402667058616	1.0	0.0	0.0	0.0	0.0	0.0	0.0	1.0	0.0	0.0	0.0	0.0	0.0	0.0
Q92794	P31751	0.07854924432757926	1.0	0.0	0.0	0.0	0.0	0.0	0.0	0.0	0.0	1.0	0.0	1.0	0.0	0.0
P33993	P06493	0.08979026885206794	1.0	0.0	0.0	0.0	0.0	0.0	0.0	1.0	0.0	0.0	1.0	0.0	0.0	0.0
P33993	P49736	0.5395724836803246	1.0	0.0	0.0	0.0	0.0	0.0	0.0	1.0	1.0	0.0	0.0	0.0	0.0	1.0
P33993	Q8IVT5	0.09153440656045468	1.0	0.0	0.0	0.0	0.0	0.0	0.0	0.0	0.0	1.0	0.0	0.0	0.0	1.0
P33993	Q99741	0.19648055628511038	1.0	0.0	0.0	0.0	0.0	0.0	0.0	0.0	1.0	0.0	0.0	0.0	0.0	1.0
P33993	Q14683	0.1952871749169432	1.0	0.0	0.0	0.0	0.0	0.0	0.0	0.0	0.0	0.0	1.0	0.0	0.0	0.0
P33993	P25205	0.6206313878841155	1.0	0.0	0.0	0.0	0.0	0.0	0.0	1.0	0.0	0.0	0.0	0.0	0.0	1.0
P33993	Q16659	0.12289552894267643	1.0	0.0	0.0	0.0	0.0	0.0	0.0	1.0	1.0	1.0	0.0	0.0	0.0	1.0
P33993	O96017	0.11789180782331533	1.0	0.0	0.0	0.0	0.0	0.0	0.0	1.0	1.0	0.0	1.0	0.0	0.0	0.0
P33993	Q9NVP2	0.078810535032911	1.0	0.0	0.0	0.0	0.0	0.0	0.0	1.0	0.0	0.0	0.0	0.0	0.0	0.0
P33993	P24941	0.13100052335253207	1.0	0.0	0.0	0.0	0.0	0.0	0.0	1.0	0.0	0.0	1.0	0.0	0.0	0.0
P33993	P10398	0.0961081340324968	1.0	0.0	0.0	0.0	0.0	0.0	0.0	1.0	0.0	0.0	0.0	0.0	0.0	1.0
P33993	O43929	0.36450701294065846	1.0	0.0	0.0	0.0	0.0	0.0	0.0	1.0	0.0	0.0	0.0	0.0	0.0	0.0
P33993	Q9UBD5	0.36586040067884934	1.0	0.0	0.0	0.0	0.0	0.0	0.0	1.0	0.0	0.0	0.0	0.0	0.0	0.0
P33993	P08238	0.07154380245314636	1.0	0.0	0.0	0.0	0.0	0.0	0.0	0.0	0.0	0.0	1.0	0.0	1.0	0.0
P33993	P33992	0.7342176846525805	1.0	0.0	0.0	0.0	0.0	0.0	0.0	1.0	0.0	0.0	0.0	0.0	0.0	0.0
P33993	P53350	0.06728120028448982	1.0	0.0	0.0	0.0	0.0	0.0	0.0	0.0	1.0	0.0	0.0	0.0	0.0	0.0
P33993	P11802	0.09283113497083303	1.0	0.0	0.0	0.0	0.0	0.0	0.0	1.0	1.0	0.0	0.0	0.0	1.0	0.0
P33993	Q13555	0.07533711119268498	1.0	0.0	0.0	0.0	0.0	0.0	0.0	0.0	0.0	0.0	0.0	1.0	0.0	1.0
P33993	Q15139	0.06780743663211536	1.0	0.0	0.0	0.0	0.0	0.0	0.0	0.0	0.0	0.0	0.0	1.0	0.0	0.0
Q9UQM7	P16402	0.056512312862421886	0.0	0.0	0.0	0.0	1.0	0.0	0.0	0.0	0.0	1.0	0.0	0.0	0.0	1.0
Q9UQM7	P51114	0.10196954668664757	0.0	0.0	0.0	0.0	1.0	0.0	0.0	1.0	0.0	0.0	0.0	0.0	0.0	0.0
Q9UQM7	P16403	0.07315207485331437	0.0	0.0	0.0	0.0	1.0	0.0	0.0	0.0	0.0	1.0	0.0	0.0	0.0	1.0
Q9UQM7	O76021	0.054664897861072086	0.0	0.0	0.0	0.0	1.0	0.0	0.0	0.0	0.0	0.0	0.0	1.0	0.0	1.0
Q9UQM7	P04908	0.06318691376377028	0.0	0.0	0.0	0.0	1.0	0.0	0.0	0.0	0.0	1.0	0.0	0.0	0.0	0.0
Q9UQM7	P04626	0.13091458052995675	0.0	0.0	0.0	0.0	1.0	0.0	0.0	0.0	0.0	0.0	0.0	1.0	0.0	1.0
Q9UQM7	P49674	0.17207828463679833	0.0	0.0	0.0	0.0	1.0	0.0	0.0	0.0	1.0	0.0	0.0	0.0	0.0	1.0
Q9UQM7	P08238	0.0793275636341735	0.0	0.0	0.0	0.0	1.0	0.0	0.0	0.0	0.0	0.0	1.0	0.0	1.0	0.0
Q9UQM7	Q13557	0.2913641627561849	0.0	0.0	0.0	0.0	1.0	0.0	0.0	0.0	0.0	0.0	0.0	1.0	0.0	1.0
Q9UQM7	Q13555	0.24327620644096032	0.0	0.0	0.0	0.0	1.0	0.0	0.0	0.0	0.0	0.0	0.0	1.0	0.0	1.0
Q9UQM7	O15273	0.01889177867941073	0.0	0.0	0.0	0.0	1.0	0.0	0.0	0.0	0.0	0.0	0.0	1.0	0.0	0.0
P21709	P54753	0.37608560880398745	0.0	0.0	0.0	1.0	0.0	0.0	1.0	0.0	0.0	0.0	1.0	0.0	0.0	0.0
P21709	Q8WVM7	0.006802948857441617	0.0	0.0	0.0	1.0	0.0	0.0	1.0	0.0	0.0	0.0	1.0	0.0	0.0	0.0
P21709	P08238	0.08573396606106573	0.0	0.0	0.0	1.0	0.0	0.0	1.0	0.0	0.0	0.0	1.0	0.0	1.0	0.0
P21709	P61088	0.13014816152737677	0.0	0.0	0.0	1.0	0.0	0.0	1.0	0.0	0.0	0.0	1.0	0.0	0.0	0.0
Q92918	P08238	0.10034332642004572	0.0	0.0	1.0	0.0	0.0	0.0	0.0	0.0	0.0	0.0	1.0	0.0	1.0	0.0
Q92918	P24941	0.14269205923214281	0.0	0.0	1.0	0.0	0.0	0.0	0.0	1.0	0.0	0.0	1.0	0.0	0.0	0.0
Q92918	Q15139	0.18237726940155075	0.0	0.0	1.0	0.0	0.0	0.0	0.0	0.0	0.0	0.0	0.0	1.0	0.0	0.0
O60566	Q02224	0.20114046120184864	0.0	1.0	1.0	0.0	0.0	0.0	0.0	0.0	1.0	0.0	0.0	0.0	0.0	0.0
O60566	Q13257	0.4232471975537324	0.0	1.0	1.0	0.0	0.0	0.0	0.0	0.0	0.0	1.0	0.0	0.0	0.0	0.0
O60566	P53350	0.3203626924992096	0.0	1.0	1.0	0.0	0.0	0.0	0.0	0.0	1.0	0.0	0.0	0.0	0.0	0.0
O60566	P13639	0.050387883366296855	0.0	1.0	1.0	0.0	0.0	0.0	0.0	0.0	1.0	0.0	0.0	0.0	0.0	0.0
O60566	P06493	0.18243120637825389	0.0	1.0	1.0	0.0	0.0	0.0	0.0	1.0	0.0	0.0	1.0	0.0	0.0	0.0
O60566	O14777	0.22960568805802972	0.0	1.0	1.0	0.0	0.0	0.0	0.0	0.0	1.0	0.0	0.0	0.0	0.0	0.0
O60566	Q12834	0.3950202641973843	0.0	1.0	1.0	0.0	0.0	0.0	0.0	0.0	0.0	1.0	0.0	0.0	0.0	1.0
Q99741	O43913	0.2072866031991838	0.0	1.0	0.0	0.0	0.0	0.0	1.0	1.0	0.0	0.0	0.0	0.0	0.0	0.0
Q99741	P06493	0.17504129026615448	0.0	1.0	0.0	0.0	0.0	0.0	1.0	1.0	0.0	0.0	1.0	0.0	0.0	0.0
Q99741	P49736	0.18141527664034776	0.0	1.0	0.0	0.0	0.0	0.0	1.0	1.0	1.0	0.0	0.0	0.0	0.0	1.0
Q99741	P53350	0.22232678715250337	0.0	1.0	0.0	0.0	0.0	0.0	1.0	0.0	1.0	0.0	0.0	0.0	0.0	0.0
Q99741	P11802	0.23199438112925308	0.0	1.0	0.0	0.0	0.0	0.0	1.0	1.0	1.0	0.0	0.0	0.0	1.0	0.0
Q99741	P25205	0.1635456652328954	0.0	1.0	0.0	0.0	0.0	0.0	1.0	1.0	0.0	0.0	0.0	0.0	0.0	1.0
Q99741	Q13415	0.37311621054672184	0.0	1.0	0.0	0.0	0.0	0.0	1.0	0.0	1.0	0.0	0.0	0.0	0.0	0.0
Q99741	Q16659	0.08791312423565335	0.0	1.0	0.0	0.0	0.0	0.0	1.0	1.0	1.0	1.0	0.0	0.0	0.0	1.0
Q99741	Q9UBD5	0.16780339597170535	0.0	1.0	0.0	0.0	0.0	0.0	1.0	1.0	0.0	0.0	0.0	0.0	0.0	0.0
Q99741	P24941	0.18960036035144442	0.0	1.0	0.0	0.0	0.0	0.0	1.0	1.0	0.0	0.0	1.0	0.0	0.0	0.0
Q99741	P20248	0.20692703447105767	0.0	1.0	0.0	0.0	0.0	0.0	1.0	1.0	0.0	0.0	0.0	0.0	0.0	0.0
O15273	Q15139	0.017775145030451852	0.0	0.0	0.0	0.0	1.0	0.0	0.0	0.0	0.0	0.0	0.0	1.0	0.0	0.0
O15273	O15530	0.024625804665555886	0.0	0.0	0.0	0.0	1.0	0.0	0.0	0.0	0.0	1.0	0.0	1.0	0.0	0.0
O15273	Q8WZ42	0.346944262458844	0.0	0.0	0.0	0.0	1.0	0.0	0.0	0.0	0.0	0.0	0.0	1.0	0.0	1.0
O15273	P22607	0.0159849225116575	0.0	0.0	0.0	0.0	1.0	0.0	0.0	0.0	0.0	0.0	1.0	0.0	1.0	1.0
Q9Y5Q8	Q05513	0.013555000729107343	0.0	1.0	0.0	0.0	0.0	0.0	0.0	0.0	0.0	1.0	1.0	0.0	0.0	1.0
Q9Y5Q8	P50613	0.12541460566802032	0.0	1.0	0.0	0.0	0.0	0.0	0.0	1.0	1.0	0.0	0.0	0.0	0.0	1.0
Q9Y5Q8	Q12888	0.05216960564203134	0.0	1.0	0.0	0.0	0.0	0.0	0.0	0.0	1.0	0.0	0.0	0.0	0.0	1.0
Q9Y5Q8	P53350	0.01564831822155848	0.0	1.0	0.0	0.0	0.0	0.0	0.0	0.0	1.0	0.0	0.0	0.0	0.0	0.0
Q9Y5Q8	Q8IVT5	0.039823740124717094	0.0	1.0	0.0	0.0	0.0	0.0	0.0	0.0	0.0	1.0	0.0	0.0	0.0	1.0
Q9Y5Q8	O15530	0.01585700423383429	0.0	1.0	0.0	0.0	0.0	0.0	0.0	0.0	0.0	1.0	0.0	1.0	0.0	0.0
Q9Y5Q8	Q14676	0.1073577885952041	0.0	1.0	0.0	0.0	0.0	0.0	0.0	0.0	1.0	0.0	0.0	0.0	0.0	0.0
P06730	P29590	0.09675613224102134	1.0	0.0	0.0	0.0	0.0	0.0	0.0	1.0	1.0	0.0	0.0	0.0	0.0	0.0
P06730	P23443	0.17164108729548436	1.0	0.0	0.0	0.0	0.0	0.0	0.0	0.0	0.0	1.0	0.0	1.0	0.0	1.0
P06730	Q9HBH9	0.0961702574561634	1.0	0.0	0.0	0.0	0.0	0.0	0.0	0.0	0.0	0.0	1.0	1.0	0.0	1.0
P06730	Q04637	0.2161956096364904	1.0	0.0	0.0	0.0	0.0	0.0	0.0	1.0	0.0	0.0	0.0	0.0	0.0	1.0
P06730	P35659	0.08634634383782583	1.0	0.0	0.0	0.0	0.0	0.0	0.0	1.0	0.0	0.0	0.0	0.0	0.0	1.0
P11362	P06493	0.09090578013556629	0.0	0.0	0.0	1.0	0.0	1.0	0.0	1.0	0.0	0.0	1.0	0.0	0.0	0.0
P11362	P21860	0.34902917816971124	0.0	0.0	0.0	1.0	0.0	1.0	0.0	0.0	0.0	0.0	0.0	1.0	0.0	1.0
P11362	P08238	0.12258162395359203	0.0	0.0	0.0	1.0	0.0	1.0	0.0	0.0	0.0	0.0	1.0	0.0	1.0	0.0
P11362	Q5VST9	0.1476813563574952	0.0	0.0	0.0	1.0	0.0	1.0	0.0	0.0	0.0	0.0	0.0	1.0	0.0	0.0
P11362	P22607	0.3955521625548794	0.0	0.0	0.0	1.0	0.0	1.0	0.0	0.0	0.0	0.0	1.0	0.0	1.0	1.0
Q38SD2	P06493	0.08767810653936073	1.0	1.0	1.0	0.0	0.0	0.0	0.0	1.0	0.0	0.0	1.0	0.0	0.0	0.0
Q38SD2	P08238	0.10763750619607074	1.0	1.0	1.0	0.0	0.0	0.0	0.0	0.0	0.0	0.0	1.0	0.0	1.0	0.0
Q38SD2	P53350	0.13414146041065086	1.0	1.0	1.0	0.0	0.0	0.0	0.0	0.0	1.0	0.0	0.0	0.0	0.0	0.0
Q38SD2	Q9NQU5	0.31537094973457314	1.0	1.0	1.0	0.0	0.0	0.0	0.0	0.0	1.0	1.0	0.0	0.0	0.0	1.0
P49959	P48730	0.1181236909746424	1.0	0.0	0.0	0.0	0.0	0.0	0.0	0.0	1.0	0.0	0.0	0.0	0.0	1.0
P49959	P23443	0.10182333476738037	1.0	0.0	0.0	0.0	0.0	0.0	0.0	0.0	0.0	1.0	0.0	1.0	0.0	1.0
P49959	O95696	0.050293201886915696	1.0	0.0	0.0	0.0	0.0	0.0	0.0	1.0	0.0	0.0	0.0	0.0	0.0	1.0
P49959	Q12888	0.1599773898828557	1.0	0.0	0.0	0.0	0.0	0.0	0.0	0.0	1.0	0.0	0.0	0.0	0.0	1.0
P49959	P53350	0.17416754431763298	1.0	0.0	0.0	0.0	0.0	0.0	0.0	0.0	1.0	0.0	0.0	0.0	0.0	0.0
P49959	Q9BXW9	0.18913360058771242	1.0	0.0	0.0	0.0	0.0	0.0	0.0	0.0	1.0	0.0	0.0	0.0	0.0	1.0
P49959	Q14676	0.17728004331366767	1.0	0.0	0.0	0.0	0.0	0.0	0.0	0.0	1.0	0.0	0.0	0.0	0.0	0.0
Q12888	O14757	0.19873594816621898	0.0	1.0	0.0	0.0	0.0	0.0	1.0	1.0	1.0	0.0	1.0	0.0	0.0	1.0
Q12888	P45983	0.10811112817331349	0.0	1.0	0.0	0.0	0.0	0.0	1.0	0.0	0.0	0.0	1.0	0.0	0.0	0.0
Q12888	P06493	0.0934226706236025	0.0	1.0	0.0	0.0	0.0	0.0	1.0	1.0	0.0	0.0	1.0	0.0	0.0	0.0
Q12888	Q92547	0.1326003794220533	0.0	1.0	0.0	0.0	0.0	0.0	1.0	1.0	0.0	0.0	1.0	0.0	0.0	0.0
Q12888	P29590	0.11127424979723581	0.0	1.0	0.0	0.0	0.0	0.0	1.0	1.0	1.0	0.0	0.0	0.0	0.0	0.0
Q12888	Q9UKI8	0.052081138090795065	0.0	1.0	0.0	0.0	0.0	0.0	1.0	0.0	1.0	0.0	0.0	0.0	0.0	1.0
Q12888	Q8WXF1	0.15314499925003777	0.0	1.0	0.0	0.0	0.0	0.0	1.0	0.0	1.0	0.0	0.0	0.0	0.0	0.0
Q12888	P49674	0.09139753623597001	0.0	1.0	0.0	0.0	0.0	0.0	1.0	0.0	1.0	0.0	0.0	0.0	0.0	1.0
Q12888	Q12789	0.058165722950958426	0.0	1.0	0.0	0.0	0.0	0.0	1.0	1.0	1.0	0.0	0.0	0.0	0.0	1.0
Q12888	Q14676	0.14603481118282813	0.0	1.0	0.0	0.0	0.0	0.0	1.0	0.0	1.0	0.0	0.0	0.0	0.0	0.0
Q12888	P53350	0.08217256441837613	0.0	1.0	0.0	0.0	0.0	0.0	1.0	0.0	1.0	0.0	0.0	0.0	0.0	0.0
Q12888	O96017	0.1686264028395761	0.0	1.0	0.0	0.0	0.0	0.0	1.0	1.0	1.0	0.0	1.0	0.0	0.0	0.0
Q12888	P24941	0.08385913968712606	0.0	1.0	0.0	0.0	0.0	0.0	1.0	1.0	0.0	0.0	1.0	0.0	0.0	0.0
Q12888	Q15233	0.149340386694255	0.0	1.0	0.0	0.0	0.0	0.0	1.0	0.0	1.0	0.0	0.0	0.0	0.0	1.0
Q14004	P11802	0.19217308386203463	0.0	1.0	0.0	0.0	0.0	0.0	1.0	1.0	1.0	0.0	0.0	0.0	1.0	0.0
Q14004	P45983	0.13323299685856121	0.0	1.0	0.0	0.0	0.0	0.0	1.0	0.0	0.0	0.0	1.0	0.0	0.0	0.0
Q14004	O14757	0.1999179007302593	0.0	1.0	0.0	0.0	0.0	0.0	1.0	1.0	1.0	0.0	1.0	0.0	0.0	1.0
Q14004	P24941	0.1896400855926784	0.0	1.0	0.0	0.0	0.0	0.0	1.0	1.0	0.0	0.0	1.0	0.0	0.0	0.0
Q14004	Q08999	0.08950593383597245	0.0	1.0	0.0	0.0	0.0	0.0	1.0	0.0	1.0	0.0	0.0	0.0	0.0	0.0
Q14004	P13639	0.211597280604225	0.0	1.0	0.0	0.0	0.0	0.0	1.0	0.0	1.0	0.0	0.0	0.0	0.0	0.0
Q14004	P06493	0.14462431270515397	0.0	1.0	0.0	0.0	0.0	0.0	1.0	1.0	0.0	0.0	1.0	0.0	0.0	0.0
Q14004	Q9UM11	0.11462502240675887	0.0	1.0	0.0	0.0	0.0	0.0	1.0	1.0	0.0	0.0	0.0	0.0	0.0	0.0
Q01974	P49674	0.14655856549967083	0.0	0.0	0.0	0.0	1.0	0.0	0.0	0.0	1.0	0.0	0.0	0.0	0.0	1.0
Q01974	P08238	0.1207641805213736	0.0	0.0	0.0	0.0	1.0	0.0	0.0	0.0	0.0	0.0	1.0	0.0	1.0	0.0
Q9H2K8	P52564	0.27485888747926945	0.0	0.0	1.0	0.0	0.0	0.0	1.0	0.0	0.0	1.0	0.0	0.0	0.0	0.0
Q9H2K8	P08238	0.13463631779864438	0.0	0.0	1.0	0.0	0.0	0.0	1.0	0.0	0.0	0.0	1.0	0.0	1.0	0.0
Q9H2K8	P46734	0.3224346901177203	0.0	0.0	1.0	0.0	0.0	0.0	1.0	0.0	0.0	1.0	0.0	0.0	0.0	0.0
P23443	Q00535	0.10969906975397174	0.0	0.0	1.0	0.0	1.0	0.0	1.0	0.0	0.0	0.0	1.0	0.0	0.0	0.0
P23443	P05019	0.09205161999758263	0.0	0.0	1.0	0.0	1.0	0.0	1.0	0.0	0.0	0.0	1.0	1.0	0.0	0.0
P23443	P45983	0.20754898716229592	0.0	0.0	1.0	0.0	1.0	0.0	1.0	0.0	0.0	0.0	1.0	0.0	0.0	0.0
P23443	P06493	0.15037916868393306	0.0	0.0	1.0	0.0	1.0	0.0	1.0	1.0	0.0	0.0	1.0	0.0	0.0	0.0
P23443	Q8N5S9	0.23067439661679084	0.0	0.0	1.0	0.0	1.0	0.0	1.0	1.0	0.0	0.0	1.0	1.0	0.0	0.0
P23443	O15530	0.1670087120167124	0.0	0.0	1.0	0.0	1.0	0.0	1.0	0.0	0.0	1.0	0.0	1.0	0.0	0.0
P23443	P24941	0.18316366408449794	0.0	0.0	1.0	0.0	1.0	0.0	1.0	1.0	0.0	0.0	1.0	0.0	0.0	0.0
P23443	Q13557	0.14509410911297538	0.0	0.0	1.0	0.0	1.0	0.0	1.0	0.0	0.0	0.0	0.0	1.0	0.0	1.0
P23443	Q04637	0.1464550006671447	0.0	0.0	1.0	0.0	1.0	0.0	1.0	1.0	0.0	0.0	0.0	0.0	0.0	1.0
P23443	P08238	0.08364207762239714	0.0	0.0	1.0	0.0	1.0	0.0	1.0	0.0	0.0	0.0	1.0	0.0	1.0	0.0
P23443	P31751	0.21299191251260605	0.0	0.0	1.0	0.0	1.0	0.0	1.0	0.0	0.0	1.0	0.0	1.0	0.0	0.0
O76021	Q8WZ42	0.03876426028229374	0.0	0.0	0.0	0.0	1.0	0.0	1.0	0.0	0.0	0.0	0.0	1.0	0.0	1.0
O76021	Q16659	0.10207972512238683	0.0	0.0	0.0	0.0	1.0	0.0	1.0	1.0	1.0	1.0	0.0	0.0	0.0	1.0
O75716	Q13112	0.06086385651621121	0.0	0.0	1.0	0.0	0.0	0.0	0.0	1.0	0.0	0.0	0.0	0.0	0.0	1.0
Q8IV63	Q00535	0.07853574458584137	0.0	1.0	0.0	0.0	0.0	0.0	1.0	0.0	0.0	0.0	1.0	0.0	0.0	0.0
Q8IV63	P49674	0.22057573079015813	0.0	1.0	0.0	0.0	0.0	0.0	1.0	0.0	1.0	0.0	0.0	0.0	0.0	1.0
Q8IV63	P53350	0.11666020709370835	0.0	1.0	0.0	0.0	0.0	0.0	1.0	0.0	1.0	0.0	0.0	0.0	0.0	0.0
Q8WZ42	P16403	0.09399180284489637	0.0	0.0	0.0	0.0	1.0	0.0	1.0	0.0	0.0	1.0	0.0	0.0	0.0	1.0
Q8WZ42	P52179	0.2089496778955955	0.0	0.0	0.0	0.0	1.0	0.0	1.0	0.0	0.0	0.0	0.0	1.0	0.0	0.0
Q8WZ42	P04908	0.05376086742918532	0.0	0.0	0.0	0.0	1.0	0.0	1.0	0.0	0.0	1.0	0.0	0.0	0.0	0.0
Q8WZ42	Q9NVP2	0.038724737142817316	0.0	0.0	0.0	0.0	1.0	0.0	1.0	1.0	0.0	0.0	0.0	0.0	0.0	0.0
Q8WZ42	Q13557	0.12753552380091035	0.0	0.0	0.0	0.0	1.0	0.0	1.0	0.0	0.0	0.0	0.0	1.0	0.0	1.0
Q8WZ42	Q5VST9	0.18326338587766708	0.0	0.0	0.0	0.0	1.0	0.0	1.0	0.0	0.0	0.0	0.0	1.0	0.0	0.0
P31751	O14757	0.13651772864683218	0.0	0.0	1.0	0.0	1.0	0.0	0.0	1.0	1.0	0.0	1.0	0.0	0.0	1.0
P31751	Q05513	0.20517616018269605	0.0	0.0	1.0	0.0	1.0	0.0	0.0	0.0	0.0	1.0	1.0	0.0	0.0	1.0
P31751	P49840	0.252046521838121	0.0	0.0	1.0	0.0	1.0	0.0	0.0	0.0	0.0	1.0	0.0	1.0	0.0	1.0
P31751	P08238	0.14211161067277603	0.0	0.0	1.0	0.0	1.0	0.0	0.0	0.0	0.0	0.0	1.0	0.0	1.0	0.0
P31751	P53350	0.1258869317988849	0.0	0.0	1.0	0.0	1.0	0.0	0.0	0.0	1.0	0.0	0.0	0.0	0.0	0.0
P31751	O15530	0.20435809998452673	0.0	0.0	1.0	0.0	1.0	0.0	0.0	0.0	0.0	1.0	0.0	1.0	0.0	0.0
P31751	Q15910	0.11799186319967347	0.0	0.0	1.0	0.0	1.0	0.0	0.0	0.0	1.0	0.0	0.0	0.0	0.0	1.0
P31751	P26358	0.09960486249538328	0.0	0.0	1.0	0.0	1.0	0.0	0.0	0.0	1.0	0.0	0.0	0.0	1.0	0.0
P31751	P20248	0.12044430740538638	0.0	0.0	1.0	0.0	1.0	0.0	0.0	1.0	0.0	0.0	0.0	0.0	0.0	0.0
P31751	P24941	0.11658129622953835	0.0	0.0	1.0	0.0	1.0	0.0	0.0	1.0	0.0	0.0	1.0	0.0	0.0	0.0
Q14188	Q08999	0.419121475652641	1.0	1.0	0.0	0.0	0.0	0.0	0.0	0.0	1.0	0.0	0.0	0.0	0.0	0.0
P24941	O14757	0.2847522138515914	1.0	0.0	0.0	1.0	0.0	0.0	0.0	1.0	1.0	0.0	1.0	0.0	0.0	1.0
P24941	P06493	0.30853315897514827	1.0	0.0	0.0	1.0	0.0	0.0	0.0	1.0	0.0	0.0	1.0	0.0	0.0	0.0
P24941	Q9UIF9	0.11073961526604031	1.0	0.0	0.0	1.0	0.0	0.0	0.0	1.0	0.0	0.0	0.0	0.0	0.0	0.0
P24941	Q92547	0.2271658343200654	1.0	0.0	0.0	1.0	0.0	0.0	0.0	1.0	0.0	0.0	1.0	0.0	0.0	0.0
P24941	O60264	0.12921989595870403	1.0	0.0	0.0	1.0	0.0	0.0	0.0	1.0	0.0	0.0	0.0	0.0	0.0	0.0
P24941	P29590	0.12158287253469363	1.0	0.0	0.0	1.0	0.0	0.0	0.0	1.0	1.0	0.0	0.0	0.0	0.0	0.0
P24941	Q9UM11	0.21839172447347177	1.0	0.0	0.0	1.0	0.0	0.0	0.0	1.0	0.0	0.0	0.0	0.0	0.0	0.0
P24941	P49736	0.13172952268938637	1.0	0.0	0.0	1.0	0.0	0.0	0.0	1.0	1.0	0.0	0.0	0.0	0.0	1.0
P24941	Q08999	0.14566327569442236	1.0	0.0	0.0	1.0	0.0	0.0	0.0	0.0	1.0	0.0	0.0	0.0	0.0	0.0
P24941	Q9UKI8	0.16507036373473635	1.0	0.0	0.0	1.0	0.0	0.0	0.0	0.0	1.0	0.0	0.0	0.0	0.0	1.0
P24941	Q13111	0.09540820311928234	1.0	0.0	0.0	1.0	0.0	0.0	0.0	1.0	0.0	0.0	0.0	0.0	0.0	0.0
P24941	O94776	0.0978121132656243	1.0	0.0	0.0	1.0	0.0	0.0	0.0	0.0	1.0	0.0	1.0	0.0	0.0	0.0
P24941	P08238	0.09345467937720466	1.0	0.0	0.0	1.0	0.0	0.0	0.0	0.0	0.0	0.0	1.0	0.0	1.0	0.0
P24941	Q02539	0.059393640177333014	1.0	0.0	0.0	1.0	0.0	0.0	0.0	0.0	0.0	1.0	0.0	0.0	0.0	0.0
P24941	Q04637	0.11158417300627634	1.0	0.0	0.0	1.0	0.0	0.0	0.0	1.0	0.0	0.0	0.0	0.0	0.0	1.0
P24941	O15075	0.12474668257297279	1.0	0.0	0.0	1.0	0.0	0.0	0.0	1.0	0.0	0.0	0.0	0.0	0.0	0.0
P24941	Q12834	0.1667305009987727	1.0	0.0	0.0	1.0	0.0	0.0	0.0	0.0	0.0	1.0	0.0	0.0	0.0	1.0
P24941	Q9NZJ0	0.2588677615495054	1.0	0.0	0.0	1.0	0.0	0.0	0.0	0.0	0.0	0.0	1.0	0.0	0.0	1.0
P24941	Q9HBH9	0.15626215392738077	1.0	0.0	0.0	1.0	0.0	0.0	0.0	0.0	0.0	0.0	1.0	1.0	0.0	1.0
P24941	P13639	0.09586936012142745	1.0	0.0	0.0	1.0	0.0	0.0	0.0	0.0	1.0	0.0	0.0	0.0	0.0	0.0
P24941	P50613	0.22686387145714199	1.0	0.0	0.0	1.0	0.0	0.0	0.0	1.0	1.0	0.0	0.0	0.0	0.0	1.0
P24941	Q13415	0.2069395032515049	1.0	0.0	0.0	1.0	0.0	0.0	0.0	0.0	1.0	0.0	0.0	0.0	0.0	0.0
P24941	Q96GX5	0.20571442607512594	1.0	0.0	0.0	1.0	0.0	0.0	0.0	0.0	0.0	0.0	1.0	0.0	0.0	0.0
P24941	P49454	0.1554854680920896	1.0	0.0	0.0	1.0	0.0	0.0	0.0	0.0	1.0	0.0	0.0	0.0	0.0	1.0
P24941	Q9NTI5	0.1126083290938202	1.0	0.0	0.0	1.0	0.0	0.0	0.0	0.0	0.0	0.0	1.0	0.0	0.0	1.0
P24941	Q15910	0.1360508609581775	1.0	0.0	0.0	1.0	0.0	0.0	0.0	0.0	1.0	0.0	0.0	0.0	0.0	1.0
P24941	Q14676	0.15175315463247796	1.0	0.0	0.0	1.0	0.0	0.0	0.0	0.0	1.0	0.0	0.0	0.0	0.0	0.0
P24941	Q12789	0.07457682130800618	1.0	0.0	0.0	1.0	0.0	0.0	0.0	1.0	1.0	0.0	0.0	0.0	0.0	1.0
P24941	P26358	0.08362701307957587	1.0	0.0	0.0	1.0	0.0	0.0	0.0	0.0	1.0	0.0	0.0	0.0	1.0	0.0
P24941	P28749	0.11378247750486442	1.0	0.0	0.0	1.0	0.0	0.0	0.0	1.0	1.0	0.0	0.0	0.0	0.0	1.0
P24941	P20248	0.21967378353609185	1.0	0.0	0.0	1.0	0.0	0.0	0.0	1.0	0.0	0.0	0.0	0.0	0.0	0.0
P24941	P25205	0.14578346367019016	1.0	0.0	0.0	1.0	0.0	0.0	0.0	1.0	0.0	0.0	0.0	0.0	0.0	1.0
P24941	O75446	0.04884766013131707	1.0	0.0	0.0	1.0	0.0	0.0	0.0	1.0	0.0	0.0	0.0	0.0	0.0	0.0
P24941	P22607	0.10648319412970271	1.0	0.0	0.0	1.0	0.0	0.0	0.0	0.0	0.0	0.0	1.0	0.0	1.0	1.0
P49761	O14757	0.1396044619370122	0.0	0.0	0.0	0.0	1.0	0.0	1.0	1.0	1.0	0.0	1.0	0.0	0.0	1.0
P49761	P08238	0.043555081330627826	0.0	0.0	0.0	0.0	1.0	0.0	1.0	0.0	0.0	0.0	1.0	0.0	1.0	0.0
P46734	P52564	0.443747104715727	0.0	0.0	1.0	0.0	0.0	0.0	0.0	0.0	0.0	1.0	0.0	0.0	0.0	0.0
P46734	Q13257	0.0486388910427248	0.0	0.0	1.0	0.0	0.0	0.0	0.0	0.0	0.0	1.0	0.0	0.0	0.0	0.0
P46734	Q99759	0.4507329208226494	0.0	0.0	1.0	0.0	0.0	0.0	0.0	0.0	0.0	1.0	0.0	0.0	0.0	1.0
Q99759	Q96BR1	0.21690380907761345	0.0	0.0	1.0	0.0	0.0	0.0	1.0	1.0	0.0	0.0	0.0	0.0	0.0	1.0
Q99759	P08238	0.09634260830127776	0.0	0.0	1.0	0.0	0.0	0.0	1.0	0.0	0.0	0.0	1.0	0.0	1.0	0.0
Q9UNL4	Q8WYB5	0.4737199697735204	1.0	0.0	0.0	0.0	0.0	0.0	0.0	1.0	0.0	0.0	0.0	0.0	0.0	0.0
Q9UNL4	Q9HAF1	0.2792164704725516	1.0	0.0	0.0	0.0	0.0	0.0	0.0	1.0	0.0	0.0	0.0	0.0	0.0	0.0
Q9UNL4	Q9ULD4	0.3097655731904064	1.0	0.0	0.0	0.0	0.0	0.0	0.0	1.0	0.0	0.0	0.0	0.0	0.0	0.0
Q9UNL4	O95696	0.2344644924430238	1.0	0.0	0.0	0.0	0.0	0.0	0.0	1.0	0.0	0.0	0.0	0.0	0.0	1.0
Q14676	O14757	0.14547471206034887	0.0	1.0	0.0	0.0	0.0	0.0	0.0	1.0	1.0	0.0	1.0	0.0	0.0	1.0
Q14676	Q92547	0.34442432010807694	0.0	1.0	0.0	0.0	0.0	0.0	0.0	1.0	0.0	0.0	1.0	0.0	0.0	0.0
Q14676	P29590	0.03456799633988128	0.0	1.0	0.0	0.0	0.0	0.0	0.0	1.0	1.0	0.0	0.0	0.0	0.0	0.0
Q14676	Q9UKI8	0.11682144172970048	0.0	1.0	0.0	0.0	0.0	0.0	0.0	0.0	1.0	0.0	0.0	0.0	0.0	1.0
Q14676	Q14683	0.1511915270462019	0.0	1.0	0.0	0.0	0.0	0.0	0.0	0.0	0.0	0.0	1.0	0.0	0.0	0.0
Q14676	Q9UBD5	0.15274112185446936	0.0	1.0	0.0	0.0	0.0	0.0	0.0	1.0	0.0	0.0	0.0	0.0	0.0	0.0
Q14676	P53350	0.06875349924964864	0.0	1.0	0.0	0.0	0.0	0.0	0.0	0.0	1.0	0.0	0.0	0.0	0.0	0.0
Q14676	Q9BXW9	0.5311588972287795	0.0	1.0	0.0	0.0	0.0	0.0	0.0	0.0	1.0	0.0	0.0	0.0	0.0	1.0
Q14676	Q12789	0.12387000994774439	0.0	1.0	0.0	0.0	0.0	0.0	0.0	1.0	1.0	0.0	0.0	0.0	0.0	1.0
O14777	Q14683	0.17632364995496422	0.0	1.0	0.0	0.0	0.0	0.0	0.0	0.0	0.0	0.0	1.0	0.0	0.0	0.0
O14777	Q8WXF1	0.03293835508298343	0.0	1.0	0.0	0.0	0.0	0.0	0.0	0.0	1.0	0.0	0.0	0.0	0.0	0.0
O14777	Q02224	0.288492610478233	0.0	1.0	0.0	0.0	0.0	0.0	0.0	0.0	1.0	0.0	0.0	0.0	0.0	0.0
O14777	Q15233	0.03131735345817295	0.0	1.0	0.0	0.0	0.0	0.0	0.0	0.0	1.0	0.0	0.0	0.0	0.0	1.0
O14777	Q8N0Z3	0.24613852184318347	0.0	1.0	0.0	0.0	0.0	0.0	0.0	0.0	1.0	0.0	0.0	0.0	0.0	0.0
Q9UBC3	P26358	0.39706647912913395	0.0	1.0	0.0	0.0	0.0	0.0	0.0	0.0	1.0	0.0	0.0	0.0	1.0	0.0
Q9UBC3	Q15910	0.1857093185497312	0.0	1.0	0.0	0.0	0.0	0.0	0.0	0.0	1.0	0.0	0.0	0.0	0.0	1.0
P11388	P06493	0.10880280174945628	0.0	1.0	0.0	0.0	0.0	1.0	1.0	1.0	0.0	0.0	1.0	0.0	0.0	0.0
P11388	P53350	0.14239761597308312	0.0	1.0	0.0	0.0	0.0	1.0	1.0	0.0	1.0	0.0	0.0	0.0	0.0	0.0
P11388	Q8N0Z3	0.056711744608140824	0.0	1.0	0.0	0.0	0.0	1.0	1.0	0.0	1.0	0.0	0.0	0.0	0.0	0.0
Q15233	P51116	0.11141303208947223	0.0	1.0	0.0	0.0	0.0	0.0	1.0	1.0	0.0	0.0	0.0	0.0	0.0	0.0
Q15233	P51114	0.10240248373734184	0.0	1.0	0.0	0.0	0.0	0.0	1.0	1.0	0.0	0.0	0.0	0.0	0.0	0.0
Q15233	O43913	0.11937804213722233	0.0	1.0	0.0	0.0	0.0	0.0	1.0	1.0	0.0	0.0	0.0	0.0	0.0	0.0
Q15233	Q8WXF1	0.59711944332417	0.0	1.0	0.0	0.0	0.0	0.0	1.0	0.0	1.0	0.0	0.0	0.0	0.0	0.0
Q15233	Q15139	0.07871767005591176	0.0	1.0	0.0	0.0	0.0	0.0	1.0	0.0	0.0	0.0	0.0	1.0	0.0	0.0
Q15233	O96017	0.10166469044496362	0.0	1.0	0.0	0.0	0.0	0.0	1.0	1.0	1.0	0.0	1.0	0.0	0.0	0.0
Q15233	Q15910	0.12049461486181509	0.0	1.0	0.0	0.0	0.0	0.0	1.0	0.0	1.0	0.0	0.0	0.0	0.0	1.0
P15822	P51116	0.16780402427863378	1.0	0.0	0.0	0.0	0.0	0.0	1.0	1.0	0.0	0.0	0.0	0.0	0.0	0.0
P15822	P51114	0.1401419381954361	1.0	0.0	0.0	0.0	0.0	0.0	1.0	1.0	0.0	0.0	0.0	0.0	0.0	0.0
P15822	O14757	0.10577419167666455	1.0	0.0	0.0	0.0	0.0	0.0	1.0	1.0	1.0	0.0	1.0	0.0	0.0	1.0
P15822	P45983	0.07481433322965267	1.0	0.0	0.0	0.0	0.0	0.0	1.0	0.0	0.0	0.0	1.0	0.0	0.0	0.0
P15822	Q02575	0.49903745752433215	1.0	0.0	0.0	0.0	0.0	0.0	1.0	1.0	0.0	0.0	0.0	0.0	0.0	0.0
Q13111	Q13112	0.8584333332095812	1.0	0.0	0.0	0.0	0.0	0.0	0.0	1.0	0.0	0.0	0.0	0.0	0.0	1.0
Q13111	Q9NVP2	0.2964171005717848	1.0	0.0	0.0	0.0	0.0	0.0	0.0	1.0	0.0	0.0	0.0	0.0	0.0	0.0
Q13111	P20248	0.05391217329533612	1.0	0.0	0.0	0.0	0.0	0.0	0.0	1.0	0.0	0.0	0.0	0.0	0.0	0.0
O60229	Q16659	0.3762527248870653	1.0	1.0	0.0	0.0	0.0	0.0	1.0	1.0	1.0	1.0	0.0	0.0	0.0	1.0
O60229	Q8IW41	0.1888726489796346	1.0	1.0	0.0	0.0	0.0	0.0	1.0	0.0	0.0	0.0	1.0	0.0	0.0	0.0
P52564	P45983	0.19406722324297498	0.0	0.0	1.0	0.0	0.0	0.0	0.0	0.0	0.0	0.0	1.0	0.0	0.0	0.0
P52564	Q9NQU5	0.3032864459351555	0.0	0.0	1.0	0.0	0.0	0.0	0.0	0.0	1.0	1.0	0.0	0.0	0.0	1.0
Q8TDC3	Q8N5S9	0.14678537151215554	1.0	0.0	0.0	0.0	0.0	0.0	0.0	1.0	0.0	0.0	1.0	1.0	0.0	0.0
O94776	Q8IVT5	0.10714826516669439	0.0	1.0	0.0	1.0	0.0	0.0	0.0	0.0	0.0	1.0	0.0	0.0	0.0	1.0
O94776	P49674	0.10633130083160555	0.0	1.0	0.0	1.0	0.0	0.0	0.0	0.0	1.0	0.0	0.0	0.0	0.0	1.0
O94776	P26358	0.19229036381489412	0.0	1.0	0.0	1.0	0.0	0.0	0.0	0.0	1.0	0.0	0.0	0.0	1.0	0.0
Q08999	Q00535	0.04638681128523992	0.0	1.0	0.0	0.0	0.0	0.0	0.0	0.0	0.0	0.0	1.0	0.0	0.0	0.0
Q08999	P06493	0.16342354254416303	0.0	1.0	0.0	0.0	0.0	0.0	0.0	1.0	0.0	0.0	1.0	0.0	0.0	0.0
Q08999	P29590	0.13748679943652445	0.0	1.0	0.0	0.0	0.0	0.0	0.0	1.0	1.0	0.0	0.0	0.0	0.0	0.0
Q08999	P50613	0.1270107734232708	0.0	1.0	0.0	0.0	0.0	0.0	0.0	1.0	1.0	0.0	0.0	0.0	0.0	1.0
Q08999	P11802	0.15900493634937954	0.0	1.0	0.0	0.0	0.0	0.0	0.0	1.0	1.0	0.0	0.0	0.0	1.0	0.0
Q08999	Q15329	0.24439427105917574	0.0	1.0	0.0	0.0	0.0	0.0	0.0	0.0	1.0	0.0	0.0	0.0	0.0	0.0
Q08999	P28749	0.44970460144337177	0.0	1.0	0.0	0.0	0.0	0.0	0.0	1.0	1.0	0.0	0.0	0.0	0.0	1.0
Q08999	P20248	0.11883997968882165	0.0	1.0	0.0	0.0	0.0	0.0	0.0	1.0	0.0	0.0	0.0	0.0	0.0	0.0
Q9NVP2	P49736	0.10134442310441213	1.0	0.0	0.0	0.0	0.0	0.0	0.0	1.0	1.0	0.0	0.0	0.0	0.0	1.0
Q9NVP2	Q9UKI8	0.059522486041670236	1.0	0.0	0.0	0.0	0.0	0.0	0.0	0.0	1.0	0.0	0.0	0.0	0.0	1.0
Q9NVP2	Q13112	0.3392104403479965	1.0	0.0	0.0	0.0	0.0	0.0	0.0	1.0	0.0	0.0	0.0	0.0	0.0	1.0
Q8WYB5	O95696	0.3459305564873977	1.0	0.0	0.0	0.0	0.0	0.0	0.0	1.0	0.0	0.0	0.0	0.0	0.0	1.0
Q15375	P29317	0.23677903012496637	0.0	0.0	1.0	0.0	0.0	0.0	0.0	0.0	0.0	1.0	0.0	0.0	1.0	1.0
Q02224	P49454	0.2588043357627623	0.0	1.0	0.0	0.0	0.0	0.0	0.0	0.0	1.0	0.0	0.0	0.0	0.0	1.0
Q00535	P49674	0.09267456027369483	0.0	0.0	0.0	1.0	0.0	0.0	0.0	0.0	1.0	0.0	0.0	0.0	0.0	1.0
Q00535	P48730	0.12208303086073295	0.0	0.0	0.0	1.0	0.0	0.0	0.0	0.0	1.0	0.0	0.0	0.0	0.0	1.0
Q00535	P26358	0.0842621468164173	0.0	0.0	0.0	1.0	0.0	0.0	0.0	0.0	1.0	0.0	0.0	0.0	1.0	0.0
Q00535	P50613	0.08997083336601033	0.0	0.0	0.0	1.0	0.0	0.0	0.0	1.0	1.0	0.0	0.0	0.0	0.0	1.0
Q00535	Q8N5S9	0.09897321508663605	0.0	0.0	0.0	1.0	0.0	0.0	0.0	1.0	0.0	0.0	1.0	1.0	0.0	0.0
Q00535	P20248	0.09890587726966502	0.0	0.0	0.0	1.0	0.0	0.0	0.0	1.0	0.0	0.0	0.0	0.0	0.0	0.0
Q00535	Q9UM11	0.06747754978108877	0.0	0.0	0.0	1.0	0.0	0.0	0.0	1.0	0.0	0.0	0.0	0.0	0.0	0.0
Q00535	P04626	0.16565671897570547	0.0	0.0	0.0	1.0	0.0	0.0	0.0	0.0	0.0	0.0	0.0	1.0	0.0	1.0
Q00535	P21860	0.12019840919031831	0.0	0.0	0.0	1.0	0.0	0.0	0.0	0.0	0.0	0.0	0.0	1.0	0.0	1.0
Q00535	P04629	0.18394201679894864	0.0	0.0	0.0	1.0	0.0	0.0	0.0	0.0	0.0	0.0	0.0	1.0	0.0	0.0
Q00535	P08238	0.16559650827065375	0.0	0.0	0.0	1.0	0.0	0.0	0.0	0.0	0.0	0.0	1.0	0.0	1.0	0.0
P29590	P51114	0.10077644857077357	1.0	1.0	0.0	0.0	0.0	0.0	0.0	1.0	0.0	0.0	0.0	0.0	0.0	0.0
P29590	P06493	0.1814380450848163	1.0	1.0	0.0	0.0	0.0	0.0	0.0	1.0	0.0	0.0	1.0	0.0	0.0	0.0
P29590	O96017	0.24046991125924347	1.0	1.0	0.0	0.0	0.0	0.0	0.0	1.0	1.0	0.0	1.0	0.0	0.0	0.0
P29590	Q9UKL3	0.1202092913137787	1.0	1.0	0.0	0.0	0.0	0.0	0.0	1.0	0.0	0.0	0.0	0.0	0.0	1.0
P29590	Q15910	0.1519051392598911	1.0	1.0	0.0	0.0	0.0	0.0	0.0	0.0	1.0	0.0	0.0	0.0	0.0	1.0
Q99627	Q8IVT5	0.30697507532151985	0.0	0.0	1.0	0.0	0.0	0.0	0.0	0.0	0.0	1.0	0.0	0.0	0.0	1.0
Q99627	Q9NZJ0	0.16446231541057998	0.0	0.0	1.0	0.0	0.0	0.0	0.0	0.0	0.0	0.0	1.0	0.0	0.0	1.0
P08238	O14757	0.08240919882344151	0.0	0.0	0.0	1.0	0.0	1.0	0.0	1.0	1.0	0.0	1.0	0.0	0.0	1.0
P08238	Q96BR1	0.04654733172102491	0.0	0.0	0.0	1.0	0.0	1.0	0.0	1.0	0.0	0.0	0.0	0.0	0.0	1.0
P08238	Q13049	0.09764306851167999	0.0	0.0	0.0	1.0	0.0	1.0	0.0	0.0	0.0	0.0	1.0	0.0	0.0	1.0
P08238	Q05513	0.1556155398924299	0.0	0.0	0.0	1.0	0.0	1.0	0.0	0.0	0.0	1.0	1.0	0.0	0.0	1.0
P08238	P53671	0.09018811847759271	0.0	0.0	0.0	1.0	0.0	1.0	0.0	0.0	0.0	1.0	0.0	0.0	0.0	1.0
P08238	Q8N5S9	0.08210315895703431	0.0	0.0	0.0	1.0	0.0	1.0	0.0	1.0	0.0	0.0	1.0	1.0	0.0	0.0
P08238	P21860	0.13571098885132515	0.0	0.0	0.0	1.0	0.0	1.0	0.0	0.0	0.0	0.0	0.0	1.0	0.0	1.0
P08238	P04626	0.15771614576891263	0.0	0.0	0.0	1.0	0.0	1.0	0.0	0.0	0.0	0.0	0.0	1.0	0.0	1.0
P08238	P04629	0.14837900043196203	0.0	0.0	0.0	1.0	0.0	1.0	0.0	0.0	0.0	0.0	0.0	1.0	0.0	0.0
P08238	Q8IVT5	0.1012735737542473	0.0	0.0	0.0	1.0	0.0	1.0	0.0	0.0	0.0	1.0	0.0	0.0	0.0	1.0
P08238	Q8NG66	0.040251722416429984	0.0	0.0	0.0	1.0	0.0	1.0	0.0	0.0	0.0	0.0	1.0	0.0	0.0	0.0
P08238	P49840	0.15426526271916827	0.0	0.0	0.0	1.0	0.0	1.0	0.0	0.0	0.0	1.0	0.0	1.0	0.0	1.0
P08238	P49674	0.10817363140463947	0.0	0.0	0.0	1.0	0.0	1.0	0.0	0.0	1.0	0.0	0.0	0.0	0.0	1.0
P08238	Q12851	0.11414520567076923	0.0	0.0	0.0	1.0	0.0	1.0	0.0	0.0	0.0	1.0	0.0	0.0	0.0	0.0
P08238	Q9UQB9	0.04037066945702854	0.0	0.0	0.0	1.0	0.0	1.0	0.0	0.0	0.0	0.0	1.0	0.0	0.0	0.0
P08238	P42685	0.10955949311520362	0.0	0.0	0.0	1.0	0.0	1.0	0.0	1.0	0.0	0.0	0.0	0.0	1.0	1.0
P08238	P10398	0.1252043366692191	0.0	0.0	0.0	1.0	0.0	1.0	0.0	1.0	0.0	0.0	0.0	0.0	0.0	1.0
P08238	P11802	0.10561959034526411	0.0	0.0	0.0	1.0	0.0	1.0	0.0	1.0	1.0	0.0	0.0	0.0	1.0	0.0
P08238	Q15139	0.16612059774719204	0.0	0.0	0.0	1.0	0.0	1.0	0.0	0.0	0.0	0.0	0.0	1.0	0.0	0.0
P08238	O14733	0.1479575241500884	0.0	0.0	0.0	1.0	0.0	1.0	0.0	0.0	0.0	1.0	0.0	0.0	0.0	0.0
P08238	P41240	0.15092657765077208	0.0	0.0	0.0	1.0	0.0	1.0	0.0	0.0	0.0	0.0	0.0	1.0	0.0	0.0
P08238	Q6J9G0	0.03369186882340183	0.0	0.0	0.0	1.0	0.0	1.0	0.0	1.0	0.0	0.0	0.0	0.0	0.0	0.0
P08238	O43187	0.11729641035381619	0.0	0.0	0.0	1.0	0.0	1.0	0.0	1.0	0.0	0.0	0.0	0.0	0.0	0.0
P08238	Q86V86	0.0570981763799099	0.0	0.0	0.0	1.0	0.0	1.0	0.0	0.0	0.0	0.0	1.0	0.0	0.0	0.0
P08238	O94921	0.04875291240151626	0.0	0.0	0.0	1.0	0.0	1.0	0.0	1.0	0.0	0.0	0.0	0.0	0.0	0.0
P08238	Q9NQU5	0.13116310834402345	0.0	0.0	0.0	1.0	0.0	1.0	0.0	0.0	1.0	1.0	0.0	0.0	0.0	1.0
P08238	P29317	0.09310808635463662	0.0	0.0	0.0	1.0	0.0	1.0	0.0	0.0	0.0	1.0	0.0	0.0	1.0	1.0
P08238	P13639	0.1563266506527759	0.0	0.0	0.0	1.0	0.0	1.0	0.0	0.0	1.0	0.0	0.0	0.0	0.0	0.0
P08238	Q16659	0.044398740795263215	0.0	0.0	0.0	1.0	0.0	1.0	0.0	1.0	1.0	1.0	0.0	0.0	0.0	1.0
P08238	P50613	0.105232070074087	0.0	0.0	0.0	1.0	0.0	1.0	0.0	1.0	1.0	0.0	0.0	0.0	0.0	1.0
P08238	P16591	0.09117862569162183	0.0	0.0	0.0	1.0	0.0	1.0	0.0	0.0	0.0	0.0	0.0	1.0	0.0	0.0
P08238	P22607	0.10610009535542325	0.0	0.0	0.0	1.0	0.0	1.0	0.0	0.0	0.0	0.0	1.0	0.0	1.0	1.0
P08238	Q13557	0.07384971549997751	0.0	0.0	0.0	1.0	0.0	1.0	0.0	0.0	0.0	0.0	0.0	1.0	0.0	1.0
P08238	Q13555	0.06025938072609548	0.0	0.0	0.0	1.0	0.0	1.0	0.0	0.0	0.0	0.0	0.0	1.0	0.0	1.0
P28749	P48730	0.07789945290875644	1.0	1.0	0.0	0.0	0.0	0.0	1.0	0.0	1.0	0.0	0.0	0.0	0.0	1.0
P28749	P11802	0.15132914690304386	1.0	1.0	0.0	0.0	0.0	0.0	1.0	1.0	1.0	0.0	0.0	0.0	1.0	0.0
P28749	P29317	0.054583023732165774	1.0	1.0	0.0	0.0	0.0	0.0	1.0	0.0	0.0	1.0	0.0	0.0	1.0	1.0
P28749	Q16659	0.05730155886961128	1.0	1.0	0.0	0.0	0.0	0.0	1.0	1.0	1.0	1.0	0.0	0.0	0.0	1.0
P28749	P20248	0.13576120816441076	1.0	1.0	0.0	0.0	0.0	0.0	1.0	1.0	0.0	0.0	0.0	0.0	0.0	0.0
Q9NTI5	Q8N3U4	0.30775165902324136	0.0	0.0	0.0	1.0	0.0	0.0	1.0	0.0	0.0	0.0	1.0	0.0	0.0	0.0
Q9NTI5	P06493	0.06079286184987754	0.0	0.0	0.0	1.0	0.0	0.0	1.0	1.0	0.0	0.0	1.0	0.0	0.0	0.0
Q9NTI5	Q14683	0.28483223088124265	0.0	0.0	0.0	1.0	0.0	0.0	1.0	0.0	0.0	0.0	1.0	0.0	0.0	0.0
Q9NTI5	Q8WVM7	0.3155552103166722	0.0	0.0	0.0	1.0	0.0	0.0	1.0	0.0	0.0	0.0	1.0	0.0	0.0	0.0
Q9NTI5	Q02539	0.09659347268097115	0.0	0.0	0.0	1.0	0.0	0.0	1.0	0.0	0.0	1.0	0.0	0.0	0.0	0.0
Q8WXF1	P51114	0.11873134866276876	0.0	1.0	0.0	0.0	0.0	0.0	0.0	1.0	0.0	0.0	0.0	0.0	0.0	0.0
Q8WXF1	Q8N5S9	0.07439770086991757	0.0	1.0	0.0	0.0	0.0	0.0	0.0	1.0	0.0	0.0	1.0	1.0	0.0	0.0
Q8WXF1	P50613	0.10791381509593419	0.0	1.0	0.0	0.0	0.0	0.0	0.0	1.0	1.0	0.0	0.0	0.0	0.0	1.0
Q12834	P06493	0.12611432897181882	0.0	0.0	1.0	0.0	0.0	0.0	1.0	1.0	0.0	0.0	1.0	0.0	0.0	0.0
Q12834	P53350	0.3415452729653096	0.0	0.0	1.0	0.0	0.0	0.0	1.0	0.0	1.0	0.0	0.0	0.0	0.0	0.0
Q12834	Q13257	0.39457857868469187	0.0	0.0	1.0	0.0	0.0	0.0	1.0	0.0	0.0	1.0	0.0	0.0	0.0	0.0
Q12834	P20248	0.10083482587911337	0.0	0.0	1.0	0.0	0.0	0.0	1.0	1.0	0.0	0.0	0.0	0.0	0.0	0.0
Q9NVI1	Q16659	0.15522200685340098	0.0	1.0	0.0	0.0	0.0	0.0	0.0	1.0	1.0	1.0	0.0	0.0	0.0	1.0
Q9NVI1	Q9BXW9	0.3155681037852335	0.0	1.0	0.0	0.0	0.0	0.0	0.0	0.0	1.0	0.0	0.0	0.0	0.0	1.0
P41240	P06493	0.10448002921228597	0.0	0.0	0.0	0.0	1.0	0.0	0.0	1.0	0.0	0.0	1.0	0.0	0.0	0.0
P41240	P21860	0.2374748749300333	0.0	0.0	0.0	0.0	1.0	0.0	0.0	0.0	0.0	0.0	0.0	1.0	0.0	1.0
P41240	P04626	0.2947271237254005	0.0	0.0	0.0	0.0	1.0	0.0	0.0	0.0	0.0	0.0	0.0	1.0	0.0	1.0
P41240	P04629	0.1980729992285483	0.0	0.0	0.0	0.0	1.0	0.0	0.0	0.0	0.0	0.0	0.0	1.0	0.0	0.0
P41240	P42685	0.1572335140387806	0.0	0.0	0.0	0.0	1.0	0.0	0.0	1.0	0.0	0.0	0.0	0.0	1.0	1.0
P41240	O15530	0.29052218719988837	0.0	0.0	0.0	0.0	1.0	0.0	0.0	0.0	0.0	1.0	0.0	1.0	0.0	0.0
Q15910	P06493	0.16266331781712462	0.0	1.0	0.0	0.0	0.0	0.0	1.0	1.0	0.0	0.0	1.0	0.0	0.0	0.0
Q15910	P62877	0.11567513354140363	0.0	1.0	0.0	0.0	0.0	0.0	1.0	0.0	0.0	0.0	1.0	0.0	1.0	0.0
Q15910	Q9Y6K1	0.19728362357696158	0.0	1.0	0.0	0.0	0.0	0.0	1.0	0.0	1.0	0.0	0.0	0.0	1.0	0.0
Q15910	Q12789	0.028085896979180725	0.0	1.0	0.0	0.0	0.0	0.0	1.0	1.0	1.0	0.0	0.0	0.0	0.0	1.0
Q15910	P26358	0.18167662045987742	0.0	1.0	0.0	0.0	0.0	0.0	1.0	0.0	1.0	0.0	0.0	0.0	1.0	0.0
P45983	P11802	0.16232792194755855	0.0	0.0	0.0	1.0	0.0	0.0	0.0	1.0	1.0	0.0	0.0	0.0	1.0	0.0
P45983	O14733	0.2145438775440426	0.0	0.0	0.0	1.0	0.0	0.0	0.0	0.0	0.0	1.0	0.0	0.0	0.0	0.0
P45983	Q8IW41	0.17723266457767342	0.0	0.0	0.0	1.0	0.0	0.0	0.0	0.0	0.0	0.0	1.0	0.0	0.0	0.0
P45983	O96017	0.18591700251931798	0.0	0.0	0.0	1.0	0.0	0.0	0.0	1.0	1.0	0.0	1.0	0.0	0.0	0.0
P45983	Q04637	0.12912058803314547	0.0	0.0	0.0	1.0	0.0	0.0	0.0	1.0	0.0	0.0	0.0	0.0	0.0	1.0
P45983	Q05513	0.1613449085125359	0.0	0.0	0.0	1.0	0.0	0.0	0.0	0.0	0.0	1.0	1.0	0.0	0.0	1.0
P45983	Q9HBH9	0.16102621179923043	0.0	0.0	0.0	1.0	0.0	0.0	0.0	0.0	0.0	0.0	1.0	1.0	0.0	1.0
P45983	P06493	0.18960765495125023	0.0	0.0	0.0	1.0	0.0	0.0	0.0	1.0	0.0	0.0	1.0	0.0	0.0	0.0
P45983	Q9NQU5	0.1710667366584046	0.0	0.0	0.0	1.0	0.0	0.0	0.0	0.0	1.0	1.0	0.0	0.0	0.0	1.0
P45983	Q16659	0.13698950937660623	0.0	0.0	0.0	1.0	0.0	0.0	0.0	1.0	1.0	1.0	0.0	0.0	0.0	1.0
P45983	Q9UM11	0.10112024771392138	0.0	0.0	0.0	1.0	0.0	0.0	0.0	1.0	0.0	0.0	0.0	0.0	0.0	0.0
P45983	Q5JR12	0.0339948068370487	0.0	0.0	0.0	1.0	0.0	0.0	0.0	0.0	0.0	1.0	0.0	0.0	0.0	0.0
P45983	P22455	0.14028539584127186	0.0	0.0	0.0	1.0	0.0	0.0	0.0	0.0	0.0	0.0	1.0	0.0	1.0	1.0
Q9NZJ5	P05198	0.271848194455291	0.0	0.0	0.0	0.0	1.0	0.0	1.0	0.0	0.0	0.0	0.0	1.0	0.0	0.0
P22607	Q14995	0.07299488758885664	0.0	0.0	0.0	1.0	0.0	1.0	1.0	1.0	0.0	0.0	0.0	0.0	0.0	0.0
P22607	Q9HAF1	0.05875071976379351	0.0	0.0	0.0	1.0	0.0	1.0	1.0	1.0	0.0	0.0	0.0	0.0	0.0	0.0
P22607	Q12789	0.029217730408504762	0.0	0.0	0.0	1.0	0.0	1.0	1.0	1.0	1.0	0.0	0.0	0.0	0.0	1.0
P33992	O14757	0.13153852739505953	1.0	0.0	0.0	0.0	0.0	0.0	0.0	1.0	1.0	0.0	1.0	0.0	0.0	1.0
P33992	O43913	0.42979210219459835	1.0	0.0	0.0	0.0	0.0	0.0	0.0	1.0	0.0	0.0	0.0	0.0	0.0	0.0
P33992	P49736	0.5730007734208086	1.0	0.0	0.0	0.0	0.0	0.0	0.0	1.0	1.0	0.0	0.0	0.0	0.0	1.0
P33992	Q8IVT5	0.08275170124332468	1.0	0.0	0.0	0.0	0.0	0.0	0.0	0.0	0.0	1.0	0.0	0.0	0.0	1.0
P33992	Q15139	0.04844155162784833	1.0	0.0	0.0	0.0	0.0	0.0	0.0	0.0	0.0	0.0	0.0	1.0	0.0	0.0
P33992	Q02539	0.12100990835619496	1.0	0.0	0.0	0.0	0.0	0.0	0.0	0.0	0.0	1.0	0.0	0.0	0.0	0.0
P33992	Q13415	0.3211530967015584	1.0	0.0	0.0	0.0	0.0	0.0	0.0	0.0	1.0	0.0	0.0	0.0	0.0	0.0
P33992	Q9UBD5	0.41976445227383236	1.0	0.0	0.0	0.0	0.0	0.0	0.0	1.0	0.0	0.0	0.0	0.0	0.0	0.0
P33992	O96017	0.09942759130521736	1.0	0.0	0.0	0.0	0.0	0.0	0.0	1.0	1.0	0.0	1.0	0.0	0.0	0.0
P33992	P25205	0.728621180635879	1.0	0.0	0.0	0.0	0.0	0.0	0.0	1.0	0.0	0.0	0.0	0.0	0.0	1.0
Q9NZJ0	P06493	0.19037330172369488	0.0	0.0	0.0	1.0	0.0	0.0	1.0	1.0	0.0	0.0	1.0	0.0	0.0	0.0
P68106	Q13557	0.22734647400206814	0.0	0.0	0.0	0.0	1.0	0.0	0.0	0.0	0.0	0.0	0.0	1.0	0.0	1.0
P16403	P16402	0.7012948497596153	0.0	0.0	1.0	0.0	0.0	0.0	1.0	0.0	0.0	1.0	0.0	0.0	0.0	1.0
P16403	P51114	0.12296816742836274	0.0	0.0	1.0	0.0	0.0	0.0	1.0	1.0	0.0	0.0	0.0	0.0	0.0	0.0
P16403	Q9Y4K4	0.07632630496052956	0.0	0.0	1.0	0.0	0.0	0.0	1.0	0.0	0.0	1.0	0.0	0.0	0.0	0.0
P16403	Q02539	0.6602901945002313	0.0	0.0	1.0	0.0	0.0	0.0	1.0	0.0	0.0	1.0	0.0	0.0	0.0	0.0
P16403	O96017	0.0948927229586941	0.0	0.0	1.0	0.0	0.0	0.0	1.0	1.0	1.0	0.0	1.0	0.0	0.0	0.0
P16403	Q92547	0.05616454033743911	0.0	0.0	1.0	0.0	0.0	0.0	1.0	1.0	0.0	0.0	1.0	0.0	0.0	0.0
P16403	P04908	0.2516184751865845	0.0	0.0	1.0	0.0	0.0	0.0	1.0	0.0	0.0	1.0	0.0	0.0	0.0	0.0
P16403	Q5TCX8	0.07517641682468622	0.0	0.0	1.0	0.0	0.0	0.0	1.0	0.0	0.0	1.0	0.0	0.0	0.0	1.0
P04629	P04626	0.25244364685700355	0.0	0.0	0.0	0.0	1.0	0.0	0.0	0.0	0.0	0.0	0.0	1.0	0.0	1.0
P16591	P21860	0.15641112426487802	0.0	0.0	0.0	0.0	1.0	0.0	0.0	0.0	0.0	0.0	0.0	1.0	0.0	1.0
P16591	P04626	0.18477205233187116	0.0	0.0	0.0	0.0	1.0	0.0	0.0	0.0	0.0	0.0	0.0	1.0	0.0	1.0
O43187	P10398	0.38696349954607273	1.0	0.0	0.0	0.0	0.0	0.0	0.0	1.0	0.0	0.0	0.0	0.0	0.0	1.0
P49674	P48730	0.5484030193046504	0.0	1.0	0.0	0.0	0.0	0.0	1.0	0.0	1.0	0.0	0.0	0.0	0.0	1.0
P49674	Q8N5S9	0.21402680228283194	0.0	1.0	0.0	0.0	0.0	0.0	1.0	1.0	0.0	0.0	1.0	1.0	0.0	0.0
P49674	O96017	0.19903834579646612	0.0	1.0	0.0	0.0	0.0	0.0	1.0	1.0	1.0	0.0	1.0	0.0	0.0	0.0
P49674	O15530	0.11055977547216175	0.0	1.0	0.0	0.0	0.0	0.0	1.0	0.0	0.0	1.0	0.0	1.0	0.0	0.0
P49674	Q8N0Z3	0.050691903690857944	0.0	1.0	0.0	0.0	0.0	0.0	1.0	0.0	1.0	0.0	0.0	0.0	0.0	0.0
P49674	P62877	0.23113692033854769	0.0	1.0	0.0	0.0	0.0	0.0	1.0	0.0	0.0	0.0	1.0	0.0	1.0	0.0
P49674	Q12789	0.05545418600574263	0.0	1.0	0.0	0.0	0.0	0.0	1.0	1.0	1.0	0.0	0.0	0.0	0.0	1.0
Q9BXW9	O14757	0.1621841617380153	0.0	1.0	0.0	0.0	0.0	0.0	1.0	1.0	1.0	0.0	1.0	0.0	0.0	1.0
Q05513	P29317	0.13980296335732803	0.0	0.0	1.0	1.0	0.0	0.0	1.0	0.0	0.0	1.0	0.0	0.0	1.0	1.0
Q05513	O15530	0.2745334175057659	0.0	0.0	1.0	1.0	0.0	0.0	1.0	0.0	0.0	1.0	0.0	1.0	0.0	0.0
P53350	O14757	0.2025924622304947	0.0	1.0	0.0	0.0	0.0	0.0	0.0	1.0	1.0	0.0	1.0	0.0	0.0	1.0
P53350	P06493	0.2569387704730909	0.0	1.0	0.0	0.0	0.0	0.0	0.0	1.0	0.0	0.0	1.0	0.0	0.0	0.0
P53350	Q92547	0.11508231930245624	0.0	1.0	0.0	0.0	0.0	0.0	0.0	1.0	0.0	0.0	1.0	0.0	0.0	0.0
P53350	P49736	0.08340604384171081	0.0	1.0	0.0	0.0	0.0	0.0	0.0	1.0	1.0	0.0	0.0	0.0	0.0	1.0
P53350	Q14683	0.11275866470824764	0.0	1.0	0.0	0.0	0.0	0.0	0.0	0.0	0.0	0.0	1.0	0.0	0.0	0.0
P53350	P25205	0.06295656141664953	0.0	1.0	0.0	0.0	0.0	0.0	0.0	1.0	0.0	0.0	0.0	0.0	0.0	1.0
P53350	O15530	0.13030830744395938	0.0	1.0	0.0	0.0	0.0	0.0	0.0	0.0	0.0	1.0	0.0	1.0	0.0	0.0
P53350	O96017	0.21455728280450806	0.0	1.0	0.0	0.0	0.0	0.0	0.0	1.0	1.0	0.0	1.0	0.0	0.0	0.0
P53350	Q16659	0.08501716274713574	0.0	1.0	0.0	0.0	0.0	0.0	0.0	1.0	1.0	1.0	0.0	0.0	0.0	1.0
Q9UBD5	O43913	0.6307667136658639	1.0	0.0	0.0	0.0	0.0	0.0	0.0	1.0	0.0	0.0	0.0	0.0	0.0	0.0
Q9UBD5	O43929	0.5423579094266858	1.0	0.0	0.0	0.0	0.0	0.0	0.0	1.0	0.0	0.0	0.0	0.0	0.0	0.0
Q9UBD5	Q13415	0.39530004486942	1.0	0.0	0.0	0.0	0.0	0.0	0.0	0.0	1.0	0.0	0.0	0.0	0.0	0.0
Q9HAF1	P51116	0.03210789449913497	1.0	0.0	0.0	0.0	0.0	0.0	0.0	1.0	0.0	0.0	0.0	0.0	0.0	0.0
Q9HAF1	O95696	0.44416003822645644	1.0	0.0	0.0	0.0	0.0	0.0	0.0	1.0	0.0	0.0	0.0	0.0	0.0	1.0
P05019	O15530	0.1702726287906216	0.0	0.0	0.0	1.0	1.0	0.0	0.0	0.0	0.0	1.0	0.0	1.0	0.0	0.0
P05019	P49840	0.18444999684684263	0.0	0.0	0.0	1.0	1.0	0.0	0.0	0.0	0.0	1.0	0.0	1.0	0.0	1.0
Q13555	P51116	0.07745376150805008	0.0	0.0	0.0	0.0	1.0	0.0	1.0	1.0	0.0	0.0	0.0	0.0	0.0	0.0
Q13555	P51114	0.08644223076174982	0.0	0.0	0.0	0.0	1.0	0.0	1.0	1.0	0.0	0.0	0.0	0.0	0.0	0.0
Q13555	Q8N5S9	0.20822730257145836	0.0	0.0	0.0	0.0	1.0	0.0	1.0	1.0	0.0	0.0	1.0	1.0	0.0	0.0
Q13555	P13639	0.08019795043325309	0.0	0.0	0.0	0.0	1.0	0.0	1.0	0.0	1.0	0.0	0.0	0.0	0.0	0.0
Q13555	Q13557	0.22086075584303821	0.0	0.0	0.0	0.0	1.0	0.0	1.0	0.0	0.0	0.0	0.0	1.0	0.0	1.0
P49840	Q96BR1	0.08094735994729807	0.0	0.0	1.0	0.0	1.0	0.0	1.0	1.0	0.0	0.0	0.0	0.0	0.0	1.0
P49840	O60264	0.08433305330277831	0.0	0.0	1.0	0.0	1.0	0.0	1.0	1.0	0.0	0.0	0.0	0.0	0.0	0.0
P49840	Q8N0Z3	0.011975274704569034	0.0	0.0	1.0	0.0	1.0	0.0	1.0	0.0	1.0	0.0	0.0	0.0	0.0	0.0
Q13557	P51116	0.07248610367229454	0.0	0.0	0.0	0.0	1.0	0.0	1.0	1.0	0.0	0.0	0.0	0.0	0.0	0.0
Q8WVM7	Q8N3U4	0.9206275513119726	0.0	0.0	0.0	1.0	0.0	0.0	0.0	0.0	0.0	0.0	1.0	0.0	0.0	0.0
Q8WVM7	Q14683	0.37797702957474927	0.0	0.0	0.0	1.0	0.0	0.0	0.0	0.0	0.0	0.0	1.0	0.0	0.0	0.0
P20248	P51114	0.08156931065308112	1.0	0.0	0.0	0.0	0.0	0.0	0.0	1.0	0.0	0.0	0.0	0.0	0.0	0.0
P20248	P06493	0.15005913918922317	1.0	0.0	0.0	0.0	0.0	0.0	0.0	1.0	0.0	0.0	1.0	0.0	0.0	0.0
P20248	P50613	0.23273989222169378	1.0	0.0	0.0	0.0	0.0	0.0	0.0	1.0	1.0	0.0	0.0	0.0	0.0	1.0
P20248	Q13415	0.07603789986029855	1.0	0.0	0.0	0.0	0.0	0.0	0.0	0.0	1.0	0.0	0.0	0.0	0.0	0.0
P20248	P62877	0.09468662589154682	1.0	0.0	0.0	0.0	0.0	0.0	0.0	0.0	0.0	0.0	1.0	0.0	1.0	0.0
P49454	Q02539	0.1183799567076753	0.0	1.0	0.0	0.0	0.0	0.0	1.0	0.0	0.0	1.0	0.0	0.0	0.0	0.0
O15530	Q96BR1	0.0954009481245328	0.0	0.0	1.0	0.0	1.0	0.0	0.0	1.0	0.0	0.0	0.0	0.0	0.0	1.0
O15530	P06493	0.11452126844092334	0.0	0.0	1.0	0.0	1.0	0.0	0.0	1.0	0.0	0.0	1.0	0.0	0.0	0.0
O15530	P48730	0.13597590546518848	0.0	0.0	1.0	0.0	1.0	0.0	0.0	0.0	1.0	0.0	0.0	0.0	0.0	1.0
O15530	Q13112	0.021426765625979047	0.0	0.0	1.0	0.0	1.0	0.0	0.0	1.0	0.0	0.0	0.0	0.0	0.0	1.0
O15530	P29317	0.16232140658213542	0.0	0.0	1.0	0.0	1.0	0.0	0.0	0.0	0.0	1.0	0.0	0.0	1.0	1.0
Q9UEW8	Q9Y3S1	0.26267420979272504	0.0	0.0	0.0	1.0	0.0	0.0	1.0	0.0	0.0	0.0	1.0	0.0	0.0	0.0
Q13112	P06493	0.05603925114885095	1.0	0.0	0.0	0.0	0.0	0.0	1.0	1.0	0.0	0.0	1.0	0.0	0.0	0.0
Q13112	Q04637	0.0544007472654603	1.0	0.0	0.0	0.0	0.0	0.0	1.0	1.0	0.0	0.0	0.0	0.0	0.0	1.0
Q8IVT5	O14757	0.14707885723321973	0.0	0.0	1.0	0.0	0.0	0.0	1.0	1.0	1.0	0.0	1.0	0.0	0.0	1.0
Q8IVT5	Q5TCX8	0.6199770611968319	0.0	0.0	1.0	0.0	0.0	0.0	1.0	0.0	0.0	1.0	0.0	0.0	0.0	1.0
Q8IVT5	P49736	0.07149294566546585	0.0	0.0	1.0	0.0	0.0	0.0	1.0	1.0	1.0	0.0	0.0	0.0	0.0	1.0
Q8IVT5	O15075	0.15800637807385537	0.0	0.0	1.0	0.0	0.0	0.0	1.0	1.0	0.0	0.0	0.0	0.0	0.0	0.0
Q8IVT5	P11802	0.1325244711303036	0.0	0.0	1.0	0.0	0.0	0.0	1.0	1.0	1.0	0.0	0.0	0.0	1.0	0.0
Q8IVT5	P25205	0.06999659035612867	0.0	0.0	1.0	0.0	0.0	0.0	1.0	1.0	0.0	0.0	0.0	0.0	0.0	1.0
Q8IVT5	Q9ULR3	0.08900865287948263	0.0	0.0	1.0	0.0	0.0	0.0	1.0	0.0	0.0	1.0	0.0	0.0	0.0	1.0
P49736	O43913	0.300741942654371	1.0	1.0	0.0	0.0	0.0	0.0	1.0	1.0	0.0	0.0	0.0	0.0	0.0	0.0
P49736	P25205	0.5380438665330676	1.0	1.0	0.0	0.0	0.0	0.0	1.0	1.0	0.0	0.0	0.0	0.0	0.0	1.0
P49736	P50613	0.15408234878966648	1.0	1.0	0.0	0.0	0.0	0.0	1.0	1.0	1.0	0.0	0.0	0.0	0.0	1.0
P49736	Q14683	0.15994259266382066	1.0	1.0	0.0	0.0	0.0	0.0	1.0	0.0	0.0	0.0	1.0	0.0	0.0	0.0
P49736	P11802	0.09847827423375194	1.0	1.0	0.0	0.0	0.0	0.0	1.0	1.0	1.0	0.0	0.0	0.0	1.0	0.0
P13639	P06493	0.10374168878279598	0.0	1.0	0.0	0.0	0.0	0.0	0.0	1.0	0.0	0.0	1.0	0.0	0.0	0.0
P13639	P53671	0.09897257028683916	0.0	1.0	0.0	0.0	0.0	0.0	0.0	0.0	0.0	1.0	0.0	0.0	0.0	1.0
P13639	P10398	0.09334302883709256	0.0	1.0	0.0	0.0	0.0	0.0	0.0	1.0	0.0	0.0	0.0	0.0	0.0	1.0
P50613	P06493	0.1540063919721528	1.0	1.0	0.0	0.0	0.0	0.0	1.0	1.0	0.0	0.0	1.0	0.0	0.0	0.0
P50613	Q9UM11	0.12223574713520874	1.0	1.0	0.0	0.0	0.0	0.0	1.0	1.0	0.0	0.0	0.0	0.0	0.0	0.0
P50613	Q8N5S9	0.22378370490279698	1.0	1.0	0.0	0.0	0.0	0.0	1.0	1.0	0.0	0.0	1.0	1.0	0.0	0.0
P50613	P11802	0.20778631980910753	1.0	1.0	0.0	0.0	0.0	0.0	1.0	1.0	1.0	0.0	0.0	0.0	1.0	0.0
P50613	Q02539	0.1278499056512727	1.0	1.0	0.0	0.0	0.0	0.0	1.0	0.0	0.0	1.0	0.0	0.0	0.0	0.0
P50613	Q12789	0.12661493437031066	1.0	1.0	0.0	0.0	0.0	0.0	1.0	1.0	1.0	0.0	0.0	0.0	0.0	1.0
P26358	P06493	0.08472907717087173	0.0	1.0	0.0	0.0	0.0	1.0	0.0	1.0	0.0	0.0	1.0	0.0	0.0	0.0
P26358	P11802	0.1143026097747232	0.0	1.0	0.0	0.0	0.0	1.0	0.0	1.0	1.0	0.0	0.0	0.0	1.0	0.0
Q13415	O43913	0.5458432077548774	0.0	1.0	0.0	0.0	0.0	0.0	0.0	1.0	0.0	0.0	0.0	0.0	0.0	0.0
Q13415	P06493	0.14353393234313203	0.0	1.0	0.0	0.0	0.0	0.0	0.0	1.0	0.0	0.0	1.0	0.0	0.0	0.0
Q13415	P11802	0.13953866777003893	0.0	1.0	0.0	0.0	0.0	0.0	0.0	1.0	1.0	0.0	0.0	0.0	1.0	0.0
Q13415	O43929	0.497788577682295	0.0	1.0	0.0	0.0	0.0	0.0	0.0	1.0	0.0	0.0	0.0	0.0	0.0	0.0
Q13415	Q16659	0.12894817457308433	0.0	1.0	0.0	0.0	0.0	0.0	0.0	1.0	1.0	1.0	0.0	0.0	0.0	1.0
Q8IW41	Q16659	0.2029374149274218	0.0	0.0	0.0	1.0	0.0	0.0	0.0	1.0	1.0	1.0	0.0	0.0	0.0	1.0
Q8IW41	Q53HL2	0.022054213047379617	0.0	0.0	0.0	1.0	0.0	0.0	0.0	0.0	0.0	0.0	1.0	0.0	0.0	0.0
O43913	P25205	0.34265489329458393	1.0	0.0	0.0	0.0	0.0	0.0	0.0	1.0	0.0	0.0	0.0	0.0	0.0	1.0
O43913	O43929	0.8331447115427405	1.0	0.0	0.0	0.0	0.0	0.0	0.0	1.0	0.0	0.0	0.0	0.0	0.0	0.0
Q49A26	P51114	0.12450858241119286	0.0	0.0	1.0	0.0	0.0	0.0	1.0	1.0	0.0	0.0	0.0	0.0	0.0	0.0
P51114	P51116	0.7442797448076923	1.0	0.0	0.0	0.0	0.0	0.0	0.0	1.0	0.0	0.0	0.0	0.0	0.0	0.0
P51114	Q04637	0.23758193073529119	1.0	0.0	0.0	0.0	0.0	0.0	0.0	1.0	0.0	0.0	0.0	0.0	0.0	1.0
P51114	Q15139	0.09852663639862154	1.0	0.0	0.0	0.0	0.0	0.0	0.0	0.0	0.0	0.0	0.0	1.0	0.0	0.0
Q5JR12	Q9ULR3	0.7339657275101397	0.0	0.0	1.0	0.0	0.0	0.0	0.0	0.0	0.0	1.0	0.0	0.0	0.0	1.0
P42685	Q6J9G0	0.4504268541739507	1.0	0.0	0.0	0.0	0.0	1.0	1.0	1.0	0.0	0.0	0.0	0.0	0.0	0.0
Q8NG66	O14757	0.26589528932537326	0.0	0.0	0.0	1.0	0.0	0.0	0.0	1.0	1.0	0.0	1.0	0.0	0.0	1.0
Q8N3U4	Q14683	0.4033732886239414	0.0	0.0	0.0	1.0	0.0	0.0	0.0	0.0	0.0	0.0	1.0	0.0	0.0	0.0
P25205	O14757	0.13101768530331098	1.0	0.0	0.0	0.0	0.0	0.0	1.0	1.0	1.0	0.0	1.0	0.0	0.0	1.0
P25205	P06493	0.09204582666175053	1.0	0.0	0.0	0.0	0.0	0.0	1.0	1.0	0.0	0.0	1.0	0.0	0.0	0.0
P25205	O43929	0.38250694900789395	1.0	0.0	0.0	0.0	0.0	0.0	1.0	1.0	0.0	0.0	0.0	0.0	0.0	0.0
P25205	O96017	0.096094869455227	1.0	0.0	0.0	0.0	0.0	0.0	1.0	1.0	1.0	0.0	1.0	0.0	0.0	0.0
P25205	Q16659	0.12183637836727175	1.0	0.0	0.0	0.0	0.0	0.0	1.0	1.0	1.0	1.0	0.0	0.0	0.0	1.0
Q8N5S9	P11802	0.1373944392574186	1.0	0.0	0.0	1.0	1.0	0.0	0.0	1.0	1.0	0.0	0.0	0.0	1.0	0.0
Q8N5S9	O15075	0.19146006682849465	1.0	0.0	0.0	1.0	1.0	0.0	0.0	1.0	0.0	0.0	0.0	0.0	0.0	0.0
Q9HC35	Q8N0Z3	0.4196492204219866	0.0	1.0	0.0	0.0	0.0	0.0	1.0	0.0	1.0	0.0	0.0	0.0	0.0	0.0
P21860	O00459	0.14434352176801032	0.0	0.0	0.0	0.0	1.0	0.0	1.0	0.0	0.0	0.0	0.0	1.0	1.0	0.0
P21860	P04626	0.34615268939658334	0.0	0.0	0.0	0.0	1.0	0.0	1.0	0.0	0.0	0.0	0.0	1.0	0.0	1.0
Q9UKI8	O14757	0.15501937615008887	0.0	1.0	0.0	0.0	0.0	0.0	1.0	1.0	1.0	0.0	1.0	0.0	0.0	1.0
P53671	P11802	0.13251420718445944	0.0	0.0	1.0	0.0	0.0	0.0	1.0	1.0	1.0	0.0	0.0	0.0	1.0	0.0
Q02539	P16402	0.9120465994170086	0.0	0.0	1.0	0.0	0.0	0.0	0.0	0.0	0.0	1.0	0.0	0.0	0.0	1.0
Q02539	P06493	0.07188489326663941	0.0	0.0	1.0	0.0	0.0	0.0	0.0	1.0	0.0	0.0	1.0	0.0	0.0	0.0
Q02539	P04908	0.2415272534108452	0.0	0.0	1.0	0.0	0.0	0.0	0.0	0.0	0.0	1.0	0.0	0.0	0.0	0.0
Q9UM11	P06493	0.16274095307886047	1.0	0.0	0.0	0.0	0.0	0.0	0.0	1.0	0.0	0.0	1.0	0.0	0.0	0.0
Q9UM11	P11802	0.13820862716908652	1.0	0.0	0.0	0.0	0.0	0.0	0.0	1.0	1.0	0.0	0.0	0.0	1.0	0.0
P51116	Q04637	0.21953701651722266	1.0	0.0	0.0	0.0	0.0	0.0	0.0	1.0	0.0	0.0	0.0	0.0	0.0	1.0
P51116	Q15139	0.08970523719399093	1.0	0.0	0.0	0.0	0.0	0.0	0.0	0.0	0.0	0.0	0.0	1.0	0.0	0.0
Q53HL2	P06493	0.04813908360654844	0.0	0.0	0.0	1.0	0.0	0.0	0.0	1.0	0.0	0.0	1.0	0.0	0.0	0.0
O96017	O14757	0.325915522532677	1.0	1.0	0.0	1.0	0.0	0.0	0.0	1.0	1.0	0.0	1.0	0.0	0.0	1.0
O96017	P06493	0.2789859016327928	1.0	1.0	0.0	1.0	0.0	0.0	0.0	1.0	0.0	0.0	1.0	0.0	0.0	0.0
O96017	Q14683	0.1425633110149144	1.0	1.0	0.0	1.0	0.0	0.0	0.0	0.0	0.0	0.0	1.0	0.0	0.0	0.0
P05198	P04626	0.07821026195861254	0.0	0.0	0.0	0.0	1.0	0.0	0.0	0.0	0.0	0.0	0.0	1.0	0.0	1.0
P04626	P06493	0.13502259542655307	0.0	0.0	0.0	0.0	1.0	0.0	1.0	1.0	0.0	0.0	1.0	0.0	0.0	0.0
P04626	O00459	0.21488434615522878	0.0	0.0	0.0	0.0	1.0	0.0	1.0	0.0	0.0	0.0	0.0	1.0	1.0	0.0
Q92547	O14757	0.28304160352835206	1.0	0.0	0.0	1.0	0.0	0.0	0.0	1.0	1.0	0.0	1.0	0.0	0.0	1.0
Q13257	O14757	0.13628355950489152	0.0	0.0	1.0	0.0	0.0	0.0	0.0	1.0	1.0	0.0	1.0	0.0	0.0	1.0
P06493	O14757	0.24671905926191878	1.0	0.0	0.0	1.0	0.0	0.0	0.0	1.0	1.0	0.0	1.0	0.0	0.0	1.0
P06493	Q13049	0.11169802648066021	1.0	0.0	0.0	1.0	0.0	0.0	0.0	0.0	0.0	0.0	1.0	0.0	0.0	1.0
P06493	P11802	0.2443781993326154	1.0	0.0	0.0	1.0	0.0	0.0	0.0	1.0	1.0	0.0	0.0	0.0	1.0	0.0
P06493	Q96GX5	0.12254132176571454	1.0	0.0	0.0	1.0	0.0	0.0	0.0	0.0	0.0	0.0	1.0	0.0	0.0	0.0
P06493	Q04637	0.1152389031565832	1.0	0.0	0.0	1.0	0.0	0.0	0.0	1.0	0.0	0.0	0.0	0.0	0.0	1.0
P06493	Q9NQU5	0.10412019401912428	1.0	0.0	0.0	1.0	0.0	0.0	0.0	0.0	1.0	1.0	0.0	0.0	0.0	1.0
P06493	Q16659	0.08278254095944983	1.0	0.0	0.0	1.0	0.0	0.0	0.0	1.0	1.0	1.0	0.0	0.0	0.0	1.0
P61088	Q13049	0.17451625512932234	0.0	0.0	0.0	1.0	0.0	0.0	0.0	0.0	0.0	0.0	1.0	0.0	0.0	1.0
O75446	Q14683	0.05036194528691399	1.0	0.0	0.0	0.0	0.0	0.0	0.0	0.0	0.0	0.0	1.0	0.0	0.0	0.0
Q9ULR3	Q5TCX8	0.09942053327686075	0.0	0.0	1.0	0.0	0.0	0.0	1.0	0.0	0.0	1.0	0.0	0.0	0.0	1.0
Q9ULR3	O15075	0.07681953958119918	0.0	0.0	1.0	0.0	0.0	0.0	1.0	1.0	0.0	0.0	0.0	0.0	0.0	0.0
O00459	Q16659	0.06188805954138051	0.0	0.0	0.0	0.0	1.0	1.0	0.0	1.0	1.0	1.0	0.0	0.0	0.0	1.0
O15075	Q5TCX8	0.16689493125826596	1.0	0.0	0.0	0.0	0.0	0.0	0.0	0.0	0.0	1.0	0.0	0.0	0.0	1.0
O15075	Q8N0Z3	0.040186174080747344	1.0	0.0	0.0	0.0	0.0	0.0	0.0	0.0	1.0	0.0	0.0	0.0	0.0	0.0
O14733	O43283	0.3896827608488223	0.0	0.0	1.0	0.0	0.0	0.0	0.0	0.0	0.0	1.0	0.0	0.0	0.0	0.0
P11802	Q14683	0.08926224560531303	1.0	1.0	0.0	0.0	0.0	1.0	0.0	0.0	0.0	0.0	1.0	0.0	0.0	0.0
Q14683	Q9Y3S1	0.058423020726997184	0.0	0.0	0.0	1.0	0.0	0.0	0.0	0.0	0.0	0.0	1.0	0.0	0.0	0.0
Q12789	O14757	0.05700549467197905	1.0	1.0	0.0	0.0	0.0	0.0	1.0	1.0	1.0	0.0	1.0	0.0	0.0	1.0
