# Supplementary material for: phuEGO: A Network-Based Method to Reconstruct Active Signaling Pathways From Phosphoproteomics Datasets
Source: Mol Cell Proteomics. 2024 Apr 19;23(6):100771. doi: 10.1016/j.mcpro.2024.100771 (PMC11134849; doi:10.1016/j.mcpro.2024.100771)
Supplement: Supplemental Data S2 [file mmc2.zip › SARS network/decreased_phosphorylation/graphml/bouhaddout.graphml.xml]

<?xml version='1.0' encoding='utf-8'?>
<graphml xmlns="http://graphml.graphdrawing.org/xmlns" xmlns:xsi="http://www.w3.org/2001/XMLSchema-instance" xsi:schemaLocation="http://graphml.graphdrawing.org/xmlns http://graphml.graphdrawing.org/xmlns/1.0/graphml.xsd">
  <key id="d7" for="edge" attr.name="weight" attr.type="double" />
  <key id="d6" for="node" attr.name="module_5" attr.type="boolean" />
  <key id="d5" for="node" attr.name="module_4" attr.type="boolean" />
  <key id="d4" for="node" attr.name="drug_target" attr.type="boolean" />
  <key id="d3" for="node" attr.name="module_3" attr.type="boolean" />
  <key id="d2" for="node" attr.name="module_1" attr.type="boolean" />
  <key id="d1" for="node" attr.name="module_0" attr.type="boolean" />
  <key id="d0" for="node" attr.name="module_2" attr.type="boolean" />
  <graph edgedefault="undirected">
    <node id="Q9BPZ7">
      <data key="d0">False</data>
      <data key="d1">False</data>
      <data key="d2">False</data>
      <data key="d3">False</data>
      <data key="d4">False</data>
      <data key="d5">True</data>
    </node>
    <node id="Q92731">
      <data key="d0">False</data>
      <data key="d1">False</data>
      <data key="d2">False</data>
      <data key="d3">True</data>
      <data key="d4">True</data>
    </node>
    <node id="Q9Y6W5">
      <data key="d0">False</data>
      <data key="d1">False</data>
      <data key="d2">True</data>
      <data key="d3">False</data>
      <data key="d4">False</data>
    </node>
    <node id="O95503">
      <data key="d0">False</data>
      <data key="d1">True</data>
      <data key="d2">False</data>
      <data key="d3">False</data>
      <data key="d4">False</data>
    </node>
    <node id="Q14159">
      <data key="d0">False</data>
      <data key="d1">True</data>
      <data key="d2">False</data>
      <data key="d3">False</data>
      <data key="d4">False</data>
    </node>
    <node id="Q08999">
      <data key="d0">False</data>
      <data key="d1">False</data>
      <data key="d2">True</data>
      <data key="d3">False</data>
      <data key="d4">False</data>
    </node>
    <node id="P46109">
      <data key="d0">False</data>
      <data key="d1">False</data>
      <data key="d2">True</data>
      <data key="d3">False</data>
      <data key="d4">False</data>
    </node>
    <node id="Q96B97">
      <data key="d0">False</data>
      <data key="d1">False</data>
      <data key="d2">False</data>
      <data key="d3">True</data>
      <data key="d4">False</data>
    </node>
    <node id="O95382">
      <data key="d0">False</data>
      <data key="d1">False</data>
      <data key="d2">False</data>
      <data key="d3">False</data>
      <data key="d4">False</data>
      <data key="d5">True</data>
    </node>
    <node id="Q66LE6">
      <data key="d0">False</data>
      <data key="d1">False</data>
      <data key="d2">False</data>
      <data key="d3">False</data>
      <data key="d4">False</data>
      <data key="d5">True</data>
    </node>
    <node id="Q14247">
      <data key="d0">False</data>
      <data key="d1">False</data>
      <data key="d2">True</data>
      <data key="d3">False</data>
      <data key="d4">False</data>
    </node>
    <node id="P13688">
      <data key="d0">False</data>
      <data key="d1">False</data>
      <data key="d2">True</data>
      <data key="d3">False</data>
      <data key="d4">False</data>
    </node>
    <node id="Q8IZP0">
      <data key="d0">False</data>
      <data key="d1">False</data>
      <data key="d2">True</data>
      <data key="d3">False</data>
      <data key="d4">False</data>
    </node>
    <node id="P00519">
      <data key="d0">False</data>
      <data key="d1">False</data>
      <data key="d2">False</data>
      <data key="d3">True</data>
      <data key="d4">True</data>
      <data key="d5">False</data>
    </node>
    <node id="Q9UQR0">
      <data key="d0">False</data>
      <data key="d1">True</data>
      <data key="d2">False</data>
      <data key="d3">False</data>
      <data key="d4">False</data>
    </node>
    <node id="P85299">
      <data key="d0">False</data>
      <data key="d1">False</data>
      <data key="d2">False</data>
      <data key="d3">False</data>
      <data key="d4">False</data>
      <data key="d5">True</data>
    </node>
    <node id="Q8WXF1">
      <data key="d0">False</data>
      <data key="d1">True</data>
      <data key="d2">False</data>
      <data key="d3">False</data>
      <data key="d4">False</data>
    </node>
    <node id="P38936">
      <data key="d0">False</data>
      <data key="d1">True</data>
      <data key="d2">False</data>
      <data key="d3">False</data>
      <data key="d4">False</data>
    </node>
    <node id="Q13546">
      <data key="d0">True</data>
      <data key="d1">False</data>
      <data key="d2">False</data>
      <data key="d3">False</data>
      <data key="d4">False</data>
      <data key="d5">False</data>
    </node>
    <node id="Q12933">
      <data key="d0">True</data>
      <data key="d1">False</data>
      <data key="d2">False</data>
      <data key="d3">False</data>
      <data key="d4">False</data>
      <data key="d5">False</data>
    </node>
    <node id="Q9UQ88">
      <data key="d0">False</data>
      <data key="d1">False</data>
      <data key="d2">True</data>
      <data key="d3">False</data>
      <data key="d4">False</data>
      <data key="d5">False</data>
    </node>
    <node id="Q9NQT8">
      <data key="d0">False</data>
      <data key="d1">False</data>
      <data key="d2">False</data>
      <data key="d3">False</data>
      <data key="d4">False</data>
      <data key="d5">True</data>
    </node>
    <node id="Q8NDX5">
      <data key="d0">False</data>
      <data key="d1">True</data>
      <data key="d2">False</data>
      <data key="d3">False</data>
      <data key="d4">False</data>
    </node>
    <node id="Q96PY6">
      <data key="d0">False</data>
      <data key="d1">True</data>
      <data key="d2">False</data>
      <data key="d3">False</data>
      <data key="d4">False</data>
    </node>
    <node id="P56211">
      <data key="d0">False</data>
      <data key="d1">False</data>
      <data key="d2">False</data>
      <data key="d3">False</data>
      <data key="d4">False</data>
      <data key="d5">True</data>
    </node>
    <node id="Q8WUI4">
      <data key="d0">True</data>
      <data key="d5">False</data>
      <data key="d1">False</data>
      <data key="d2">False</data>
      <data key="d3">False</data>
      <data key="d4">False</data>
    </node>
    <node id="P42684">
      <data key="d0">False</data>
      <data key="d1">False</data>
      <data key="d2">True</data>
      <data key="d3">False</data>
      <data key="d4">False</data>
      <data key="d5">False</data>
    </node>
    <node id="O96020">
      <data key="d0">False</data>
      <data key="d1">False</data>
      <data key="d2">False</data>
      <data key="d3">False</data>
      <data key="d4">False</data>
      <data key="d6">True</data>
    </node>
    <node id="P68400">
      <data key="d0">False</data>
      <data key="d1">True</data>
      <data key="d2">True</data>
      <data key="d3">False</data>
      <data key="d4">True</data>
      <data key="d5">False</data>
    </node>
    <node id="Q9Y5K6">
      <data key="d0">False</data>
      <data key="d1">False</data>
      <data key="d2">False</data>
      <data key="d3">True</data>
      <data key="d4">False</data>
    </node>
    <node id="O43768">
      <data key="d0">False</data>
      <data key="d1">False</data>
      <data key="d2">False</data>
      <data key="d3">False</data>
      <data key="d4">False</data>
      <data key="d5">True</data>
    </node>
    <node id="Q9NXR1">
      <data key="d0">False</data>
      <data key="d1">True</data>
      <data key="d2">False</data>
      <data key="d3">False</data>
      <data key="d4">False</data>
      <data key="d6">True</data>
    </node>
    <node id="Q13112">
      <data key="d0">False</data>
      <data key="d1">True</data>
      <data key="d2">False</data>
      <data key="d3">False</data>
      <data key="d4">False</data>
    </node>
    <node id="Q96T88">
      <data key="d0">False</data>
      <data key="d1">False</data>
      <data key="d2">False</data>
      <data key="d3">True</data>
      <data key="d4">False</data>
    </node>
    <node id="P27448">
      <data key="d0">True</data>
      <data key="d1">False</data>
      <data key="d2">False</data>
      <data key="d3">False</data>
      <data key="d4">False</data>
    </node>
    <node id="P08922">
      <data key="d0">False</data>
      <data key="d1">False</data>
      <data key="d2">True</data>
      <data key="d3">False</data>
      <data key="d4">False</data>
      <data key="d5">False</data>
    </node>
    <node id="Q8TDY2">
      <data key="d0">False</data>
      <data key="d1">True</data>
      <data key="d2">False</data>
      <data key="d3">False</data>
      <data key="d4">False</data>
    </node>
    <node id="Q02224">
      <data key="d0">False</data>
      <data key="d1">False</data>
      <data key="d2">False</data>
      <data key="d3">False</data>
      <data key="d4">False</data>
      <data key="d6">True</data>
    </node>
    <node id="Q9UQB8">
      <data key="d0">False</data>
      <data key="d1">False</data>
      <data key="d2">True</data>
      <data key="d3">False</data>
      <data key="d4">False</data>
    </node>
    <node id="Q14008">
      <data key="d0">False</data>
      <data key="d1">False</data>
      <data key="d2">False</data>
      <data key="d3">False</data>
      <data key="d4">False</data>
      <data key="d6">True</data>
    </node>
    <node id="P38398">
      <data key="d0">False</data>
      <data key="d1">True</data>
      <data key="d2">False</data>
      <data key="d3">False</data>
      <data key="d4">False</data>
    </node>
    <node id="Q9P0L2">
      <data key="d0">True</data>
      <data key="d5">False</data>
      <data key="d1">False</data>
      <data key="d2">False</data>
      <data key="d3">False</data>
      <data key="d4">False</data>
    </node>
    <node id="Q15831">
      <data key="d0">True</data>
      <data key="d1">True</data>
      <data key="d2">False</data>
      <data key="d3">False</data>
      <data key="d4">False</data>
    </node>
    <node id="O60907">
      <data key="d0">True</data>
      <data key="d1">False</data>
      <data key="d2">False</data>
      <data key="d3">False</data>
      <data key="d4">False</data>
    </node>
    <node id="Q8WVM7">
      <data key="d0">False</data>
      <data key="d1">False</data>
      <data key="d2">False</data>
      <data key="d3">False</data>
      <data key="d4">False</data>
      <data key="d6">True</data>
    </node>
    <node id="O15075">
      <data key="d0">False</data>
      <data key="d1">False</data>
      <data key="d2">False</data>
      <data key="d3">False</data>
      <data key="d4">False</data>
      <data key="d5">True</data>
    </node>
    <node id="P08670">
      <data key="d0">False</data>
      <data key="d1">True</data>
      <data key="d2">False</data>
      <data key="d3">False</data>
      <data key="d4">False</data>
    </node>
    <node id="P24941">
      <data key="d0">False</data>
      <data key="d1">False</data>
      <data key="d2">False</data>
      <data key="d3">False</data>
      <data key="d4">False</data>
      <data key="d6">True</data>
    </node>
    <node id="P61586">
      <data key="d0">False</data>
      <data key="d1">True</data>
      <data key="d2">False</data>
      <data key="d3">False</data>
      <data key="d4">False</data>
      <data key="d5">True</data>
    </node>
    <node id="Q04912">
      <data key="d0">False</data>
      <data key="d1">False</data>
      <data key="d2">True</data>
      <data key="d3">False</data>
      <data key="d4">False</data>
    </node>
    <node id="Q9BVC4">
      <data key="d0">False</data>
      <data key="d1">False</data>
      <data key="d2">False</data>
      <data key="d3">False</data>
      <data key="d4">False</data>
      <data key="d5">True</data>
    </node>
    <node id="O95983">
      <data key="d0">False</data>
      <data key="d1">False</data>
      <data key="d2">False</data>
      <data key="d3">True</data>
      <data key="d4">False</data>
    </node>
    <node id="Q14011">
      <data key="d0">False</data>
      <data key="d1">True</data>
      <data key="d2">True</data>
      <data key="d3">False</data>
      <data key="d4">False</data>
      <data key="d5">False</data>
    </node>
    <node id="Q5UIP0">
      <data key="d0">False</data>
      <data key="d5">True</data>
      <data key="d1">True</data>
      <data key="d2">False</data>
      <data key="d3">False</data>
      <data key="d4">False</data>
    </node>
    <node id="P56524">
      <data key="d0">False</data>
      <data key="d1">False</data>
      <data key="d2">False</data>
      <data key="d3">False</data>
      <data key="d4">False</data>
      <data key="d5">True</data>
    </node>
    <node id="Q86SQ0">
      <data key="d0">False</data>
      <data key="d1">False</data>
      <data key="d2">False</data>
      <data key="d3">False</data>
      <data key="d4">False</data>
      <data key="d5">True</data>
    </node>
    <node id="P12931">
      <data key="d0">True</data>
      <data key="d1">False</data>
      <data key="d2">True</data>
      <data key="d3">True</data>
      <data key="d4">True</data>
      <data key="d5">False</data>
    </node>
    <node id="Q8N1F7">
      <data key="d0">False</data>
      <data key="d1">False</data>
      <data key="d2">False</data>
      <data key="d3">True</data>
      <data key="d4">False</data>
    </node>
    <node id="O75665">
      <data key="d0">False</data>
      <data key="d1">True</data>
      <data key="d2">False</data>
      <data key="d3">False</data>
      <data key="d4">False</data>
    </node>
    <node id="Q14566">
      <data key="d0">False</data>
      <data key="d1">False</data>
      <data key="d2">False</data>
      <data key="d3">True</data>
      <data key="d4">False</data>
    </node>
    <node id="Q8IXL6">
      <data key="d0">False</data>
      <data key="d1">True</data>
      <data key="d2">False</data>
      <data key="d3">False</data>
      <data key="d4">False</data>
    </node>
    <node id="O15379">
      <data key="d0">True</data>
      <data key="d1">False</data>
      <data key="d2">False</data>
      <data key="d3">False</data>
      <data key="d4">False</data>
      <data key="d5">True</data>
    </node>
    <node id="P01106">
      <data key="d0">False</data>
      <data key="d1">True</data>
      <data key="d2">False</data>
      <data key="d3">False</data>
      <data key="d4">False</data>
    </node>
    <node id="Q96S53">
      <data key="d0">False</data>
      <data key="d1">False</data>
      <data key="d2">False</data>
      <data key="d3">False</data>
      <data key="d4">False</data>
      <data key="d5">True</data>
    </node>
    <node id="P01308">
      <data key="d0">False</data>
      <data key="d1">True</data>
      <data key="d2">False</data>
      <data key="d3">False</data>
      <data key="d4">False</data>
    </node>
    <node id="Q9P1W9">
      <data key="d0">False</data>
      <data key="d1">False</data>
      <data key="d2">True</data>
      <data key="d3">False</data>
      <data key="d4">False</data>
    </node>
    <node id="P49840">
      <data key="d0">False</data>
      <data key="d1">True</data>
      <data key="d2">False</data>
      <data key="d3">False</data>
      <data key="d4">False</data>
    </node>
    <node id="Q15375">
      <data key="d0">False</data>
      <data key="d1">False</data>
      <data key="d2">True</data>
      <data key="d3">False</data>
      <data key="d4">False</data>
    </node>
    <node id="P29317">
      <data key="d0">False</data>
      <data key="d1">False</data>
      <data key="d2">True</data>
      <data key="d3">False</data>
      <data key="d4">True</data>
    </node>
    <node id="Q13951">
      <data key="d0">False</data>
      <data key="d1">False</data>
      <data key="d2">True</data>
      <data key="d3">False</data>
      <data key="d4">False</data>
      <data key="d6">True</data>
    </node>
    <node id="Q99593">
      <data key="d0">False</data>
      <data key="d1">False</data>
      <data key="d2">True</data>
      <data key="d3">False</data>
      <data key="d4">False</data>
    </node>
    <node id="Q15139">
      <data key="d0">False</data>
      <data key="d1">True</data>
      <data key="d2">True</data>
      <data key="d3">False</data>
      <data key="d4">False</data>
    </node>
    <node id="Q8NFH5">
      <data key="d0">False</data>
      <data key="d1">False</data>
      <data key="d2">False</data>
      <data key="d3">True</data>
      <data key="d4">False</data>
    </node>
    <node id="Q9Y618">
      <data key="d0">True</data>
      <data key="d1">False</data>
      <data key="d2">False</data>
      <data key="d3">False</data>
      <data key="d4">False</data>
    </node>
    <node id="Q96GX5">
      <data key="d0">False</data>
      <data key="d1">False</data>
      <data key="d2">False</data>
      <data key="d3">False</data>
      <data key="d4">False</data>
      <data key="d5">True</data>
    </node>
    <node id="Q9Y463">
      <data key="d0">True</data>
      <data key="d1">False</data>
      <data key="d2">False</data>
      <data key="d3">False</data>
      <data key="d4">False</data>
    </node>
    <node id="Q14683">
      <data key="d0">False</data>
      <data key="d1">False</data>
      <data key="d2">False</data>
      <data key="d3">False</data>
      <data key="d4">False</data>
      <data key="d6">True</data>
    </node>
    <node id="Q96E14">
      <data key="d0">False</data>
      <data key="d1">True</data>
      <data key="d2">False</data>
      <data key="d3">False</data>
      <data key="d4">False</data>
    </node>
    <node id="Q9UKI8">
      <data key="d0">False</data>
      <data key="d1">True</data>
      <data key="d2">True</data>
      <data key="d3">False</data>
      <data key="d4">False</data>
    </node>
    <node id="Q9BZS1">
      <data key="d0">False</data>
      <data key="d1">False</data>
      <data key="d2">False</data>
      <data key="d3">False</data>
      <data key="d4">False</data>
      <data key="d6">True</data>
    </node>
    <node id="Q08170">
      <data key="d0">True</data>
      <data key="d5">False</data>
      <data key="d1">False</data>
      <data key="d2">False</data>
      <data key="d3">False</data>
      <data key="d4">False</data>
    </node>
    <node id="P47755">
      <data key="d0">False</data>
      <data key="d1">False</data>
      <data key="d2">False</data>
      <data key="d3">True</data>
      <data key="d4">False</data>
    </node>
    <node id="P07947">
      <data key="d0">True</data>
      <data key="d1">False</data>
      <data key="d2">False</data>
      <data key="d3">False</data>
      <data key="d4">True</data>
    </node>
    <node id="O14757">
      <data key="d0">True</data>
      <data key="d1">True</data>
      <data key="d2">True</data>
      <data key="d3">False</data>
      <data key="d4">False</data>
      <data key="d6">True</data>
    </node>
    <node id="P18615">
      <data key="d0">True</data>
      <data key="d1">False</data>
      <data key="d2">False</data>
      <data key="d3">False</data>
      <data key="d4">False</data>
    </node>
    <node id="Q06546">
      <data key="d0">True</data>
      <data key="d1">False</data>
      <data key="d2">False</data>
      <data key="d3">False</data>
      <data key="d4">False</data>
    </node>
    <node id="P00533">
      <data key="d0">False</data>
      <data key="d1">False</data>
      <data key="d2">False</data>
      <data key="d3">True</data>
      <data key="d4">True</data>
      <data key="d5">False</data>
    </node>
    <node id="Q9NZJ0">
      <data key="d0">False</data>
      <data key="d1">False</data>
      <data key="d2">False</data>
      <data key="d3">True</data>
      <data key="d4">False</data>
    </node>
    <node id="Q13257">
      <data key="d0">True</data>
      <data key="d1">False</data>
      <data key="d2">False</data>
      <data key="d3">False</data>
      <data key="d4">False</data>
    </node>
    <node id="Q14012">
      <data key="d0">True</data>
      <data key="d5">False</data>
      <data key="d1">False</data>
      <data key="d2">False</data>
      <data key="d3">False</data>
      <data key="d4">False</data>
    </node>
    <node id="P11388">
      <data key="d0">False</data>
      <data key="d1">True</data>
      <data key="d2">False</data>
      <data key="d3">False</data>
      <data key="d4">True</data>
    </node>
    <node id="P42681">
      <data key="d0">False</data>
      <data key="d1">False</data>
      <data key="d2">True</data>
      <data key="d3">False</data>
      <data key="d4">False</data>
    </node>
    <node id="Q05655">
      <data key="d0">True</data>
      <data key="d1">True</data>
      <data key="d2">False</data>
      <data key="d3">False</data>
      <data key="d4">False</data>
      <data key="d5">False</data>
    </node>
    <node id="Q16531">
      <data key="d0">False</data>
      <data key="d1">False</data>
      <data key="d2">False</data>
      <data key="d3">True</data>
      <data key="d4">True</data>
    </node>
    <node id="Q9UHF7">
      <data key="d0">True</data>
      <data key="d1">False</data>
      <data key="d2">False</data>
      <data key="d3">False</data>
      <data key="d4">False</data>
    </node>
    <node id="Q92558">
      <data key="d0">False</data>
      <data key="d1">False</data>
      <data key="d2">True</data>
      <data key="d3">False</data>
      <data key="d4">False</data>
    </node>
    <node id="Q5VWQ8">
      <data key="d0">False</data>
      <data key="d1">True</data>
      <data key="d2">False</data>
      <data key="d3">False</data>
      <data key="d4">False</data>
      <data key="d5">False</data>
    </node>
    <node id="P46108">
      <data key="d0">False</data>
      <data key="d1">False</data>
      <data key="d2">True</data>
      <data key="d3">True</data>
      <data key="d4">False</data>
      <data key="d5">False</data>
    </node>
    <node id="Q9UJM3">
      <data key="d0">False</data>
      <data key="d1">False</data>
      <data key="d2">True</data>
      <data key="d3">False</data>
      <data key="d4">False</data>
    </node>
    <node id="Q641Q2">
      <data key="d0">False</data>
      <data key="d1">True</data>
      <data key="d2">False</data>
      <data key="d3">False</data>
      <data key="d4">False</data>
    </node>
    <node id="Q7Z460">
      <data key="d0">False</data>
      <data key="d1">False</data>
      <data key="d2">False</data>
      <data key="d3">False</data>
      <data key="d4">False</data>
      <data key="d5">True</data>
    </node>
    <node id="Q15233">
      <data key="d0">False</data>
      <data key="d1">True</data>
      <data key="d2">False</data>
      <data key="d3">False</data>
      <data key="d4">False</data>
    </node>
    <node id="P62877">
      <data key="d0">False</data>
      <data key="d1">False</data>
      <data key="d2">False</data>
      <data key="d3">True</data>
      <data key="d4">True</data>
    </node>
    <node id="Q00537">
      <data key="d0">False</data>
      <data key="d1">False</data>
      <data key="d2">True</data>
      <data key="d3">False</data>
      <data key="d4">False</data>
      <data key="d5">True</data>
    </node>
    <node id="Q96MG2">
      <data key="d0">False</data>
      <data key="d1">False</data>
      <data key="d2">False</data>
      <data key="d3">True</data>
      <data key="d4">False</data>
      <data key="d5">False</data>
    </node>
    <node id="Q9H3P2">
      <data key="d0">True</data>
      <data key="d1">False</data>
      <data key="d2">False</data>
      <data key="d3">False</data>
      <data key="d4">False</data>
    </node>
    <node id="P49959">
      <data key="d0">False</data>
      <data key="d1">True</data>
      <data key="d2">False</data>
      <data key="d3">False</data>
      <data key="d4">False</data>
    </node>
    <node id="P46937">
      <data key="d0">False</data>
      <data key="d1">False</data>
      <data key="d2">True</data>
      <data key="d3">False</data>
      <data key="d4">False</data>
    </node>
    <node id="Q16576">
      <data key="d0">False</data>
      <data key="d1">False</data>
      <data key="d2">False</data>
      <data key="d3">True</data>
      <data key="d4">False</data>
    </node>
    <node id="Q01196">
      <data key="d0">False</data>
      <data key="d1">False</data>
      <data key="d2">True</data>
      <data key="d3">False</data>
      <data key="d4">False</data>
      <data key="d6">True</data>
    </node>
    <node id="Q13541">
      <data key="d0">False</data>
      <data key="d1">False</data>
      <data key="d2">True</data>
      <data key="d3">False</data>
      <data key="d4">False</data>
    </node>
    <node id="Q09666">
      <data key="d0">False</data>
      <data key="d1">False</data>
      <data key="d2">False</data>
      <data key="d3">True</data>
      <data key="d4">False</data>
      <data key="d5">False</data>
    </node>
    <node id="P35249">
      <data key="d0">False</data>
      <data key="d1">False</data>
      <data key="d2">False</data>
      <data key="d3">True</data>
      <data key="d4">False</data>
    </node>
    <node id="Q13418">
      <data key="d0">False</data>
      <data key="d1">True</data>
      <data key="d2">False</data>
      <data key="d3">False</data>
      <data key="d4">False</data>
    </node>
    <node id="Q9UEY8">
      <data key="d0">False</data>
      <data key="d1">False</data>
      <data key="d2">False</data>
      <data key="d3">True</data>
      <data key="d4">False</data>
    </node>
    <node id="P11387">
      <data key="d0">False</data>
      <data key="d1">True</data>
      <data key="d2">False</data>
      <data key="d3">False</data>
      <data key="d4">False</data>
    </node>
    <node id="P06241">
      <data key="d0">True</data>
      <data key="d1">False</data>
      <data key="d2">False</data>
      <data key="d3">True</data>
      <data key="d4">True</data>
      <data key="d5">False</data>
    </node>
    <node id="P49454">
      <data key="d0">False</data>
      <data key="d1">False</data>
      <data key="d2">False</data>
      <data key="d3">False</data>
      <data key="d4">False</data>
      <data key="d6">True</data>
    </node>
    <node id="Q96KB5">
      <data key="d0">False</data>
      <data key="d1">True</data>
      <data key="d2">False</data>
      <data key="d3">False</data>
      <data key="d4">False</data>
    </node>
    <node id="P45983">
      <data key="d0">False</data>
      <data key="d1">True</data>
      <data key="d2">True</data>
      <data key="d3">False</data>
      <data key="d4">False</data>
    </node>
    <node id="P36888">
      <data key="d0">False</data>
      <data key="d1">False</data>
      <data key="d2">True</data>
      <data key="d3">False</data>
      <data key="d4">True</data>
      <data key="d5">False</data>
    </node>
    <node id="P16591">
      <data key="d0">False</data>
      <data key="d1">False</data>
      <data key="d2">True</data>
      <data key="d3">False</data>
      <data key="d4">False</data>
    </node>
    <node id="Q96FF9">
      <data key="d0">False</data>
      <data key="d1">False</data>
      <data key="d2">False</data>
      <data key="d3">False</data>
      <data key="d4">False</data>
      <data key="d6">True</data>
    </node>
    <node id="O75943">
      <data key="d0">False</data>
      <data key="d1">True</data>
      <data key="d2">False</data>
      <data key="d3">True</data>
      <data key="d4">False</data>
    </node>
    <node id="P29320">
      <data key="d0">False</data>
      <data key="d1">False</data>
      <data key="d2">True</data>
      <data key="d3">False</data>
      <data key="d4">False</data>
    </node>
    <node id="P16333">
      <data key="d0">False</data>
      <data key="d1">False</data>
      <data key="d2">False</data>
      <data key="d3">True</data>
      <data key="d4">False</data>
      <data key="d5">False</data>
    </node>
    <node id="P25205">
      <data key="d0">False</data>
      <data key="d1">False</data>
      <data key="d2">False</data>
      <data key="d3">True</data>
      <data key="d4">False</data>
    </node>
    <node id="P29322">
      <data key="d0">False</data>
      <data key="d1">False</data>
      <data key="d2">True</data>
      <data key="d3">False</data>
      <data key="d4">False</data>
    </node>
    <node id="P33993">
      <data key="d0">False</data>
      <data key="d1">False</data>
      <data key="d2">False</data>
      <data key="d3">True</data>
      <data key="d4">False</data>
    </node>
    <node id="O60934">
      <data key="d0">False</data>
      <data key="d1">True</data>
      <data key="d2">False</data>
      <data key="d3">False</data>
      <data key="d4">False</data>
    </node>
    <node id="O75143">
      <data key="d0">False</data>
      <data key="d1">True</data>
      <data key="d2">False</data>
      <data key="d3">False</data>
      <data key="d4">False</data>
    </node>
    <node id="O76021">
      <data key="d0">False</data>
      <data key="d1">True</data>
      <data key="d2">False</data>
      <data key="d3">False</data>
      <data key="d4">False</data>
    </node>
    <node id="Q9UN86">
      <data key="d0">False</data>
      <data key="d1">False</data>
      <data key="d2">True</data>
      <data key="d3">False</data>
      <data key="d4">False</data>
    </node>
    <node id="Q00534">
      <data key="d0">False</data>
      <data key="d1">False</data>
      <data key="d2">True</data>
      <data key="d3">False</data>
      <data key="d4">True</data>
    </node>
    <node id="Q9UQE7">
      <data key="d0">False</data>
      <data key="d1">False</data>
      <data key="d2">False</data>
      <data key="d3">False</data>
      <data key="d4">False</data>
      <data key="d6">True</data>
    </node>
    <node id="P49841">
      <data key="d0">False</data>
      <data key="d1">True</data>
      <data key="d2">False</data>
      <data key="d3">False</data>
      <data key="d4">False</data>
      <data key="d5">True</data>
    </node>
    <node id="Q99640">
      <data key="d0">False</data>
      <data key="d1">True</data>
      <data key="d2">False</data>
      <data key="d3">False</data>
      <data key="d4">False</data>
    </node>
    <node id="Q15303">
      <data key="d0">False</data>
      <data key="d1">False</data>
      <data key="d2">True</data>
      <data key="d3">False</data>
      <data key="d4">False</data>
    </node>
    <node id="Q13177">
      <data key="d0">True</data>
      <data key="d1">True</data>
      <data key="d2">False</data>
      <data key="d3">False</data>
      <data key="d4">False</data>
      <data key="d5">False</data>
    </node>
    <node id="Q13042">
      <data key="d0">True</data>
      <data key="d1">False</data>
      <data key="d2">False</data>
      <data key="d3">False</data>
      <data key="d4">False</data>
    </node>
    <node id="Q99700">
      <data key="d0">False</data>
      <data key="d1">False</data>
      <data key="d2">True</data>
      <data key="d3">False</data>
      <data key="d4">False</data>
    </node>
    <node id="O75909">
      <data key="d0">False</data>
      <data key="d5">False</data>
      <data key="d1">False</data>
      <data key="d2">True</data>
      <data key="d3">False</data>
      <data key="d4">False</data>
    </node>
    <node id="P04626">
      <data key="d0">False</data>
      <data key="d1">False</data>
      <data key="d2">True</data>
      <data key="d3">False</data>
      <data key="d4">False</data>
    </node>
    <node id="Q9NTI5">
      <data key="d0">False</data>
      <data key="d1">False</data>
      <data key="d2">False</data>
      <data key="d3">False</data>
      <data key="d4">False</data>
      <data key="d6">True</data>
    </node>
    <node id="Q8TD19">
      <data key="d0">False</data>
      <data key="d1">False</data>
      <data key="d2">True</data>
      <data key="d3">False</data>
      <data key="d4">False</data>
      <data key="d5">False</data>
    </node>
    <node id="Q13111">
      <data key="d0">False</data>
      <data key="d1">True</data>
      <data key="d2">False</data>
      <data key="d3">False</data>
      <data key="d4">False</data>
    </node>
    <node id="Q12834">
      <data key="d0">True</data>
      <data key="d1">False</data>
      <data key="d2">False</data>
      <data key="d3">False</data>
      <data key="d4">False</data>
    </node>
    <node id="Q14680">
      <data key="d0">False</data>
      <data key="d1">False</data>
      <data key="d2">False</data>
      <data key="d3">False</data>
      <data key="d4">False</data>
      <data key="d5">True</data>
    </node>
    <node id="Q16254">
      <data key="d0">False</data>
      <data key="d1">False</data>
      <data key="d2">True</data>
      <data key="d3">False</data>
      <data key="d4">False</data>
    </node>
    <node id="Q13554">
      <data key="d0">True</data>
      <data key="d1">False</data>
      <data key="d2">False</data>
      <data key="d3">False</data>
      <data key="d4">False</data>
    </node>
    <node id="P40937">
      <data key="d0">False</data>
      <data key="d1">False</data>
      <data key="d2">False</data>
      <data key="d3">True</data>
      <data key="d4">False</data>
    </node>
    <node id="Q9UQL6">
      <data key="d0">True</data>
      <data key="d1">False</data>
      <data key="d2">False</data>
      <data key="d3">False</data>
      <data key="d4">False</data>
      <data key="d5">True</data>
    </node>
    <node id="Q07002">
      <data key="d0">False</data>
      <data key="d1">False</data>
      <data key="d2">True</data>
      <data key="d3">False</data>
      <data key="d4">False</data>
      <data key="d5">True</data>
    </node>
    <node id="Q9NYJ8">
      <data key="d0">True</data>
      <data key="d1">False</data>
      <data key="d2">False</data>
      <data key="d3">False</data>
      <data key="d4">False</data>
      <data key="d5">False</data>
    </node>
    <node id="O75376">
      <data key="d0">True</data>
      <data key="d5">True</data>
      <data key="d1">False</data>
      <data key="d2">False</data>
      <data key="d3">False</data>
      <data key="d4">False</data>
    </node>
    <node id="Q6R327">
      <data key="d0">False</data>
      <data key="d1">False</data>
      <data key="d2">False</data>
      <data key="d3">False</data>
      <data key="d4">False</data>
      <data key="d5">True</data>
    </node>
    <node id="Q5TCX8">
      <data key="d0">False</data>
      <data key="d1">False</data>
      <data key="d2">False</data>
      <data key="d3">False</data>
      <data key="d4">False</data>
      <data key="d5">True</data>
    </node>
    <node id="Q15418">
      <data key="d0">False</data>
      <data key="d1">False</data>
      <data key="d2">True</data>
      <data key="d3">False</data>
      <data key="d4">False</data>
      <data key="d5">False</data>
    </node>
    <node id="P27986">
      <data key="d0">False</data>
      <data key="d1">False</data>
      <data key="d2">False</data>
      <data key="d3">True</data>
      <data key="d4">True</data>
      <data key="d5">False</data>
    </node>
    <node id="Q14814">
      <data key="d0">True</data>
      <data key="d1">False</data>
      <data key="d2">False</data>
      <data key="d3">False</data>
      <data key="d4">False</data>
    </node>
    <node id="P06746">
      <data key="d0">True</data>
      <data key="d1">False</data>
      <data key="d2">False</data>
      <data key="d3">False</data>
      <data key="d4">False</data>
    </node>
    <node id="P14210">
      <data key="d0">False</data>
      <data key="d1">False</data>
      <data key="d2">True</data>
      <data key="d3">False</data>
      <data key="d4">False</data>
    </node>
    <node id="Q00535">
      <data key="d0">False</data>
      <data key="d1">True</data>
      <data key="d2">True</data>
      <data key="d3">False</data>
      <data key="d4">False</data>
    </node>
    <node id="O00311">
      <data key="d0">False</data>
      <data key="d1">False</data>
      <data key="d2">False</data>
      <data key="d3">False</data>
      <data key="d4">False</data>
      <data key="d6">True</data>
    </node>
    <node id="Q7Z2Z1">
      <data key="d0">False</data>
      <data key="d1">False</data>
      <data key="d2">False</data>
      <data key="d3">False</data>
      <data key="d4">False</data>
      <data key="d6">True</data>
    </node>
    <node id="Q8N5C8">
      <data key="d0">True</data>
      <data key="d1">False</data>
      <data key="d2">False</data>
      <data key="d3">False</data>
      <data key="d4">False</data>
      <data key="d5">False</data>
    </node>
    <node id="Q99708">
      <data key="d0">False</data>
      <data key="d1">True</data>
      <data key="d2">False</data>
      <data key="d3">False</data>
      <data key="d4">False</data>
    </node>
    <node id="Q5SW79">
      <data key="d0">False</data>
      <data key="d1">False</data>
      <data key="d2">False</data>
      <data key="d3">False</data>
      <data key="d4">False</data>
      <data key="d6">True</data>
    </node>
    <node id="Q8N3U4">
      <data key="d0">False</data>
      <data key="d1">False</data>
      <data key="d2">False</data>
      <data key="d3">False</data>
      <data key="d4">False</data>
      <data key="d6">True</data>
    </node>
    <node id="P49768">
      <data key="d0">False</data>
      <data key="d1">False</data>
      <data key="d2">True</data>
      <data key="d3">False</data>
      <data key="d4">False</data>
    </node>
    <node id="P07948">
      <data key="d0">True</data>
      <data key="d1">False</data>
      <data key="d2">False</data>
      <data key="d3">True</data>
      <data key="d4">True</data>
      <data key="d5">False</data>
    </node>
    <node id="O00159">
      <data key="d0">False</data>
      <data key="d1">False</data>
      <data key="d2">True</data>
      <data key="d3">False</data>
      <data key="d4">False</data>
    </node>
    <node id="P18031">
      <data key="d0">True</data>
      <data key="d1">False</data>
      <data key="d2">False</data>
      <data key="d3">False</data>
      <data key="d4">False</data>
      <data key="d5">False</data>
    </node>
    <node id="P02545">
      <data key="d0">False</data>
      <data key="d1">False</data>
      <data key="d2">False</data>
      <data key="d3">True</data>
      <data key="d4">False</data>
    </node>
    <node id="P11802">
      <data key="d0">False</data>
      <data key="d1">True</data>
      <data key="d2">True</data>
      <data key="d3">False</data>
      <data key="d4">True</data>
      <data key="d6">True</data>
    </node>
    <node id="Q15746">
      <data key="d0">False</data>
      <data key="d1">False</data>
      <data key="d2">True</data>
      <data key="d3">False</data>
      <data key="d4">False</data>
    </node>
    <node id="P08581">
      <data key="d0">False</data>
      <data key="d1">False</data>
      <data key="d2">True</data>
      <data key="d3">False</data>
      <data key="d4">False</data>
    </node>
    <node id="P55735">
      <data key="d0">False</data>
      <data key="d1">False</data>
      <data key="d2">False</data>
      <data key="d3">True</data>
      <data key="d4">False</data>
    </node>
    <node id="Q8WUM0">
      <data key="d0">False</data>
      <data key="d1">False</data>
      <data key="d2">False</data>
      <data key="d3">True</data>
      <data key="d4">False</data>
    </node>
    <node id="P06493">
      <data key="d0">False</data>
      <data key="d1">False</data>
      <data key="d2">False</data>
      <data key="d3">False</data>
      <data key="d4">False</data>
      <data key="d6">True</data>
    </node>
    <node id="P53779">
      <data key="d0">True</data>
      <data key="d1">True</data>
      <data key="d2">True</data>
      <data key="d3">False</data>
      <data key="d4">False</data>
      <data key="d5">False</data>
    </node>
    <node id="Q38SD2">
      <data key="d0">False</data>
      <data key="d1">False</data>
      <data key="d2">False</data>
      <data key="d3">False</data>
      <data key="d4">False</data>
      <data key="d6">True</data>
    </node>
    <node id="P35251">
      <data key="d0">False</data>
      <data key="d1">False</data>
      <data key="d2">False</data>
      <data key="d3">True</data>
      <data key="d4">False</data>
    </node>
    <node id="Q8IXH7">
      <data key="d0">True</data>
      <data key="d1">False</data>
      <data key="d2">False</data>
      <data key="d3">False</data>
      <data key="d4">False</data>
    </node>
    <node id="Q02779">
      <data key="d0">False</data>
      <data key="d1">False</data>
      <data key="d2">False</data>
      <data key="d3">False</data>
      <data key="d4">False</data>
      <data key="d5">True</data>
    </node>
    <node id="Q9UM11">
      <data key="d0">False</data>
      <data key="d1">True</data>
      <data key="d2">False</data>
      <data key="d3">False</data>
      <data key="d4">False</data>
    </node>
    <node id="P06748">
      <data key="d0">False</data>
      <data key="d1">True</data>
      <data key="d2">False</data>
      <data key="d3">False</data>
      <data key="d4">False</data>
      <data key="d5">True</data>
    </node>
    <node id="Q9Y3A2">
      <data key="d0">False</data>
      <data key="d1">True</data>
      <data key="d2">False</data>
      <data key="d3">False</data>
      <data key="d4">False</data>
    </node>
    <node id="P46734">
      <data key="d0">True</data>
      <data key="d1">False</data>
      <data key="d2">False</data>
      <data key="d3">False</data>
      <data key="d4">False</data>
      <data key="d5">True</data>
    </node>
    <node id="Q9Y2A7">
      <data key="d0">False</data>
      <data key="d1">False</data>
      <data key="d2">True</data>
      <data key="d3">False</data>
      <data key="d4">False</data>
    </node>
    <node id="Q02078">
      <data key="d0">True</data>
      <data key="d5">True</data>
      <data key="d1">False</data>
      <data key="d2">False</data>
      <data key="d3">False</data>
      <data key="d4">False</data>
    </node>
    <node id="Q8WWM7">
      <data key="d0">False</data>
      <data key="d1">False</data>
      <data key="d2">True</data>
      <data key="d3">False</data>
      <data key="d4">False</data>
    </node>
    <node id="Q13555">
      <data key="d0">True</data>
      <data key="d1">False</data>
      <data key="d2">False</data>
      <data key="d3">False</data>
      <data key="d4">False</data>
    </node>
    <node id="Q9P270">
      <data key="d0">False</data>
      <data key="d1">False</data>
      <data key="d2">False</data>
      <data key="d3">False</data>
      <data key="d4">False</data>
      <data key="d6">True</data>
    </node>
    <node id="O75385">
      <data key="d0">False</data>
      <data key="d1">True</data>
      <data key="d2">False</data>
      <data key="d3">False</data>
      <data key="d4">False</data>
    </node>
    <node id="Q2M389">
      <data key="d0">False</data>
      <data key="d1">True</data>
      <data key="d2">False</data>
      <data key="d3">False</data>
      <data key="d4">False</data>
    </node>
    <node id="P57740">
      <data key="d0">False</data>
      <data key="d1">False</data>
      <data key="d2">False</data>
      <data key="d3">True</data>
      <data key="d4">False</data>
    </node>
    <node id="P49916">
      <data key="d0">True</data>
      <data key="d1">False</data>
      <data key="d2">False</data>
      <data key="d3">False</data>
      <data key="d4">False</data>
    </node>
    <node id="P28749">
      <data key="d0">False</data>
      <data key="d1">False</data>
      <data key="d2">True</data>
      <data key="d3">False</data>
      <data key="d4">False</data>
    </node>
    <node id="Q9BZK7">
      <data key="d0">True</data>
      <data key="d1">False</data>
      <data key="d2">False</data>
      <data key="d3">False</data>
      <data key="d4">False</data>
    </node>
    <node id="P14316">
      <data key="d0">True</data>
      <data key="d1">False</data>
      <data key="d2">False</data>
      <data key="d3">False</data>
      <data key="d4">False</data>
    </node>
    <node id="P31152">
      <data key="d0">False</data>
      <data key="d1">False</data>
      <data key="d2">True</data>
      <data key="d3">False</data>
      <data key="d4">False</data>
    </node>
    <node id="Q13882">
      <data key="d0">False</data>
      <data key="d1">False</data>
      <data key="d2">True</data>
      <data key="d3">False</data>
      <data key="d4">False</data>
      <data key="d5">False</data>
    </node>
    <node id="Q8IX90">
      <data key="d0">False</data>
      <data key="d1">False</data>
      <data key="d2">False</data>
      <data key="d3">False</data>
      <data key="d4">False</data>
      <data key="d6">True</data>
    </node>
    <node id="Q96KQ7">
      <data key="d0">False</data>
      <data key="d1">False</data>
      <data key="d2">False</data>
      <data key="d3">True</data>
      <data key="d4">False</data>
    </node>
    <node id="Q99683">
      <data key="d0">False</data>
      <data key="d1">True</data>
      <data key="d2">False</data>
      <data key="d3">False</data>
      <data key="d4">False</data>
      <data key="d5">True</data>
    </node>
    <node id="P49336">
      <data key="d0">False</data>
      <data key="d1">False</data>
      <data key="d2">True</data>
      <data key="d3">False</data>
      <data key="d4">False</data>
      <data key="d5">True</data>
    </node>
    <node id="O43822">
      <data key="d0">False</data>
      <data key="d1">True</data>
      <data key="d2">False</data>
      <data key="d3">False</data>
      <data key="d4">False</data>
    </node>
    <node id="Q32MK0">
      <data key="d0">False</data>
      <data key="d1">False</data>
      <data key="d2">True</data>
      <data key="d3">False</data>
      <data key="d4">False</data>
    </node>
    <node id="Q16512">
      <data key="d0">True</data>
      <data key="d1">False</data>
      <data key="d2">False</data>
      <data key="d3">False</data>
      <data key="d4">False</data>
      <data key="d5">True</data>
    </node>
    <node id="P35568">
      <data key="d0">False</data>
      <data key="d1">True</data>
      <data key="d2">False</data>
      <data key="d3">False</data>
      <data key="d4">False</data>
    </node>
    <node id="P12004">
      <data key="d0">False</data>
      <data key="d1">False</data>
      <data key="d2">False</data>
      <data key="d3">True</data>
      <data key="d4">False</data>
    </node>
    <node id="P33991">
      <data key="d0">False</data>
      <data key="d1">False</data>
      <data key="d2">False</data>
      <data key="d3">True</data>
      <data key="d4">False</data>
    </node>
    <node id="Q6P3R8">
      <data key="d0">False</data>
      <data key="d1">True</data>
      <data key="d2">False</data>
      <data key="d3">False</data>
      <data key="d4">False</data>
    </node>
    <node id="Q15750">
      <data key="d0">True</data>
      <data key="d1">False</data>
      <data key="d2">False</data>
      <data key="d3">False</data>
      <data key="d4">False</data>
      <data key="d5">False</data>
    </node>
    <node id="Q9GZM8">
      <data key="d0">False</data>
      <data key="d1">True</data>
      <data key="d2">False</data>
      <data key="d3">False</data>
      <data key="d4">False</data>
    </node>
    <node id="Q00536">
      <data key="d0">False</data>
      <data key="d1">False</data>
      <data key="d2">True</data>
      <data key="d3">False</data>
      <data key="d4">False</data>
      <data key="d5">True</data>
    </node>
    <node id="Q7KZI7">
      <data key="d0">True</data>
      <data key="d5">False</data>
      <data key="d1">False</data>
      <data key="d2">False</data>
      <data key="d3">False</data>
      <data key="d4">False</data>
    </node>
    <node id="Q7L576">
      <data key="d0">False</data>
      <data key="d1">False</data>
      <data key="d2">True</data>
      <data key="d3">False</data>
      <data key="d4">False</data>
    </node>
    <node id="P20248">
      <data key="d0">False</data>
      <data key="d1">False</data>
      <data key="d2">False</data>
      <data key="d3">False</data>
      <data key="d4">False</data>
      <data key="d6">True</data>
    </node>
    <node id="Q96EE3">
      <data key="d0">False</data>
      <data key="d1">False</data>
      <data key="d2">False</data>
      <data key="d3">True</data>
      <data key="d4">False</data>
    </node>
    <node id="P09619">
      <data key="d0">False</data>
      <data key="d1">False</data>
      <data key="d2">True</data>
      <data key="d3">False</data>
      <data key="d4">True</data>
      <data key="d5">False</data>
    </node>
    <node id="P41229">
      <data key="d0">False</data>
      <data key="d1">True</data>
      <data key="d2">False</data>
      <data key="d3">True</data>
      <data key="d4">False</data>
    </node>
    <node id="Q9HCU9">
      <data key="d0">False</data>
      <data key="d1">False</data>
      <data key="d2">False</data>
      <data key="d3">False</data>
      <data key="d4">False</data>
      <data key="d5">True</data>
    </node>
    <node id="Q9UK41">
      <data key="d0">False</data>
      <data key="d1">False</data>
      <data key="d2">False</data>
      <data key="d3">True</data>
      <data key="d4">False</data>
    </node>
    <node id="Q92905">
      <data key="d0">False</data>
      <data key="d5">False</data>
      <data key="d1">False</data>
      <data key="d2">True</data>
      <data key="d3">False</data>
      <data key="d4">False</data>
    </node>
    <node id="Q9H2X6">
      <data key="d0">False</data>
      <data key="d1">True</data>
      <data key="d2">False</data>
      <data key="d3">False</data>
      <data key="d4">False</data>
    </node>
    <node id="P21860">
      <data key="d0">False</data>
      <data key="d1">False</data>
      <data key="d2">True</data>
      <data key="d3">False</data>
      <data key="d4">False</data>
    </node>
    <node id="Q99496">
      <data key="d0">False</data>
      <data key="d1">True</data>
      <data key="d2">False</data>
      <data key="d3">False</data>
      <data key="d4">False</data>
    </node>
    <node id="Q9BVC3">
      <data key="d0">False</data>
      <data key="d1">False</data>
      <data key="d2">False</data>
      <data key="d3">True</data>
      <data key="d4">False</data>
    </node>
    <node id="Q15369">
      <data key="d0">False</data>
      <data key="d1">False</data>
      <data key="d2">False</data>
      <data key="d3">True</data>
      <data key="d4">False</data>
    </node>
    <node id="Q93009">
      <data key="d0">False</data>
      <data key="d1">False</data>
      <data key="d2">False</data>
      <data key="d3">True</data>
      <data key="d4">False</data>
    </node>
    <node id="Q9NVP2">
      <data key="d0">False</data>
      <data key="d1">True</data>
      <data key="d2">False</data>
      <data key="d3">False</data>
      <data key="d4">False</data>
    </node>
    <node id="P54764">
      <data key="d0">False</data>
      <data key="d1">False</data>
      <data key="d2">True</data>
      <data key="d3">False</data>
      <data key="d4">False</data>
    </node>
    <node id="Q02447">
      <data key="d0">True</data>
      <data key="d1">False</data>
      <data key="d2">False</data>
      <data key="d3">False</data>
      <data key="d4">False</data>
    </node>
    <node id="Q14004">
      <data key="d0">False</data>
      <data key="d1">False</data>
      <data key="d2">True</data>
      <data key="d3">False</data>
      <data key="d4">False</data>
      <data key="d6">True</data>
    </node>
    <node id="P04049">
      <data key="d0">True</data>
      <data key="d1">True</data>
      <data key="d2">False</data>
      <data key="d3">False</data>
      <data key="d4">False</data>
      <data key="d5">False</data>
    </node>
    <node id="P24864">
      <data key="d0">False</data>
      <data key="d1">False</data>
      <data key="d2">False</data>
      <data key="d3">False</data>
      <data key="d4">False</data>
      <data key="d6">True</data>
    </node>
    <node id="Q9NQX1">
      <data key="d0">False</data>
      <data key="d1">False</data>
      <data key="d2">False</data>
      <data key="d3">True</data>
      <data key="d4">False</data>
    </node>
    <node id="P23443">
      <data key="d0">False</data>
      <data key="d1">False</data>
      <data key="d2">True</data>
      <data key="d3">False</data>
      <data key="d4">False</data>
    </node>
    <node id="Q9UHR4">
      <data key="d0">False</data>
      <data key="d1">False</data>
      <data key="d2">True</data>
      <data key="d3">False</data>
      <data key="d4">False</data>
    </node>
    <node id="Q9UDY8">
      <data key="d0">True</data>
      <data key="d1">False</data>
      <data key="d2">False</data>
      <data key="d3">False</data>
      <data key="d4">False</data>
      <data key="d5">False</data>
    </node>
    <node id="Q9HC35">
      <data key="d0">False</data>
      <data key="d1">True</data>
      <data key="d2">False</data>
      <data key="d3">False</data>
      <data key="d4">False</data>
    </node>
    <node id="Q9H7Z6">
      <data key="d0">True</data>
      <data key="d1">False</data>
      <data key="d2">False</data>
      <data key="d3">False</data>
      <data key="d4">False</data>
    </node>
    <node id="P24928">
      <data key="d0">False</data>
      <data key="d5">False</data>
      <data key="d1">False</data>
      <data key="d2">True</data>
      <data key="d3">False</data>
      <data key="d4">False</data>
    </node>
    <node id="P0CG13">
      <data key="d0">False</data>
      <data key="d1">False</data>
      <data key="d2">False</data>
      <data key="d3">True</data>
      <data key="d4">False</data>
    </node>
    <node id="Q9BYB0">
      <data key="d0">False</data>
      <data key="d1">False</data>
      <data key="d2">True</data>
      <data key="d3">False</data>
      <data key="d4">False</data>
    </node>
    <node id="O60566">
      <data key="d0">True</data>
      <data key="d1">False</data>
      <data key="d2">False</data>
      <data key="d3">False</data>
      <data key="d4">False</data>
    </node>
    <node id="Q8WX92">
      <data key="d0">True</data>
      <data key="d1">False</data>
      <data key="d2">False</data>
      <data key="d3">False</data>
      <data key="d4">False</data>
    </node>
    <node id="O96013">
      <data key="d0">False</data>
      <data key="d1">False</data>
      <data key="d2">False</data>
      <data key="d3">False</data>
      <data key="d4">False</data>
      <data key="d6">True</data>
    </node>
    <node id="P35250">
      <data key="d0">False</data>
      <data key="d1">False</data>
      <data key="d2">False</data>
      <data key="d3">True</data>
      <data key="d4">False</data>
    </node>
    <node id="Q9H2K8">
      <data key="d0">False</data>
      <data key="d1">False</data>
      <data key="d2">False</data>
      <data key="d3">False</data>
      <data key="d4">False</data>
      <data key="d5">True</data>
    </node>
    <node id="O94776">
      <data key="d0">False</data>
      <data key="d1">False</data>
      <data key="d2">False</data>
      <data key="d3">True</data>
      <data key="d4">False</data>
    </node>
    <node id="Q13905">
      <data key="d0">False</data>
      <data key="d1">False</data>
      <data key="d2">True</data>
      <data key="d3">False</data>
      <data key="d4">False</data>
    </node>
    <node id="P54198">
      <data key="d0">True</data>
      <data key="d1">False</data>
      <data key="d2">False</data>
      <data key="d3">False</data>
      <data key="d4">False</data>
    </node>
    <node id="P51610">
      <data key="d0">True</data>
      <data key="d1">False</data>
      <data key="d2">False</data>
      <data key="d3">False</data>
      <data key="d4">False</data>
    </node>
    <node id="P49736">
      <data key="d0">False</data>
      <data key="d1">False</data>
      <data key="d2">False</data>
      <data key="d3">True</data>
      <data key="d4">False</data>
    </node>
    <node id="Q96QF0">
      <data key="d0">False</data>
      <data key="d1">False</data>
      <data key="d2">False</data>
      <data key="d3">False</data>
      <data key="d4">False</data>
      <data key="d5">True</data>
    </node>
    <node id="P21333">
      <data key="d0">False</data>
      <data key="d1">False</data>
      <data key="d2">True</data>
      <data key="d3">False</data>
      <data key="d4">False</data>
    </node>
    <node id="Q969S8">
      <data key="d0">True</data>
      <data key="d1">False</data>
      <data key="d2">False</data>
      <data key="d3">False</data>
      <data key="d4">False</data>
    </node>
    <node id="Q9UPQ3">
      <data key="d0">False</data>
      <data key="d1">False</data>
      <data key="d2">False</data>
      <data key="d3">False</data>
      <data key="d4">False</data>
      <data key="d5">True</data>
    </node>
    <node id="Q9Y3L3">
      <data key="d0">False</data>
      <data key="d1">False</data>
      <data key="d2">False</data>
      <data key="d3">True</data>
      <data key="d4">False</data>
    </node>
    <node id="Q9HC98">
      <data key="d0">False</data>
      <data key="d1">False</data>
      <data key="d2">True</data>
      <data key="d3">False</data>
      <data key="d4">False</data>
    </node>
    <node id="Q9Y4R8">
      <data key="d0">False</data>
      <data key="d1">False</data>
      <data key="d2">True</data>
      <data key="d3">False</data>
      <data key="d4">False</data>
      <data key="d5">True</data>
    </node>
    <node id="P0C860">
      <data key="d0">True</data>
      <data key="d1">False</data>
      <data key="d2">False</data>
      <data key="d3">False</data>
      <data key="d4">False</data>
    </node>
    <node id="Q13247">
      <data key="d0">True</data>
      <data key="d1">False</data>
      <data key="d2">False</data>
      <data key="d3">False</data>
      <data key="d4">False</data>
    </node>
    <node id="P62136">
      <data key="d0">False</data>
      <data key="d1">True</data>
      <data key="d2">False</data>
      <data key="d3">False</data>
      <data key="d4">False</data>
    </node>
    <node id="Q96PK6">
      <data key="d0">False</data>
      <data key="d1">True</data>
      <data key="d2">False</data>
      <data key="d3">False</data>
      <data key="d4">False</data>
    </node>
    <node id="Q9UBC3">
      <data key="d0">False</data>
      <data key="d1">False</data>
      <data key="d2">False</data>
      <data key="d3">True</data>
      <data key="d4">False</data>
    </node>
    <node id="Q15562">
      <data key="d0">False</data>
      <data key="d1">False</data>
      <data key="d2">True</data>
      <data key="d3">False</data>
      <data key="d4">False</data>
      <data key="d5">False</data>
    </node>
    <node id="O95429">
      <data key="d0">False</data>
      <data key="d1">False</data>
      <data key="d2">True</data>
      <data key="d3">False</data>
      <data key="d4">False</data>
    </node>
    <node id="Q9UJX6">
      <data key="d0">True</data>
      <data key="d1">False</data>
      <data key="d2">False</data>
      <data key="d3">False</data>
      <data key="d4">False</data>
    </node>
    <node id="P42680">
      <data key="d0">False</data>
      <data key="d1">False</data>
      <data key="d2">True</data>
      <data key="d3">False</data>
      <data key="d4">False</data>
    </node>
    <node id="O60307">
      <data key="d0">False</data>
      <data key="d1">False</data>
      <data key="d2">False</data>
      <data key="d3">False</data>
      <data key="d4">False</data>
      <data key="d5">True</data>
    </node>
    <node id="Q9NYF3">
      <data key="d0">False</data>
      <data key="d1">False</data>
      <data key="d2">False</data>
      <data key="d3">False</data>
      <data key="d4">False</data>
      <data key="d5">True</data>
    </node>
    <node id="Q8N0Z3">
      <data key="d0">False</data>
      <data key="d1">True</data>
      <data key="d2">False</data>
      <data key="d3">False</data>
      <data key="d4">False</data>
    </node>
    <node id="Q9GZV5">
      <data key="d0">False</data>
      <data key="d1">False</data>
      <data key="d2">True</data>
      <data key="d3">False</data>
      <data key="d4">False</data>
    </node>
    <node id="P08069">
      <data key="d0">False</data>
      <data key="d1">False</data>
      <data key="d2">True</data>
      <data key="d3">False</data>
      <data key="d4">False</data>
    </node>
    <node id="Q15329">
      <data key="d0">False</data>
      <data key="d1">False</data>
      <data key="d2">True</data>
      <data key="d3">False</data>
      <data key="d4">False</data>
    </node>
    <node id="P08631">
      <data key="d0">False</data>
      <data key="d1">False</data>
      <data key="d2">True</data>
      <data key="d3">False</data>
      <data key="d4">True</data>
      <data key="d5">False</data>
    </node>
    <node id="P55345">
      <data key="d0">False</data>
      <data key="d1">False</data>
      <data key="d2">True</data>
      <data key="d3">False</data>
      <data key="d4">False</data>
    </node>
    <node id="Q5FBB7">
      <data key="d0">False</data>
      <data key="d1">False</data>
      <data key="d2">False</data>
      <data key="d3">False</data>
      <data key="d4">False</data>
      <data key="d6">True</data>
    </node>
    <node id="O43318">
      <data key="d0">True</data>
      <data key="d1">True</data>
      <data key="d2">False</data>
      <data key="d3">False</data>
      <data key="d4">False</data>
      <data key="d5">False</data>
    </node>
    <node id="P40938">
      <data key="d0">False</data>
      <data key="d1">False</data>
      <data key="d2">False</data>
      <data key="d3">True</data>
      <data key="d4">False</data>
    </node>
    <node id="Q9HC52">
      <data key="d0">False</data>
      <data key="d1">True</data>
      <data key="d2">False</data>
      <data key="d3">False</data>
      <data key="d4">False</data>
    </node>
    <node id="Q5JVS0">
      <data key="d0">False</data>
      <data key="d1">False</data>
      <data key="d2">True</data>
      <data key="d3">False</data>
      <data key="d4">False</data>
    </node>
    <edge source="Q9BPZ7" target="Q00536">
      <data key="d7">0.06385945141810472</data>
    </edge>
    <edge source="Q9BPZ7" target="Q9BVC4">
      <data key="d7">0.27465880339543314</data>
    </edge>
    <edge source="Q9BPZ7" target="Q5TCX8">
      <data key="d7">0.2369012823370158</data>
    </edge>
    <edge source="Q9BPZ7" target="P85299">
      <data key="d7">0.4142831478600694</data>
    </edge>
    <edge source="Q9BPZ7" target="Q9NQT8">
      <data key="d7">0.046815625163028306</data>
    </edge>
    <edge source="Q9BPZ7" target="Q9UPQ3">
      <data key="d7">0.05487066913983516</data>
    </edge>
    <edge source="Q9BPZ7" target="P01308">
      <data key="d7">0.09592452029407278</data>
    </edge>
    <edge source="Q9BPZ7" target="Q14680">
      <data key="d7">0.05964286813975999</data>
    </edge>
    <edge source="Q9BPZ7" target="Q9NYF3">
      <data key="d7">0.021494568748912427</data>
    </edge>
    <edge source="Q9BPZ7" target="P23443">
      <data key="d7">0.11372286356974295</data>
    </edge>
    <edge source="Q9BPZ7" target="P56524">
      <data key="d7">0.06696537431559699</data>
    </edge>
    <edge source="Q9BPZ7" target="Q86SQ0">
      <data key="d7">0.053207983672804444</data>
    </edge>
    <edge source="Q9BPZ7" target="Q6R327">
      <data key="d7">0.3041375694710513</data>
    </edge>
    <edge source="Q9BPZ7" target="O15075">
      <data key="d7">0.03968981673602515</data>
    </edge>
    <edge source="Q9BPZ7" target="Q96S53">
      <data key="d7">0.06493287586751335</data>
    </edge>
    <edge source="Q9BPZ7" target="P01106">
      <data key="d7">0.09102713936637379</data>
    </edge>
    <edge source="Q9BPZ7" target="O60307">
      <data key="d7">0.048939055961532744</data>
    </edge>
    <edge source="Q9BPZ7" target="Q96QF0">
      <data key="d7">0.052588766664160735</data>
    </edge>
    <edge source="Q92731" target="P35251">
      <data key="d7">0.2530811210031583</data>
    </edge>
    <edge source="Q92731" target="P35250">
      <data key="d7">0.16651081148074082</data>
    </edge>
    <edge source="Q92731" target="Q14247">
      <data key="d7">0.039275367904805694</data>
    </edge>
    <edge source="Q92731" target="P35249">
      <data key="d7">0.1572241969761916</data>
    </edge>
    <edge source="Q92731" target="O94776">
      <data key="d7">0.27789350861516404</data>
    </edge>
    <edge source="Q92731" target="P49736">
      <data key="d7">0.10945847378069574</data>
    </edge>
    <edge source="Q92731" target="P06748">
      <data key="d7">0.12955207274390715</data>
    </edge>
    <edge source="Q92731" target="O00159">
      <data key="d7">0.05347961058532253</data>
    </edge>
    <edge source="Q92731" target="P62136">
      <data key="d7">0.06542737773545783</data>
    </edge>
    <edge source="Q92731" target="Q9Y618">
      <data key="d7">0.28990153577244315</data>
    </edge>
    <edge source="Q92731" target="P00533">
      <data key="d7">0.08320506331942579</data>
    </edge>
    <edge source="Q92731" target="P55735">
      <data key="d7">0.043557500268746344</data>
    </edge>
    <edge source="Q92731" target="Q9UHR4">
      <data key="d7">0.04290691714748626</data>
    </edge>
    <edge source="Q92731" target="P08670">
      <data key="d7">0.10094315246827082</data>
    </edge>
    <edge source="Q92731" target="P21333">
      <data key="d7">0.09220572843833981</data>
    </edge>
    <edge source="Q92731" target="P51610">
      <data key="d7">0.22912517402278237</data>
    </edge>
    <edge source="Q92731" target="Q14683">
      <data key="d7">0.05643555544349643</data>
    </edge>
    <edge source="Q92731" target="P47755">
      <data key="d7">0.024129196311210556</data>
    </edge>
    <edge source="Q92731" target="Q15418">
      <data key="d7">0.18588352994712118</data>
    </edge>
    <edge source="Q92731" target="Q13042">
      <data key="d7">0.03795020649365184</data>
    </edge>
    <edge source="Q92731" target="Q96PK6">
      <data key="d7">0.1735504539881073</data>
    </edge>
    <edge source="Q92731" target="P55345">
      <data key="d7">0.19627472092370418</data>
    </edge>
    <edge source="Q92731" target="P38398">
      <data key="d7">0.14727411691356754</data>
    </edge>
    <edge source="Q92731" target="Q16531">
      <data key="d7">0.07811174268999146</data>
    </edge>
    <edge source="Q92731" target="P00519">
      <data key="d7">0.07859884257866513</data>
    </edge>
    <edge source="Q9Y6W5" target="Q7L576">
      <data key="d7">0.283738099496732</data>
    </edge>
    <edge source="Q9Y6W5" target="Q8IZP0">
      <data key="d7">0.276524828427781</data>
    </edge>
    <edge source="Q9Y6W5" target="P68400">
      <data key="d7">0.03393976860165447</data>
    </edge>
    <edge source="Q9Y6W5" target="P00519">
      <data key="d7">0.09694060738164463</data>
    </edge>
    <edge source="Q9Y6W5" target="Q9UQB8">
      <data key="d7">0.2400534995741056</data>
    </edge>
    <edge source="Q9Y6W5" target="Q9Y2A7">
      <data key="d7">0.5643148509622241</data>
    </edge>
    <edge source="O95503" target="Q13111">
      <data key="d7">0.06863300521297215</data>
    </edge>
    <edge source="O95503" target="Q9UQR0">
      <data key="d7">0.7153869197047443</data>
    </edge>
    <edge source="O95503" target="Q9HC52">
      <data key="d7">0.27536988199224266</data>
    </edge>
    <edge source="O95503" target="Q93009">
      <data key="d7">0.11871346030232012</data>
    </edge>
    <edge source="O95503" target="Q99496">
      <data key="d7">0.2778130135790684</data>
    </edge>
    <edge source="O95503" target="Q9Y618">
      <data key="d7">0.18620043513252438</data>
    </edge>
    <edge source="O95503" target="O75943">
      <data key="d7">0.13421912572011316</data>
    </edge>
    <edge source="O95503" target="Q8NDX5">
      <data key="d7">0.46996456521689506</data>
    </edge>
    <edge source="Q14159" target="Q96E14">
      <data key="d7">0.20867704963746625</data>
    </edge>
    <edge source="Q14159" target="Q5UIP0">
      <data key="d7">0.18780397711294686</data>
    </edge>
    <edge source="Q08999" target="Q00535">
      <data key="d7">0.04638681128523992</data>
    </edge>
    <edge source="Q08999" target="Q00534">
      <data key="d7">0.1392713687611084</data>
    </edge>
    <edge source="Q08999" target="Q00537">
      <data key="d7">0.12216165214177538</data>
    </edge>
    <edge source="Q08999" target="Q00536">
      <data key="d7">0.10790905185438612</data>
    </edge>
    <edge source="Q08999" target="Q14004">
      <data key="d7">0.08950593383597245</data>
    </edge>
    <edge source="Q08999" target="P06493">
      <data key="d7">0.16342354254416303</data>
    </edge>
    <edge source="Q08999" target="Q07002">
      <data key="d7">0.12216165214177538</data>
    </edge>
    <edge source="Q08999" target="Q16254">
      <data key="d7">0.49193591796438924</data>
    </edge>
    <edge source="Q08999" target="Q9HC98">
      <data key="d7">0.09783950489473688</data>
    </edge>
    <edge source="Q08999" target="P11802">
      <data key="d7">0.15900493634937954</data>
    </edge>
    <edge source="Q08999" target="Q15329">
      <data key="d7">0.24439427105917574</data>
    </edge>
    <edge source="Q08999" target="Q99708">
      <data key="d7">0.18376982124312793</data>
    </edge>
    <edge source="Q08999" target="O96020">
      <data key="d7">0.11589850070211513</data>
    </edge>
    <edge source="Q08999" target="Q9Y463">
      <data key="d7">0.10465981767729764</data>
    </edge>
    <edge source="Q08999" target="P28749">
      <data key="d7">0.44970460144337177</data>
    </edge>
    <edge source="Q08999" target="P49336">
      <data key="d7">0.1150328341664582</data>
    </edge>
    <edge source="Q08999" target="P24941">
      <data key="d7">0.14566327569442236</data>
    </edge>
    <edge source="Q08999" target="P20248">
      <data key="d7">0.11883997968882165</data>
    </edge>
    <edge source="Q08999" target="P49841">
      <data key="d7">0.051875709575790976</data>
    </edge>
    <edge source="P46109" target="P45983">
      <data key="d7">0.10042498462329735</data>
    </edge>
    <edge source="P46109" target="P06493">
      <data key="d7">0.07096102720784299</data>
    </edge>
    <edge source="P46109" target="P00533">
      <data key="d7">0.13640828423089105</data>
    </edge>
    <edge source="P46109" target="Q8IZP0">
      <data key="d7">0.16132508780685909</data>
    </edge>
    <edge source="P46109" target="Q9Y4R8">
      <data key="d7">0.11863895669216327</data>
    </edge>
    <edge source="P46109" target="P21860">
      <data key="d7">0.14627597326424938</data>
    </edge>
    <edge source="P46109" target="Q13905">
      <data key="d7">0.21290350083801624</data>
    </edge>
    <edge source="P46109" target="P04626">
      <data key="d7">0.18627760071134145</data>
    </edge>
    <edge source="P46109" target="Q93009">
      <data key="d7">0.07012205578568945</data>
    </edge>
    <edge source="P46109" target="P04049">
      <data key="d7">0.17111894680679232</data>
    </edge>
    <edge source="P46109" target="P49841">
      <data key="d7">0.13072521581029264</data>
    </edge>
    <edge source="P46109" target="P07947">
      <data key="d7">0.15419488883234306</data>
    </edge>
    <edge source="P46109" target="Q15303">
      <data key="d7">0.19002857049168903</data>
    </edge>
    <edge source="P46109" target="P36888">
      <data key="d7">0.15547137497619395</data>
    </edge>
    <edge source="P46109" target="Q5SW79">
      <data key="d7">0.005605483711716864</data>
    </edge>
    <edge source="P46109" target="P00519">
      <data key="d7">0.15986660290932972</data>
    </edge>
    <edge source="P46109" target="P08069">
      <data key="d7">0.16341804194184825</data>
    </edge>
    <edge source="P46109" target="P53779">
      <data key="d7">0.17094216800283638</data>
    </edge>
    <edge source="P46109" target="P27986">
      <data key="d7">0.1229887834331253</data>
    </edge>
    <edge source="P46109" target="Q9BYB0">
      <data key="d7">0.0863507625980411</data>
    </edge>
    <edge source="P46109" target="Q96B97">
      <data key="d7">0.05973456644187404</data>
    </edge>
    <edge source="P46109" target="P08631">
      <data key="d7">0.10050987728839075</data>
    </edge>
    <edge source="P46109" target="P09619">
      <data key="d7">0.1640214997517608</data>
    </edge>
    <edge source="Q96B97" target="Q9H3P2">
      <data key="d7">0.03374327487513351</data>
    </edge>
    <edge source="Q96B97" target="Q9Y3L3">
      <data key="d7">0.17193535656773581</data>
    </edge>
    <edge source="Q96B97" target="P00533">
      <data key="d7">0.04726849461810877</data>
    </edge>
    <edge source="Q96B97" target="Q9Y5K6">
      <data key="d7">0.17234586599191712</data>
    </edge>
    <edge source="Q96B97" target="Q93009">
      <data key="d7">0.05293180336847716</data>
    </edge>
    <edge source="Q96B97" target="P68400">
      <data key="d7">0.07051368145909472</data>
    </edge>
    <edge source="Q96B97" target="O94776">
      <data key="d7">0.04865152111923245</data>
    </edge>
    <edge source="Q96B97" target="P27986">
      <data key="d7">0.05566224195402978</data>
    </edge>
    <edge source="Q96B97" target="P46108">
      <data key="d7">0.07542587890012889</data>
    </edge>
    <edge source="Q96B97" target="P24941">
      <data key="d7">0.058426202118661785</data>
    </edge>
    <edge source="Q96B97" target="P08631">
      <data key="d7">0.11238978209074572</data>
    </edge>
    <edge source="Q96B97" target="P47755">
      <data key="d7">0.08154085687912163</data>
    </edge>
    <edge source="O95382" target="P45983">
      <data key="d7">0.14323642314001556</data>
    </edge>
    <edge source="O95382" target="Q99683">
      <data key="d7">0.3480131340065082</data>
    </edge>
    <edge source="O95382" target="P46734">
      <data key="d7">0.44232046537259606</data>
    </edge>
    <edge source="Q66LE6" target="Q8IX90">
      <data key="d7">0.0902787879438579</data>
    </edge>
    <edge source="Q66LE6" target="O43768">
      <data key="d7">0.2888528821851945</data>
    </edge>
    <edge source="Q14247" target="Q00535">
      <data key="d7">0.11010845351031319</data>
    </edge>
    <edge source="Q14247" target="O14757">
      <data key="d7">0.04233067406099739</data>
    </edge>
    <edge source="Q14247" target="Q15746">
      <data key="d7">0.07483594332437847</data>
    </edge>
    <edge source="Q14247" target="P08069">
      <data key="d7">0.10331937959025714</data>
    </edge>
    <edge source="Q14247" target="P16333">
      <data key="d7">0.14547879961176696</data>
    </edge>
    <edge source="Q14247" target="P42684">
      <data key="d7">0.09701286661784472</data>
    </edge>
    <edge source="Q14247" target="P18031">
      <data key="d7">0.08143426178490006</data>
    </edge>
    <edge source="Q14247" target="Q05655">
      <data key="d7">0.07056787782537424</data>
    </edge>
    <edge source="Q14247" target="P08581">
      <data key="d7">0.10680641995571209</data>
    </edge>
    <edge source="Q14247" target="Q13177">
      <data key="d7">0.09306882633718637</data>
    </edge>
    <edge source="Q14247" target="P21333">
      <data key="d7">0.1586622158785575</data>
    </edge>
    <edge source="Q14247" target="O96013">
      <data key="d7">0.1186133611809175</data>
    </edge>
    <edge source="Q14247" target="P00533">
      <data key="d7">0.07143308938353492</data>
    </edge>
    <edge source="Q14247" target="P24941">
      <data key="d7">0.04154938207387958</data>
    </edge>
    <edge source="Q14247" target="P12931">
      <data key="d7">0.08595219263698989</data>
    </edge>
    <edge source="Q14247" target="P07947">
      <data key="d7">0.0690991925739174</data>
    </edge>
    <edge source="Q14247" target="P06493">
      <data key="d7">0.06627910282504212</data>
    </edge>
    <edge source="Q14247" target="Q9BYB0">
      <data key="d7">0.14293109437710078</data>
    </edge>
    <edge source="Q14247" target="P16591">
      <data key="d7">0.13332113923256292</data>
    </edge>
    <edge source="Q14247" target="P14210">
      <data key="d7">0.08484117715924182</data>
    </edge>
    <edge source="Q14247" target="P33993">
      <data key="d7">0.038484473230279384</data>
    </edge>
    <edge source="Q14247" target="P47755">
      <data key="d7">0.16178995672093618</data>
    </edge>
    <edge source="Q14247" target="P11802">
      <data key="d7">0.06317839581432086</data>
    </edge>
    <edge source="Q14247" target="P00519">
      <data key="d7">0.09303879339251814</data>
    </edge>
    <edge source="Q14247" target="P23443">
      <data key="d7">0.08409491328806208</data>
    </edge>
    <edge source="Q14247" target="P68400">
      <data key="d7">0.08178928755063992</data>
    </edge>
    <edge source="Q14247" target="Q15139">
      <data key="d7">0.05998939641287666</data>
    </edge>
    <edge source="Q14247" target="P49841">
      <data key="d7">0.11423063388213017</data>
    </edge>
    <edge source="Q14247" target="P06241">
      <data key="d7">0.0974641390537628</data>
    </edge>
    <edge source="P13688" target="P12931">
      <data key="d7">0.12261005252063827</data>
    </edge>
    <edge source="P13688" target="Q05655">
      <data key="d7">0.18224842051292095</data>
    </edge>
    <edge source="P13688" target="Q02779">
      <data key="d7">0.06882422162142687</data>
    </edge>
    <edge source="P13688" target="P07948">
      <data key="d7">0.18922506041464096</data>
    </edge>
    <edge source="Q8IZP0" target="Q00534">
      <data key="d7">0.06035813300514196</data>
    </edge>
    <edge source="Q8IZP0" target="P06493">
      <data key="d7">0.0415070661688613</data>
    </edge>
    <edge source="Q8IZP0" target="Q7L576">
      <data key="d7">0.13843084684757587</data>
    </edge>
    <edge source="Q8IZP0" target="P06241">
      <data key="d7">0.14810740031744707</data>
    </edge>
    <edge source="Q8IZP0" target="Q9UQB8">
      <data key="d7">0.17754320074414265</data>
    </edge>
    <edge source="Q8IZP0" target="P16333">
      <data key="d7">0.1694646105470481</data>
    </edge>
    <edge source="Q8IZP0" target="P42684">
      <data key="d7">0.059040481300050754</data>
    </edge>
    <edge source="Q8IZP0" target="Q96PK6">
      <data key="d7">0.08671136328317823</data>
    </edge>
    <edge source="Q8IZP0" target="Q92558">
      <data key="d7">0.11404008815936718</data>
    </edge>
    <edge source="Q8IZP0" target="P46108">
      <data key="d7">0.19121817840864502</data>
    </edge>
    <edge source="Q8IZP0" target="P12931">
      <data key="d7">0.10315847723523708</data>
    </edge>
    <edge source="Q8IZP0" target="P27986">
      <data key="d7">0.08859326992365996</data>
    </edge>
    <edge source="Q8IZP0" target="P08631">
      <data key="d7">0.12236586575242842</data>
    </edge>
    <edge source="Q8IZP0" target="P07947">
      <data key="d7">0.18987136947321934</data>
    </edge>
    <edge source="Q8IZP0" target="P07948">
      <data key="d7">0.11782523190618703</data>
    </edge>
    <edge source="Q8IZP0" target="Q9BYB0">
      <data key="d7">0.09167851552720434</data>
    </edge>
    <edge source="Q8IZP0" target="P16591">
      <data key="d7">0.09628638462070502</data>
    </edge>
    <edge source="Q8IZP0" target="P00519">
      <data key="d7">0.09789303755198127</data>
    </edge>
    <edge source="Q8IZP0" target="Q9Y2A7">
      <data key="d7">0.20887089212093798</data>
    </edge>
    <edge source="Q8IZP0" target="O00159">
      <data key="d7">0.12392044225454997</data>
    </edge>
    <edge source="P00519" target="Q00535">
      <data key="d7">0.20835044967773708</data>
    </edge>
    <edge source="P00519" target="Q14008">
      <data key="d7">0.042687201360738884</data>
    </edge>
    <edge source="P00519" target="P38398">
      <data key="d7">0.12513187217242222</data>
    </edge>
    <edge source="P00519" target="P45983">
      <data key="d7">0.12346713744796893</data>
    </edge>
    <edge source="P00519" target="Q15746">
      <data key="d7">0.083129977330529</data>
    </edge>
    <edge source="P00519" target="Q9Y3L3">
      <data key="d7">0.07343705961615084</data>
    </edge>
    <edge source="P00519" target="P06493">
      <data key="d7">0.12321586087977064</data>
    </edge>
    <edge source="P00519" target="P11387">
      <data key="d7">0.0590736542920838</data>
    </edge>
    <edge source="P00519" target="Q16531">
      <data key="d7">0.06436656266637115</data>
    </edge>
    <edge source="P00519" target="P00533">
      <data key="d7">0.18624782943803314</data>
    </edge>
    <edge source="P00519" target="P06241">
      <data key="d7">0.2082870196645005</data>
    </edge>
    <edge source="P00519" target="P18031">
      <data key="d7">0.14643982538480368</data>
    </edge>
    <edge source="P00519" target="Q9Y5K6">
      <data key="d7">0.08434686501503412</data>
    </edge>
    <edge source="P00519" target="Q9UN86">
      <data key="d7">0.04042739717343341</data>
    </edge>
    <edge source="P00519" target="Q9H2X6">
      <data key="d7">0.1666477788538466</data>
    </edge>
    <edge source="P00519" target="P08581">
      <data key="d7">0.18501247526431128</data>
    </edge>
    <edge source="P00519" target="P21860">
      <data key="d7">0.13192262913183364</data>
    </edge>
    <edge source="P00519" target="Q13905">
      <data key="d7">0.09050465412741387</data>
    </edge>
    <edge source="P00519" target="P04626">
      <data key="d7">0.17492640842396087</data>
    </edge>
    <edge source="P00519" target="P21333">
      <data key="d7">0.1633533935875321</data>
    </edge>
    <edge source="P00519" target="Q13177">
      <data key="d7">0.1733788622641406</data>
    </edge>
    <edge source="P00519" target="P07947">
      <data key="d7">0.16635345889679107</data>
    </edge>
    <edge source="P00519" target="P07948">
      <data key="d7">0.21547543146653472</data>
    </edge>
    <edge source="P00519" target="Q9UJM3">
      <data key="d7">0.09488734766029738</data>
    </edge>
    <edge source="P00519" target="Q15303">
      <data key="d7">0.167292770478506</data>
    </edge>
    <edge source="P00519" target="P36888">
      <data key="d7">0.15114167949822005</data>
    </edge>
    <edge source="P00519" target="P42684">
      <data key="d7">0.1330566966872047</data>
    </edge>
    <edge source="P00519" target="Q38SD2">
      <data key="d7">0.09396099800342804</data>
    </edge>
    <edge source="P00519" target="Q15139">
      <data key="d7">0.18160770042370403</data>
    </edge>
    <edge source="P00519" target="P12004">
      <data key="d7">0.09981032763911998</data>
    </edge>
    <edge source="P00519" target="P27986">
      <data key="d7">0.19509070450422078</data>
    </edge>
    <edge source="P00519" target="Q9BYB0">
      <data key="d7">0.08714350106017003</data>
    </edge>
    <edge source="P00519" target="P49916">
      <data key="d7">0.04546582333973117</data>
    </edge>
    <edge source="P00519" target="P09619">
      <data key="d7">0.167277381727628</data>
    </edge>
    <edge source="P00519" target="P16333">
      <data key="d7">0.18056608581066758</data>
    </edge>
    <edge source="P00519" target="Q8WX92">
      <data key="d7">0.04015563261109564</data>
    </edge>
    <edge source="P00519" target="P08631">
      <data key="d7">0.1530886978287988</data>
    </edge>
    <edge source="P00519" target="P12931">
      <data key="d7">0.23922375270505258</data>
    </edge>
    <edge source="P00519" target="Q92558">
      <data key="d7">0.07973256469030358</data>
    </edge>
    <edge source="P00519" target="P46937">
      <data key="d7">0.12518578356754087</data>
    </edge>
    <edge source="P00519" target="P38936">
      <data key="d7">0.1267351383461732</data>
    </edge>
    <edge source="P00519" target="P01106">
      <data key="d7">0.12138716951696518</data>
    </edge>
    <edge source="P00519" target="Q05655">
      <data key="d7">0.20508400578326072</data>
    </edge>
    <edge source="P00519" target="P46108">
      <data key="d7">0.18185178216098133</data>
    </edge>
    <edge source="Q9UQR0" target="P45983">
      <data key="d7">0.05018261834431816</data>
    </edge>
    <edge source="Q9UQR0" target="P06493">
      <data key="d7">0.033456723528912</data>
    </edge>
    <edge source="Q9UQR0" target="Q9HC52">
      <data key="d7">0.24604300099140294</data>
    </edge>
    <edge source="Q9UQR0" target="Q93009">
      <data key="d7">0.0929326718465748</data>
    </edge>
    <edge source="Q9UQR0" target="O96020">
      <data key="d7">0.0608543962431791</data>
    </edge>
    <edge source="Q9UQR0" target="P49841">
      <data key="d7">0.038049095983057786</data>
    </edge>
    <edge source="Q9UQR0" target="P24941">
      <data key="d7">0.029208025144781744</data>
    </edge>
    <edge source="Q9UQR0" target="Q99496">
      <data key="d7">0.23993423013358278</data>
    </edge>
    <edge source="P85299" target="Q9BVC4">
      <data key="d7">0.3852579156139724</data>
    </edge>
    <edge source="P85299" target="O14757">
      <data key="d7">0.07045057960945376</data>
    </edge>
    <edge source="P85299" target="Q6R327">
      <data key="d7">0.34921314022670424</data>
    </edge>
    <edge source="Q8WXF1" target="P49841">
      <data key="d7">0.05283313231517294</data>
    </edge>
    <edge source="Q8WXF1" target="Q15233">
      <data key="d7">0.59711944332417</data>
    </edge>
    <edge source="Q8WXF1" target="Q5UIP0">
      <data key="d7">0.15904793228039799</data>
    </edge>
    <edge source="P38936" target="Q00535">
      <data key="d7">0.1281703818602923</data>
    </edge>
    <edge source="P38936" target="Q00534">
      <data key="d7">0.11574653753334148</data>
    </edge>
    <edge source="P38936" target="O14757">
      <data key="d7">0.16775234100470096</data>
    </edge>
    <edge source="P38936" target="P45983">
      <data key="d7">0.12227430023783539</data>
    </edge>
    <edge source="P38936" target="P08670">
      <data key="d7">0.06259891425856165</data>
    </edge>
    <edge source="P38936" target="P06493">
      <data key="d7">0.20818288496227064</data>
    </edge>
    <edge source="P38936" target="Q99683">
      <data key="d7">0.1468801964510062</data>
    </edge>
    <edge source="P38936" target="O96020">
      <data key="d7">0.10531655702064939</data>
    </edge>
    <edge source="P38936" target="Q15831">
      <data key="d7">0.1531104321793154</data>
    </edge>
    <edge source="P38936" target="P04049">
      <data key="d7">0.15346963159729657</data>
    </edge>
    <edge source="P38936" target="P49841">
      <data key="d7">0.10449437338682871</data>
    </edge>
    <edge source="P38936" target="P49840">
      <data key="d7">0.10265631653001242</data>
    </edge>
    <edge source="P38936" target="P07948">
      <data key="d7">0.14299540903415112</data>
    </edge>
    <edge source="P38936" target="O00311">
      <data key="d7">0.09126704084245921</data>
    </edge>
    <edge source="P38936" target="P33993">
      <data key="d7">0.03674075176778981</data>
    </edge>
    <edge source="P38936" target="P11802">
      <data key="d7">0.21738876699543613</data>
    </edge>
    <edge source="P38936" target="P12004">
      <data key="d7">0.20875242380839462</data>
    </edge>
    <edge source="P38936" target="Q12834">
      <data key="d7">0.08896876678832831</data>
    </edge>
    <edge source="P38936" target="Q9P1W9">
      <data key="d7">0.090210143556526</data>
    </edge>
    <edge source="P38936" target="P53779">
      <data key="d7">0.1469259706010335</data>
    </edge>
    <edge source="P38936" target="Q9Y463">
      <data key="d7">0.04977156362441496</data>
    </edge>
    <edge source="P38936" target="Q13882">
      <data key="d7">0.12620741770643762</data>
    </edge>
    <edge source="P38936" target="Q05655">
      <data key="d7">0.14696848436100576</data>
    </edge>
    <edge source="P38936" target="P31152">
      <data key="d7">0.034247000947180334</data>
    </edge>
    <edge source="P38936" target="P14210">
      <data key="d7">0.11808693871063433</data>
    </edge>
    <edge source="P38936" target="P24864">
      <data key="d7">0.1455986083036772</data>
    </edge>
    <edge source="P38936" target="P24941">
      <data key="d7">0.15244170929139775</data>
    </edge>
    <edge source="P38936" target="P12931">
      <data key="d7">0.11974602503658312</data>
    </edge>
    <edge source="P38936" target="P20248">
      <data key="d7">0.16128312921106547</data>
    </edge>
    <edge source="Q13546" target="O75385">
      <data key="d7">0.10352541026691997</data>
    </edge>
    <edge source="Q13546" target="Q12933">
      <data key="d7">0.3481728288175791</data>
    </edge>
    <edge source="Q13546" target="Q9NYJ8">
      <data key="d7">0.17709833562603045</data>
    </edge>
    <edge source="Q13546" target="O43318">
      <data key="d7">0.2389876724870894</data>
    </edge>
    <edge source="Q13546" target="Q5VWQ8">
      <data key="d7">0.209806576979201</data>
    </edge>
    <edge source="Q13546" target="P68400">
      <data key="d7">0.1469355342584336</data>
    </edge>
    <edge source="Q12933" target="Q16512">
      <data key="d7">0.1743351692270267</data>
    </edge>
    <edge source="Q12933" target="P00533">
      <data key="d7">0.13831994256012892</data>
    </edge>
    <edge source="Q12933" target="Q07002">
      <data key="d7">0.04962276487826013</data>
    </edge>
    <edge source="Q12933" target="Q9HC52">
      <data key="d7">0.1330980902987643</data>
    </edge>
    <edge source="Q12933" target="Q9H2K8">
      <data key="d7">0.18712297310220194</data>
    </edge>
    <edge source="Q12933" target="Q99683">
      <data key="d7">0.29547322520776326</data>
    </edge>
    <edge source="Q12933" target="P21333">
      <data key="d7">0.0827930798239721</data>
    </edge>
    <edge source="Q12933" target="P49841">
      <data key="d7">0.1340781966384921</data>
    </edge>
    <edge source="Q12933" target="P07947">
      <data key="d7">0.10261332307658248</data>
    </edge>
    <edge source="Q12933" target="Q15750">
      <data key="d7">0.19788864034565598</data>
    </edge>
    <edge source="Q12933" target="Q92558">
      <data key="d7">0.04859054455327696</data>
    </edge>
    <edge source="Q12933" target="Q05655">
      <data key="d7">0.16051766793140185</data>
    </edge>
    <edge source="Q9UQ88" target="Q14566">
      <data key="d7">0.10594142579026086</data>
    </edge>
    <edge source="Q9UQ88" target="P33991">
      <data key="d7">0.1097425550473729</data>
    </edge>
    <edge source="Q9UQ88" target="P49736">
      <data key="d7">0.10684640981120602</data>
    </edge>
    <edge source="Q9UQ88" target="P68400">
      <data key="d7">0.18474095534589213</data>
    </edge>
    <edge source="Q9NQT8" target="Q00535">
      <data key="d7">0.07049891893040902</data>
    </edge>
    <edge source="Q9NQT8" target="Q00536">
      <data key="d7">0.13143281058255402</data>
    </edge>
    <edge source="Q9NQT8" target="O14757">
      <data key="d7">0.05322765671882079</data>
    </edge>
    <edge source="Q9NQT8" target="Q5TCX8">
      <data key="d7">0.07981639079241624</data>
    </edge>
    <edge source="Q9NQT8" target="Q9UQB8">
      <data key="d7">0.0618391315220299</data>
    </edge>
    <edge source="Q9NQT8" target="O15075">
      <data key="d7">0.10221128697056253</data>
    </edge>
    <edge source="Q9NQT8" target="O60307">
      <data key="d7">0.11442834492122997</data>
    </edge>
    <edge source="Q9NQT8" target="Q96S53">
      <data key="d7">0.09086030781587401</data>
    </edge>
    <edge source="Q9NQT8" target="Q9UPQ3">
      <data key="d7">0.24208317669392507</data>
    </edge>
    <edge source="Q9NQT8" target="Q8WUI4">
      <data key="d7">0.0490087242235128</data>
    </edge>
    <edge source="Q9NQT8" target="Q7KZI7">
      <data key="d7">0.150185284464873</data>
    </edge>
    <edge source="Q9NQT8" target="O96013">
      <data key="d7">0.09033496961207793</data>
    </edge>
    <edge source="Q9NQT8" target="P56524">
      <data key="d7">0.038955705954423166</data>
    </edge>
    <edge source="Q9NQT8" target="Q86SQ0">
      <data key="d7">0.06500231005743078</data>
    </edge>
    <edge source="Q9NQT8" target="Q9UQL6">
      <data key="d7">0.04982138907806385</data>
    </edge>
    <edge source="Q9NQT8" target="Q14680">
      <data key="d7">0.09146059831993943</data>
    </edge>
    <edge source="Q9NQT8" target="Q9NYF3">
      <data key="d7">0.16597185528099806</data>
    </edge>
    <edge source="Q8NDX5" target="P45983">
      <data key="d7">0.053009080222485065</data>
    </edge>
    <edge source="Q8NDX5" target="P06493">
      <data key="d7">0.0503372814374753</data>
    </edge>
    <edge source="Q8NDX5" target="Q9HC52">
      <data key="d7">0.29262939472398664</data>
    </edge>
    <edge source="Q8NDX5" target="P49841">
      <data key="d7">0.044997415859044626</data>
    </edge>
    <edge source="Q8NDX5" target="Q99496">
      <data key="d7">0.3841720477153503</data>
    </edge>
    <edge source="Q96PY6" target="O43822">
      <data key="d7">0.2900175381446223</data>
    </edge>
    <edge source="Q96PY6" target="Q6P3R8">
      <data key="d7">0.2629378188386473</data>
    </edge>
    <edge source="Q96PY6" target="Q9UKI8">
      <data key="d7">0.40080851872671214</data>
    </edge>
    <edge source="Q96PY6" target="Q38SD2">
      <data key="d7">0.20064421144636035</data>
    </edge>
    <edge source="Q96PY6" target="P49959">
      <data key="d7">0.05928297868697298</data>
    </edge>
    <edge source="P56211" target="O60307">
      <data key="d7">0.015312651903792666</data>
    </edge>
    <edge source="P56211" target="Q96GX5">
      <data key="d7">0.3170728753278711</data>
    </edge>
    <edge source="Q8WUI4" target="P27448">
      <data key="d7">0.10360054508708388</data>
    </edge>
    <edge source="Q8WUI4" target="Q9P0L2">
      <data key="d7">0.0579520908805593</data>
    </edge>
    <edge source="Q8WUI4" target="Q9Y618">
      <data key="d7">0.26597095674480586</data>
    </edge>
    <edge source="Q8WUI4" target="P00533">
      <data key="d7">0.0777463091343044</data>
    </edge>
    <edge source="Q8WUI4" target="Q9BZS1">
      <data key="d7">0.09481124772240004</data>
    </edge>
    <edge source="Q8WUI4" target="O60907">
      <data key="d7">0.3173189251562452</data>
    </edge>
    <edge source="Q8WUI4" target="Q7KZI7">
      <data key="d7">0.06767865443706612</data>
    </edge>
    <edge source="Q8WUI4" target="Q15139">
      <data key="d7">0.11726112835666627</data>
    </edge>
    <edge source="Q8WUI4" target="O43318">
      <data key="d7">0.10161462763604015</data>
    </edge>
    <edge source="Q8WUI4" target="O15075">
      <data key="d7">0.06020195953703099</data>
    </edge>
    <edge source="Q8WUI4" target="Q96S53">
      <data key="d7">0.08551179556084083</data>
    </edge>
    <edge source="Q8WUI4" target="O15379">
      <data key="d7">0.33436684333653555</data>
    </edge>
    <edge source="Q8WUI4" target="O60307">
      <data key="d7">0.06105593171096283</data>
    </edge>
    <edge source="Q8WUI4" target="O75376">
      <data key="d7">0.23657745069410474</data>
    </edge>
    <edge source="Q8WUI4" target="Q9BZK7">
      <data key="d7">0.32888351377219643</data>
    </edge>
    <edge source="P42684" target="P08922">
      <data key="d7">0.25864275626360006</data>
    </edge>
    <edge source="P42684" target="Q9GZV5">
      <data key="d7">0.07206458079791724</data>
    </edge>
    <edge source="P42684" target="P00533">
      <data key="d7">0.0962820746884431</data>
    </edge>
    <edge source="P42684" target="P06241">
      <data key="d7">0.11805967499669633</data>
    </edge>
    <edge source="P42684" target="P08581">
      <data key="d7">0.20013022242442702</data>
    </edge>
    <edge source="P42684" target="P21860">
      <data key="d7">0.19902496012123322</data>
    </edge>
    <edge source="P42684" target="P04626">
      <data key="d7">0.150929484173735</data>
    </edge>
    <edge source="P42684" target="Q15303">
      <data key="d7">0.14127973850122502</data>
    </edge>
    <edge source="P42684" target="P36888">
      <data key="d7">0.18386284597831776</data>
    </edge>
    <edge source="P42684" target="P08631">
      <data key="d7">0.21024056249146408</data>
    </edge>
    <edge source="P42684" target="Q02779">
      <data key="d7">0.15076393168199395</data>
    </edge>
    <edge source="P42684" target="P09619">
      <data key="d7">0.12962357888290535</data>
    </edge>
    <edge source="P42684" target="P46108">
      <data key="d7">0.11740460122864377</data>
    </edge>
    <edge source="P42684" target="P12931">
      <data key="d7">0.09078578053495855</data>
    </edge>
    <edge source="P42684" target="P27986">
      <data key="d7">0.0893261716198897</data>
    </edge>
    <edge source="P42684" target="P16333">
      <data key="d7">0.1004978271196071</data>
    </edge>
    <edge source="O96020" target="P06748">
      <data key="d7">0.10629050592683724</data>
    </edge>
    <edge source="O96020" target="P54198">
      <data key="d7">0.10058324679385008</data>
    </edge>
    <edge source="O96020" target="O00311">
      <data key="d7">0.14603927646478962</data>
    </edge>
    <edge source="O96020" target="P25205">
      <data key="d7">0.1371877569079492</data>
    </edge>
    <edge source="O96020" target="P24941">
      <data key="d7">0.19130375748521367</data>
    </edge>
    <edge source="O96020" target="P12004">
      <data key="d7">0.10164214706839293</data>
    </edge>
    <edge source="P68400" target="Q00535">
      <data key="d7">0.10752903624000874</data>
    </edge>
    <edge source="P68400" target="Q00534">
      <data key="d7">0.12931442796238724</data>
    </edge>
    <edge source="P68400" target="Q00537">
      <data key="d7">0.1636793752107067</data>
    </edge>
    <edge source="P68400" target="Q00536">
      <data key="d7">0.1352090807935111</data>
    </edge>
    <edge source="P68400" target="Q14004">
      <data key="d7">0.14240946461084977</data>
    </edge>
    <edge source="P68400" target="O14757">
      <data key="d7">0.16501923915978234</data>
    </edge>
    <edge source="P68400" target="P38398">
      <data key="d7">0.10921930347317216</data>
    </edge>
    <edge source="P68400" target="P06493">
      <data key="d7">0.1461527334519516</data>
    </edge>
    <edge source="P68400" target="P11387">
      <data key="d7">0.15991551637276502</data>
    </edge>
    <edge source="P68400" target="Q9HCU9">
      <data key="d7">0.14708003460743255</data>
    </edge>
    <edge source="P68400" target="Q96KQ7">
      <data key="d7">0.09594723434393652</data>
    </edge>
    <edge source="P68400" target="Q9Y618">
      <data key="d7">0.1098927412724119</data>
    </edge>
    <edge source="P68400" target="Q07002">
      <data key="d7">0.1636793752107067</data>
    </edge>
    <edge source="P68400" target="Q9UQE7">
      <data key="d7">0.09237949649359674</data>
    </edge>
    <edge source="P68400" target="P18031">
      <data key="d7">0.13962580543051906</data>
    </edge>
    <edge source="P68400" target="P49736">
      <data key="d7">0.11415531369411842</data>
    </edge>
    <edge source="P68400" target="P06748">
      <data key="d7">0.10260185369824244</data>
    </edge>
    <edge source="P68400" target="Q9HC52">
      <data key="d7">0.11379893031679035</data>
    </edge>
    <edge source="P68400" target="Q9Y4R8">
      <data key="d7">0.1253321580865888</data>
    </edge>
    <edge source="P68400" target="O76021">
      <data key="d7">0.045456337763880396</data>
    </edge>
    <edge source="P68400" target="O75943">
      <data key="d7">0.12124368480322434</data>
    </edge>
    <edge source="P68400" target="Q93009">
      <data key="d7">0.17938293903735833</data>
    </edge>
    <edge source="P68400" target="P49336">
      <data key="d7">0.16781133921852104</data>
    </edge>
    <edge source="P68400" target="P27986">
      <data key="d7">0.07789223284980747</data>
    </edge>
    <edge source="P68400" target="P11802">
      <data key="d7">0.14719784650113046</data>
    </edge>
    <edge source="P68400" target="P25205">
      <data key="d7">0.09420537815163506</data>
    </edge>
    <edge source="P68400" target="P24941">
      <data key="d7">0.15403265579514502</data>
    </edge>
    <edge source="P68400" target="P35568">
      <data key="d7">0.07336579250411343</data>
    </edge>
    <edge source="P68400" target="P23443">
      <data key="d7">0.21576571398559036</data>
    </edge>
    <edge source="P68400" target="O75376">
      <data key="d7">0.1208626696539748</data>
    </edge>
    <edge source="P68400" target="O15379">
      <data key="d7">0.13664765567578016</data>
    </edge>
    <edge source="P68400" target="Q99496">
      <data key="d7">0.0999500757193472</data>
    </edge>
    <edge source="P68400" target="Q5SW79">
      <data key="d7">0.012482466431758842</data>
    </edge>
    <edge source="P68400" target="P11388">
      <data key="d7">0.1135257826249389</data>
    </edge>
    <edge source="P68400" target="Q02078">
      <data key="d7">0.0746513767868785</data>
    </edge>
    <edge source="P68400" target="Q13541">
      <data key="d7">0.07399492442078516</data>
    </edge>
    <edge source="P68400" target="P01106">
      <data key="d7">0.13107362070151773</data>
    </edge>
    <edge source="P68400" target="O60307">
      <data key="d7">0.16258641571633906</data>
    </edge>
    <edge source="P68400" target="Q14011">
      <data key="d7">0.09839439331706674</data>
    </edge>
    <edge source="P68400" target="P07948">
      <data key="d7">0.0902024334539205</data>
    </edge>
    <edge source="P68400" target="P12931">
      <data key="d7">0.100255527366134</data>
    </edge>
    <edge source="P68400" target="P49959">
      <data key="d7">0.11304615158407935</data>
    </edge>
    <edge source="Q9Y5K6" target="P06241">
      <data key="d7">0.09464826555676126</data>
    </edge>
    <edge source="Q9Y5K6" target="P47755">
      <data key="d7">0.09416428435495883</data>
    </edge>
    <edge source="Q9Y5K6" target="P08631">
      <data key="d7">0.10522943844794942</data>
    </edge>
    <edge source="Q9Y5K6" target="Q9UK41">
      <data key="d7">0.1944104239671131</data>
    </edge>
    <edge source="Q9Y5K6" target="P46108">
      <data key="d7">0.0854711782369637</data>
    </edge>
    <edge source="O43768" target="P25205">
      <data key="d7">0.030043189449142516</data>
    </edge>
    <edge source="O43768" target="P49768">
      <data key="d7">0.03221779438839058</data>
    </edge>
    <edge source="O43768" target="Q96GX5">
      <data key="d7">0.4297531255409595</data>
    </edge>
    <edge source="Q9NXR1" target="Q00535">
      <data key="d7">0.06476967975090102</data>
    </edge>
    <edge source="Q9NXR1" target="P06493">
      <data key="d7">0.10096907726196633</data>
    </edge>
    <edge source="Q9NXR1" target="P49454">
      <data key="d7">0.19673449619069974</data>
    </edge>
    <edge source="Q9NXR1" target="Q9GZM8">
      <data key="d7">0.31222251186167144</data>
    </edge>
    <edge source="Q9NXR1" target="P24941">
      <data key="d7">0.11018565687949337</data>
    </edge>
    <edge source="Q9NXR1" target="O75665">
      <data key="d7">0.2875049854133179</data>
    </edge>
    <edge source="Q13112" target="P06493">
      <data key="d7">0.05603925114885095</data>
    </edge>
    <edge source="Q13112" target="Q13111">
      <data key="d7">0.8584333332095812</data>
    </edge>
    <edge source="Q13112" target="P01106">
      <data key="d7">0.04859055508343033</data>
    </edge>
    <edge source="Q13112" target="Q15562">
      <data key="d7">0.11841000055452275</data>
    </edge>
    <edge source="Q13112" target="Q9NVP2">
      <data key="d7">0.3392104403479965</data>
    </edge>
    <edge source="Q13112" target="P49841">
      <data key="d7">0.024955872780387946</data>
    </edge>
    <edge source="Q96T88" target="P06493">
      <data key="d7">0.10628809635746736</data>
    </edge>
    <edge source="Q96T88" target="Q9UBC3">
      <data key="d7">0.17505372409020517</data>
    </edge>
    <edge source="Q96T88" target="Q93009">
      <data key="d7">0.2257998063352857</data>
    </edge>
    <edge source="Q96T88" target="P24941">
      <data key="d7">0.1323825061507558</data>
    </edge>
    <edge source="Q96T88" target="Q15139">
      <data key="d7">0.11230338811759698</data>
    </edge>
    <edge source="Q96T88" target="P20248">
      <data key="d7">0.14503906928775714</data>
    </edge>
    <edge source="Q96T88" target="P12004">
      <data key="d7">0.15344576067043914</data>
    </edge>
    <edge source="P27448" target="Q7KZI7">
      <data key="d7">0.25943673909372233</data>
    </edge>
    <edge source="P27448" target="Q9P1W9">
      <data key="d7">0.23794289316367254</data>
    </edge>
    <edge source="P27448" target="Q15831">
      <data key="d7">0.13649021869074635</data>
    </edge>
    <edge source="P08922" target="P06493">
      <data key="d7">0.07679855612221294</data>
    </edge>
    <edge source="P08922" target="Q99683">
      <data key="d7">0.1734774756366325</data>
    </edge>
    <edge source="P08922" target="P18031">
      <data key="d7">0.13242933908038504</data>
    </edge>
    <edge source="P08922" target="Q13541">
      <data key="d7">0.060531651614181774</data>
    </edge>
    <edge source="P08922" target="Q15139">
      <data key="d7">0.1276257445301507</data>
    </edge>
    <edge source="Q8TDY2" target="O75385">
      <data key="d7">0.18609011810926518</data>
    </edge>
    <edge source="Q8TDY2" target="O75665">
      <data key="d7">0.04088238569808544</data>
    </edge>
    <edge source="Q8TDY2" target="O75143">
      <data key="d7">0.2770901176615635</data>
    </edge>
    <edge source="Q8TDY2" target="Q9UJM3">
      <data key="d7">0.08149016104521606</data>
    </edge>
    <edge source="Q02224" target="O60566">
      <data key="d7">0.20114046120184864</data>
    </edge>
    <edge source="Q02224" target="O75665">
      <data key="d7">0.1656219820169399</data>
    </edge>
    <edge source="Q02224" target="P49454">
      <data key="d7">0.2588043357627623</data>
    </edge>
    <edge source="Q02224" target="P62136">
      <data key="d7">0.05855107429009562</data>
    </edge>
    <edge source="Q9UQB8" target="P00533">
      <data key="d7">0.09063566473970053</data>
    </edge>
    <edge source="Q9UQB8" target="Q7L576">
      <data key="d7">0.2875429064948681</data>
    </edge>
    <edge source="Q9UQB8" target="Q7KZI7">
      <data key="d7">0.09397023974393527</data>
    </edge>
    <edge source="Q9UQB8" target="P08069">
      <data key="d7">0.08106143801300048</data>
    </edge>
    <edge source="Q9UQB8" target="Q92558">
      <data key="d7">0.204904065044771</data>
    </edge>
    <edge source="Q9UQB8" target="Q9UHR4">
      <data key="d7">0.26280485725624164</data>
    </edge>
    <edge source="Q9UQB8" target="Q9BYB0">
      <data key="d7">0.2095168005756636</data>
    </edge>
    <edge source="Q9UQB8" target="Q96QF0">
      <data key="d7">0.051960555309004224</data>
    </edge>
    <edge source="Q14008" target="P16333">
      <data key="d7">0.06808492651757402</data>
    </edge>
    <edge source="Q14008" target="P11388">
      <data key="d7">0.05832455757240952</data>
    </edge>
    <edge source="Q14008" target="Q9P270">
      <data key="d7">0.325683181922854</data>
    </edge>
    <edge source="Q14008" target="P12931">
      <data key="d7">0.032014203582178415</data>
    </edge>
    <edge source="Q14008" target="P27986">
      <data key="d7">0.02846886150227732</data>
    </edge>
    <edge source="Q14008" target="P06241">
      <data key="d7">0.022113852189462622</data>
    </edge>
    <edge source="P38398" target="O14757">
      <data key="d7">0.24146848182349212</data>
    </edge>
    <edge source="P38398" target="P16333">
      <data key="d7">0.11872928212803945</data>
    </edge>
    <edge source="P38398" target="P02545">
      <data key="d7">0.13149541351760455</data>
    </edge>
    <edge source="P38398" target="Q8WX92">
      <data key="d7">0.08676574475507896</data>
    </edge>
    <edge source="P38398" target="Q5UIP0">
      <data key="d7">0.1989935211835804</data>
    </edge>
    <edge source="P38398" target="Q99708">
      <data key="d7">0.1693347242694193</data>
    </edge>
    <edge source="P38398" target="P62136">
      <data key="d7">0.07550048852966795</data>
    </edge>
    <edge source="P38398" target="P24864">
      <data key="d7">0.10126704862866465</data>
    </edge>
    <edge source="P38398" target="P24941">
      <data key="d7">0.13829393937715737</data>
    </edge>
    <edge source="P38398" target="P27986">
      <data key="d7">0.10420555488020468</data>
    </edge>
    <edge source="P38398" target="P49959">
      <data key="d7">0.21460412759751235</data>
    </edge>
    <edge source="P38398" target="P11388">
      <data key="d7">0.11498593049173267</data>
    </edge>
    <edge source="P38398" target="Q14683">
      <data key="d7">0.07653106931133016</data>
    </edge>
    <edge source="P38398" target="O60934">
      <data key="d7">0.21893128589451202</data>
    </edge>
    <edge source="P38398" target="Q8WVM7">
      <data key="d7">0.030944966847983434</data>
    </edge>
    <edge source="P38398" target="P06493">
      <data key="d7">0.15747624892082276</data>
    </edge>
    <edge source="P38398" target="P11802">
      <data key="d7">0.15394968161025666</data>
    </edge>
    <edge source="P38398" target="P45983">
      <data key="d7">0.10850322140452826</data>
    </edge>
    <edge source="P38398" target="P49841">
      <data key="d7">0.1333825394811621</data>
    </edge>
    <edge source="P38398" target="Q96E14">
      <data key="d7">0.11240140955692428</data>
    </edge>
    <edge source="Q9P0L2" target="Q7KZI7">
      <data key="d7">0.3546990935689398</data>
    </edge>
    <edge source="Q9P0L2" target="Q15831">
      <data key="d7">0.12467026013716272</data>
    </edge>
    <edge source="Q9P0L2" target="P24941">
      <data key="d7">0.1397287787671822</data>
    </edge>
    <edge source="Q15831" target="O75385">
      <data key="d7">0.201180504567508</data>
    </edge>
    <edge source="Q15831" target="P06241">
      <data key="d7">0.17087403965389278</data>
    </edge>
    <edge source="Q15831" target="Q15418">
      <data key="d7">0.14775025651129267</data>
    </edge>
    <edge source="Q15831" target="O95429">
      <data key="d7">0.12109573892043111</data>
    </edge>
    <edge source="Q15831" target="Q7KZI7">
      <data key="d7">0.2624546167153</data>
    </edge>
    <edge source="Q15831" target="P14210">
      <data key="d7">0.1402111865955353</data>
    </edge>
    <edge source="Q15831" target="Q14680">
      <data key="d7">0.11940171120547441</data>
    </edge>
    <edge source="Q15831" target="P23443">
      <data key="d7">0.1354080163774925</data>
    </edge>
    <edge source="Q15831" target="P61586">
      <data key="d7">0.14186827694091744</data>
    </edge>
    <edge source="Q15831" target="P12931">
      <data key="d7">0.13985876598977173</data>
    </edge>
    <edge source="Q15831" target="P01308">
      <data key="d7">0.1370255538631819</data>
    </edge>
    <edge source="Q15831" target="P49841">
      <data key="d7">0.17825159557013903</data>
    </edge>
    <edge source="O60907" target="Q9UQL6">
      <data key="d7">0.29369341069879124</data>
    </edge>
    <edge source="O60907" target="O15379">
      <data key="d7">0.33000883906577244</data>
    </edge>
    <edge source="O60907" target="Q9BZK7">
      <data key="d7">0.886826127327546</data>
    </edge>
    <edge source="Q8WVM7" target="Q9GZM8">
      <data key="d7">0.07018623512811681</data>
    </edge>
    <edge source="Q8WVM7" target="Q8N3U4">
      <data key="d7">0.9206275513119726</data>
    </edge>
    <edge source="Q8WVM7" target="Q9UQE7">
      <data key="d7">0.38228661941258796</data>
    </edge>
    <edge source="Q8WVM7" target="Q14683">
      <data key="d7">0.37797702957474927</data>
    </edge>
    <edge source="Q8WVM7" target="Q9NTI5">
      <data key="d7">0.3155552103166722</data>
    </edge>
    <edge source="Q8WVM7" target="Q96FF9">
      <data key="d7">0.1854987264283888</data>
    </edge>
    <edge source="O15075" target="Q00536">
      <data key="d7">0.1931332820374006</data>
    </edge>
    <edge source="O15075" target="Q5TCX8">
      <data key="d7">0.16689493125826596</data>
    </edge>
    <edge source="O15075" target="Q9UPQ3">
      <data key="d7">0.07242522150661754</data>
    </edge>
    <edge source="O15075" target="Q14680">
      <data key="d7">0.21019607470847385</data>
    </edge>
    <edge source="O15075" target="Q9NYF3">
      <data key="d7">0.041453226778442286</data>
    </edge>
    <edge source="O15075" target="P56524">
      <data key="d7">0.04989270275546215</data>
    </edge>
    <edge source="O15075" target="Q5SW79">
      <data key="d7">0.009926269933149557</data>
    </edge>
    <edge source="O15075" target="Q86SQ0">
      <data key="d7">0.028108510394886013</data>
    </edge>
    <edge source="O15075" target="P01106">
      <data key="d7">0.040926948243985885</data>
    </edge>
    <edge source="O15075" target="Q8N0Z3">
      <data key="d7">0.040186174080747344</data>
    </edge>
    <edge source="O15075" target="O60307">
      <data key="d7">0.3075850571450994</data>
    </edge>
    <edge source="O15075" target="P24941">
      <data key="d7">0.12474668257297279</data>
    </edge>
    <edge source="O15075" target="Q96QF0">
      <data key="d7">0.04943410228444653</data>
    </edge>
    <edge source="O15075" target="Q96S53">
      <data key="d7">0.21101273065449747</data>
    </edge>
    <edge source="P08670" target="Q00535">
      <data key="d7">0.08714320709329185</data>
    </edge>
    <edge source="P08670" target="Q16512">
      <data key="d7">0.07355705548995232</data>
    </edge>
    <edge source="P08670" target="P12931">
      <data key="d7">0.10146568089490632</data>
    </edge>
    <edge source="P08670" target="Q5UIP0">
      <data key="d7">0.09465957527427976</data>
    </edge>
    <edge source="P08670" target="Q13177">
      <data key="d7">0.07876838832851558</data>
    </edge>
    <edge source="P08670" target="Q9HC52">
      <data key="d7">0.1136117021634383</data>
    </edge>
    <edge source="P08670" target="Q9NYJ8">
      <data key="d7">0.1135849500980612</data>
    </edge>
    <edge source="P08670" target="Q8WUM0">
      <data key="d7">0.056042343842534266</data>
    </edge>
    <edge source="P08670" target="P06493">
      <data key="d7">0.08173966612506034</data>
    </edge>
    <edge source="P08670" target="Q9BYB0">
      <data key="d7">0.0534507558708042</data>
    </edge>
    <edge source="P08670" target="P24941">
      <data key="d7">0.07657632307546425</data>
    </edge>
    <edge source="P08670" target="Q92905">
      <data key="d7">0.08381839549955436</data>
    </edge>
    <edge source="P08670" target="Q5JVS0">
      <data key="d7">0.13970236365764466</data>
    </edge>
    <edge source="P08670" target="P61586">
      <data key="d7">0.10567732931505032</data>
    </edge>
    <edge source="P08670" target="Q13555">
      <data key="d7">0.06784026327698642</data>
    </edge>
    <edge source="P08670" target="P49841">
      <data key="d7">0.09916005317020005</data>
    </edge>
    <edge source="P24941" target="Q00534">
      <data key="d7">0.25789952249922343</data>
    </edge>
    <edge source="P24941" target="Q00536">
      <data key="d7">0.1576768695584315</data>
    </edge>
    <edge source="P24941" target="Q14004">
      <data key="d7">0.1896400855926784</data>
    </edge>
    <edge source="P24941" target="Q9H3P2">
      <data key="d7">0.07639578308821966</data>
    </edge>
    <edge source="P24941" target="O14757">
      <data key="d7">0.2847522138515914</data>
    </edge>
    <edge source="P24941" target="P24928">
      <data key="d7">0.10912800837970388</data>
    </edge>
    <edge source="P24941" target="P33991">
      <data key="d7">0.1313449562536551</data>
    </edge>
    <edge source="P24941" target="Q9GZM8">
      <data key="d7">0.051023931192788294</data>
    </edge>
    <edge source="P24941" target="Q14814">
      <data key="d7">0.04204157632787383</data>
    </edge>
    <edge source="P24941" target="P06493">
      <data key="d7">0.30853315897514827</data>
    </edge>
    <edge source="P24941" target="Q9HCU9">
      <data key="d7">0.06746925541622198</data>
    </edge>
    <edge source="P24941" target="Q9P270">
      <data key="d7">0.04596835699267388</data>
    </edge>
    <edge source="P24941" target="Q7Z2Z1">
      <data key="d7">0.19562047025933965</data>
    </edge>
    <edge source="P24941" target="P00533">
      <data key="d7">0.09507530920940668</data>
    </edge>
    <edge source="P24941" target="Q9UM11">
      <data key="d7">0.21839172447347177</data>
    </edge>
    <edge source="P24941" target="O75909">
      <data key="d7">0.09097323737852551</data>
    </edge>
    <edge source="P24941" target="P06241">
      <data key="d7">0.0751621013011001</data>
    </edge>
    <edge source="P24941" target="P18031">
      <data key="d7">0.06416858812812369</data>
    </edge>
    <edge source="P24941" target="P49736">
      <data key="d7">0.13172952268938637</data>
    </edge>
    <edge source="P24941" target="P06748">
      <data key="d7">0.09472325604850836</data>
    </edge>
    <edge source="P24941" target="P57740">
      <data key="d7">0.06440088126386455</data>
    </edge>
    <edge source="P24941" target="Q15418">
      <data key="d7">0.12983488169096336</data>
    </edge>
    <edge source="P24941" target="Q9UKI8">
      <data key="d7">0.16507036373473635</data>
    </edge>
    <edge source="P24941" target="O75665">
      <data key="d7">0.12734194600692064</data>
    </edge>
    <edge source="P24941" target="Q13111">
      <data key="d7">0.09540820311928234</data>
    </edge>
    <edge source="P24941" target="O94776">
      <data key="d7">0.0978121132656243</data>
    </edge>
    <edge source="P24941" target="P07948">
      <data key="d7">0.06996285649419336</data>
    </edge>
    <edge source="P24941" target="O60934">
      <data key="d7">0.18344337661235594</data>
    </edge>
    <edge source="P24941" target="O00311">
      <data key="d7">0.28078806132265116</data>
    </edge>
    <edge source="P24941" target="P33993">
      <data key="d7">0.13100052335253207</data>
    </edge>
    <edge source="P24941" target="P23443">
      <data key="d7">0.18316366408449794</data>
    </edge>
    <edge source="P24941" target="P12004">
      <data key="d7">0.1773167556198216</data>
    </edge>
    <edge source="P24941" target="P41229">
      <data key="d7">0.0796320209362079</data>
    </edge>
    <edge source="P24941" target="Q13247">
      <data key="d7">0.06105321905067958</data>
    </edge>
    <edge source="P24941" target="P02545">
      <data key="d7">0.0582629653252736</data>
    </edge>
    <edge source="P24941" target="Q12834">
      <data key="d7">0.1667305009987727</data>
    </edge>
    <edge source="P24941" target="Q9NZJ0">
      <data key="d7">0.2588677615495054</data>
    </edge>
    <edge source="P24941" target="P54198">
      <data key="d7">0.0895779999322724</data>
    </edge>
    <edge source="P24941" target="O00159">
      <data key="d7">0.06488381464818403</data>
    </edge>
    <edge source="P24941" target="Q8WUM0">
      <data key="d7">0.06477489971596177</data>
    </edge>
    <edge source="P24941" target="Q96GX5">
      <data key="d7">0.20571442607512594</data>
    </edge>
    <edge source="P24941" target="P49768">
      <data key="d7">0.05398412307169525</data>
    </edge>
    <edge source="P24941" target="P49454">
      <data key="d7">0.1554854680920896</data>
    </edge>
    <edge source="P24941" target="Q92905">
      <data key="d7">0.12302946394173551</data>
    </edge>
    <edge source="P24941" target="P49916">
      <data key="d7">0.1377029314558434</data>
    </edge>
    <edge source="P24941" target="Q9NTI5">
      <data key="d7">0.1126083290938202</data>
    </edge>
    <edge source="P24941" target="Q9UEY8">
      <data key="d7">0.03342257504627419</data>
    </edge>
    <edge source="P24941" target="O75376">
      <data key="d7">0.0907141060235163</data>
    </edge>
    <edge source="P24941" target="P01106">
      <data key="d7">0.09068114251377651</data>
    </edge>
    <edge source="P24941" target="Q96PK6">
      <data key="d7">0.12185602443408923</data>
    </edge>
    <edge source="P24941" target="Q16254">
      <data key="d7">0.1513245387114818</data>
    </edge>
    <edge source="P24941" target="P31152">
      <data key="d7">0.13672626877004368</data>
    </edge>
    <edge source="P24941" target="P24864">
      <data key="d7">0.20942136633195188</data>
    </edge>
    <edge source="P24941" target="Q99708">
      <data key="d7">0.15943458984707287</data>
    </edge>
    <edge source="P24941" target="Q01196">
      <data key="d7">0.057862041172856274</data>
    </edge>
    <edge source="P24941" target="P28749">
      <data key="d7">0.11378247750486442</data>
    </edge>
    <edge source="P24941" target="P35568">
      <data key="d7">0.06542145343580484</data>
    </edge>
    <edge source="P24941" target="P20248">
      <data key="d7">0.21967378353609185</data>
    </edge>
    <edge source="P24941" target="P25205">
      <data key="d7">0.14578346367019016</data>
    </edge>
    <edge source="P24941" target="P12931">
      <data key="d7">0.07081565541548314</data>
    </edge>
    <edge source="P24941" target="P62136">
      <data key="d7">0.07735718191225995</data>
    </edge>
    <edge source="P61586" target="Q16512">
      <data key="d7">0.12032079411070096</data>
    </edge>
    <edge source="P61586" target="P45983">
      <data key="d7">0.09762735061389279</data>
    </edge>
    <edge source="P61586" target="P06241">
      <data key="d7">0.1903274515614482</data>
    </edge>
    <edge source="P61586" target="P18031">
      <data key="d7">0.10472241809010982</data>
    </edge>
    <edge source="P61586" target="P08581">
      <data key="d7">0.13763866868528352</data>
    </edge>
    <edge source="P61586" target="P12931">
      <data key="d7">0.22505256452287378</data>
    </edge>
    <edge source="Q04912" target="P06241">
      <data key="d7">0.15752193593955008</data>
    </edge>
    <edge source="Q04912" target="P08581">
      <data key="d7">0.2625111250123994</data>
    </edge>
    <edge source="Q04912" target="P08069">
      <data key="d7">0.2857571823864974</data>
    </edge>
    <edge source="Q04912" target="P62136">
      <data key="d7">0.09013704093563192</data>
    </edge>
    <edge source="Q04912" target="P12004">
      <data key="d7">0.06056388160772472</data>
    </edge>
    <edge source="Q04912" target="P14210">
      <data key="d7">0.16029469347355033</data>
    </edge>
    <edge source="Q9BVC4" target="O75385">
      <data key="d7">0.09734988878093352</data>
    </edge>
    <edge source="Q9BVC4" target="Q6R327">
      <data key="d7">0.5581510761046947</data>
    </edge>
    <edge source="O95983" target="Q96KQ7">
      <data key="d7">0.21237854071939224</data>
    </edge>
    <edge source="O95983" target="O94776">
      <data key="d7">0.3687436713760196</data>
    </edge>
    <edge source="O95983" target="P01106">
      <data key="d7">0.1421991488309856</data>
    </edge>
    <edge source="O95983" target="Q16576">
      <data key="d7">0.31730292357679396</data>
    </edge>
    <edge source="Q14011" target="Q5JVS0">
      <data key="d7">0.26391728916338836</data>
    </edge>
    <edge source="Q14011" target="Q92905">
      <data key="d7">0.12188657812513896</data>
    </edge>
    <edge source="Q5UIP0" target="O14757">
      <data key="d7">0.17072296821059088</data>
    </edge>
    <edge source="Q5UIP0" target="Q9HCU9">
      <data key="d7">0.15834591664546996</data>
    </edge>
    <edge source="Q5UIP0" target="P40937">
      <data key="d7">0.12156283070915562</data>
    </edge>
    <edge source="Q5UIP0" target="P01106">
      <data key="d7">0.1540235313771183</data>
    </edge>
    <edge source="Q5UIP0" target="P49336">
      <data key="d7">0.0818838541969925</data>
    </edge>
    <edge source="Q5UIP0" target="P62136">
      <data key="d7">0.07138359798192459</data>
    </edge>
    <edge source="Q5UIP0" target="Q96E14">
      <data key="d7">0.2211236367238752</data>
    </edge>
    <edge source="P56524" target="Q00536">
      <data key="d7">0.058653999322995025</data>
    </edge>
    <edge source="P56524" target="O60566">
      <data key="d7">0.03451379459121112</data>
    </edge>
    <edge source="P56524" target="Q9HCU9">
      <data key="d7">0.18647947517525829</data>
    </edge>
    <edge source="P56524" target="Q5TCX8">
      <data key="d7">0.06589699834964788</data>
    </edge>
    <edge source="P56524" target="Q9UPQ3">
      <data key="d7">0.019390129349578823</data>
    </edge>
    <edge source="P56524" target="Q7KZI7">
      <data key="d7">0.09266420037803455</data>
    </edge>
    <edge source="P56524" target="P49841">
      <data key="d7">0.13656434639084034</data>
    </edge>
    <edge source="P56524" target="Q14680">
      <data key="d7">0.05682199216254498</data>
    </edge>
    <edge source="P56524" target="Q9NYF3">
      <data key="d7">0.007390338579075898</data>
    </edge>
    <edge source="P56524" target="O15379">
      <data key="d7">0.24712449334178496</data>
    </edge>
    <edge source="P56524" target="Q14012">
      <data key="d7">0.1325431835915853</data>
    </edge>
    <edge source="P56524" target="Q96S53">
      <data key="d7">0.04030702124756521</data>
    </edge>
    <edge source="P56524" target="Q86SQ0">
      <data key="d7">0.0401752768317845</data>
    </edge>
    <edge source="P56524" target="O43318">
      <data key="d7">0.09928612644144759</data>
    </edge>
    <edge source="P56524" target="Q02078">
      <data key="d7">0.17171363624614155</data>
    </edge>
    <edge source="P56524" target="Q9BZK7">
      <data key="d7">0.16962814414302171</data>
    </edge>
    <edge source="P56524" target="O60307">
      <data key="d7">0.03652863665332353</data>
    </edge>
    <edge source="P56524" target="O75376">
      <data key="d7">0.18600186833448276</data>
    </edge>
    <edge source="Q86SQ0" target="Q00536">
      <data key="d7">0.043012049539914964</data>
    </edge>
    <edge source="Q86SQ0" target="Q5TCX8">
      <data key="d7">0.021094170888381895</data>
    </edge>
    <edge source="Q86SQ0" target="Q7Z460">
      <data key="d7">0.39595343229780816</data>
    </edge>
    <edge source="Q86SQ0" target="Q93009">
      <data key="d7">0.041123149612575294</data>
    </edge>
    <edge source="Q86SQ0" target="Q9UPQ3">
      <data key="d7">0.035853850836432895</data>
    </edge>
    <edge source="Q86SQ0" target="O75665">
      <data key="d7">0.05818647846488734</data>
    </edge>
    <edge source="Q86SQ0" target="P21333">
      <data key="d7">0.09321558566047973</data>
    </edge>
    <edge source="Q86SQ0" target="Q9NYF3">
      <data key="d7">0.03440893569280972</data>
    </edge>
    <edge source="Q86SQ0" target="P47755">
      <data key="d7">0.11526556106896722</data>
    </edge>
    <edge source="Q86SQ0" target="P01106">
      <data key="d7">0.041523523133124046</data>
    </edge>
    <edge source="Q86SQ0" target="O60307">
      <data key="d7">0.02905551976178031</data>
    </edge>
    <edge source="Q86SQ0" target="Q96QF0">
      <data key="d7">0.054482182266309305</data>
    </edge>
    <edge source="Q86SQ0" target="O00159">
      <data key="d7">0.08105260819867297</data>
    </edge>
    <edge source="Q86SQ0" target="Q96S53">
      <data key="d7">0.02797975289349338</data>
    </edge>
    <edge source="P12931" target="Q00535">
      <data key="d7">0.15659878114226633</data>
    </edge>
    <edge source="P12931" target="Q00534">
      <data key="d7">0.06476904434547145</data>
    </edge>
    <edge source="P12931" target="Q00537">
      <data key="d7">0.03939734391434934</data>
    </edge>
    <edge source="P12931" target="Q00536">
      <data key="d7">0.07484567382982822</data>
    </edge>
    <edge source="P12931" target="Q14004">
      <data key="d7">0.06211954548847091</data>
    </edge>
    <edge source="P12931" target="O14757">
      <data key="d7">0.07657620091513062</data>
    </edge>
    <edge source="P12931" target="Q15746">
      <data key="d7">0.0643767327276126</data>
    </edge>
    <edge source="P12931" target="P06493">
      <data key="d7">0.12138251026685283</data>
    </edge>
    <edge source="P12931" target="P00533">
      <data key="d7">0.23096309985544983</data>
    </edge>
    <edge source="P12931" target="Q07002">
      <data key="d7">0.03939734391434934</data>
    </edge>
    <edge source="P12931" target="P06241">
      <data key="d7">0.31326472304879355</data>
    </edge>
    <edge source="P12931" target="P18031">
      <data key="d7">0.14456898334151835</data>
    </edge>
    <edge source="P12931" target="Q9H2X6">
      <data key="d7">0.14138297700482771</data>
    </edge>
    <edge source="P12931" target="P08581">
      <data key="d7">0.15481966223727536</data>
    </edge>
    <edge source="P12931" target="Q96KB5">
      <data key="d7">0.1125449040258972</data>
    </edge>
    <edge source="P12931" target="P21860">
      <data key="d7">0.1263414630561215</data>
    </edge>
    <edge source="P12931" target="Q13905">
      <data key="d7">0.09690629674215887</data>
    </edge>
    <edge source="P12931" target="P04626">
      <data key="d7">0.17264305000141514</data>
    </edge>
    <edge source="P12931" target="Q93009">
      <data key="d7">0.08000653403612565</data>
    </edge>
    <edge source="P12931" target="P04049">
      <data key="d7">0.1961065541887392</data>
    </edge>
    <edge source="P12931" target="P01308">
      <data key="d7">0.1694032626652484</data>
    </edge>
    <edge source="P12931" target="P21333">
      <data key="d7">0.1617035214325657</data>
    </edge>
    <edge source="P12931" target="P49841">
      <data key="d7">0.16187359758446382</data>
    </edge>
    <edge source="P12931" target="P49840">
      <data key="d7">0.16228482886531675</data>
    </edge>
    <edge source="P12931" target="Q13177">
      <data key="d7">0.2178911755394264</data>
    </edge>
    <edge source="P12931" target="P07948">
      <data key="d7">0.25087811642001984</data>
    </edge>
    <edge source="P12931" target="Q9UJM3">
      <data key="d7">0.1107706880143109</data>
    </edge>
    <edge source="P12931" target="P33993">
      <data key="d7">0.04250585680464479</data>
    </edge>
    <edge source="P12931" target="P23443">
      <data key="d7">0.11236625065891628</data>
    </edge>
    <edge source="P12931" target="P16591">
      <data key="d7">0.19209468021859427</data>
    </edge>
    <edge source="P12931" target="P11802">
      <data key="d7">0.12399010331881934</data>
    </edge>
    <edge source="P12931" target="Q15139">
      <data key="d7">0.17653431043863166</data>
    </edge>
    <edge source="P12931" target="P42681">
      <data key="d7">0.11133970714646112</data>
    </edge>
    <edge source="P12931" target="P08069">
      <data key="d7">0.14850484707010297</data>
    </edge>
    <edge source="P12931" target="Q92558">
      <data key="d7">0.06080014668507148</data>
    </edge>
    <edge source="P12931" target="Q8IXH7">
      <data key="d7">0.03221249671955226</data>
    </edge>
    <edge source="P12931" target="P27986">
      <data key="d7">0.21367279600424152</data>
    </edge>
    <edge source="P12931" target="Q9UHR4">
      <data key="d7">0.04848135118601991</data>
    </edge>
    <edge source="P12931" target="O15379">
      <data key="d7">0.12533174296754931</data>
    </edge>
    <edge source="P12931" target="P29317">
      <data key="d7">0.1511830297595797</data>
    </edge>
    <edge source="P12931" target="P14210">
      <data key="d7">0.17352948339828972</data>
    </edge>
    <edge source="P12931" target="Q9BYB0">
      <data key="d7">0.07101340295520285</data>
    </edge>
    <edge source="P12931" target="P49916">
      <data key="d7">0.03471044763100597</data>
    </edge>
    <edge source="P12931" target="P46108">
      <data key="d7">0.18636291769249524</data>
    </edge>
    <edge source="P12931" target="Q05655">
      <data key="d7">0.23629627635959694</data>
    </edge>
    <edge source="P12931" target="P49336">
      <data key="d7">0.05183702745823156</data>
    </edge>
    <edge source="P12931" target="Q8WWM7">
      <data key="d7">0.019309278845880778</data>
    </edge>
    <edge source="P12931" target="P35568">
      <data key="d7">0.13998634036914237</data>
    </edge>
    <edge source="P12931" target="P09619">
      <data key="d7">0.2000721951745382</data>
    </edge>
    <edge source="P12931" target="P46937">
      <data key="d7">0.15146810135206623</data>
    </edge>
    <edge source="P12931" target="Q99700">
      <data key="d7">0.04095139082815042</data>
    </edge>
    <edge source="Q8N1F7" target="P57740">
      <data key="d7">0.7118776297863717</data>
    </edge>
    <edge source="Q8N1F7" target="Q8NFH5">
      <data key="d7">0.6916451963585869</data>
    </edge>
    <edge source="Q8N1F7" target="Q9HC98">
      <data key="d7">0.11628002239574864</data>
    </edge>
    <edge source="Q8N1F7" target="Q13418">
      <data key="d7">0.05828265055657841</data>
    </edge>
    <edge source="Q8N1F7" target="P01106">
      <data key="d7">0.06658278327674023</data>
    </edge>
    <edge source="Q8N1F7" target="Q96EE3">
      <data key="d7">0.5319819782510671</data>
    </edge>
    <edge source="O75665" target="P40937">
      <data key="d7">0.031064584288083643</data>
    </edge>
    <edge source="O75665" target="Q8N0Z3">
      <data key="d7">0.2854996494972231</data>
    </edge>
    <edge source="O75665" target="P49959">
      <data key="d7">0.06515085802925417</data>
    </edge>
    <edge source="O75665" target="O75143">
      <data key="d7">0.054854385774933394</data>
    </edge>
    <edge source="O75665" target="Q5SW79">
      <data key="d7">0.08629881298322978</data>
    </edge>
    <edge source="O75665" target="O60934">
      <data key="d7">0.06297513782367753</data>
    </edge>
    <edge source="O75665" target="P20248">
      <data key="d7">0.05889548797327827</data>
    </edge>
    <edge source="O75665" target="Q641Q2">
      <data key="d7">0.05639566557108114</data>
    </edge>
    <edge source="O75665" target="P49841">
      <data key="d7">0.027402018931582103</data>
    </edge>
    <edge source="Q14566" target="P33993">
      <data key="d7">0.704648635808558</data>
    </edge>
    <edge source="Q14566" target="P33991">
      <data key="d7">0.7763474805567078</data>
    </edge>
    <edge source="Q14566" target="P49736">
      <data key="d7">0.5506870289803845</data>
    </edge>
    <edge source="Q14566" target="P25205">
      <data key="d7">0.6607914057959692</data>
    </edge>
    <edge source="Q14566" target="Q14683">
      <data key="d7">0.20525680609576513</data>
    </edge>
    <edge source="Q14566" target="Q9UHF7">
      <data key="d7">0.05815061940470172</data>
    </edge>
    <edge source="Q14566" target="Q9UQE7">
      <data key="d7">0.23503734447604405</data>
    </edge>
    <edge source="Q14566" target="P00533">
      <data key="d7">0.032288208563178086</data>
    </edge>
    <edge source="Q14566" target="Q9NVP2">
      <data key="d7">0.08128983298219802</data>
    </edge>
    <edge source="Q14566" target="Q93009">
      <data key="d7">0.0758682191424491</data>
    </edge>
    <edge source="Q8IXL6" target="Q99640">
      <data key="d7">0.2744640490747563</data>
    </edge>
    <edge source="Q8IXL6" target="Q09666">
      <data key="d7">0.058789439290601105</data>
    </edge>
    <edge source="O15379" target="O60566">
      <data key="d7">0.06014757441846195</data>
    </edge>
    <edge source="O15379" target="Q9HCU9">
      <data key="d7">0.2432931833469362</data>
    </edge>
    <edge source="O15379" target="Q9Y618">
      <data key="d7">0.22856617754831315</data>
    </edge>
    <edge source="O15379" target="Q969S8">
      <data key="d7">0.2690689095484827</data>
    </edge>
    <edge source="O15379" target="Q9BZK7">
      <data key="d7">0.32665030334233836</data>
    </edge>
    <edge source="O15379" target="P01106">
      <data key="d7">0.19698752784685933</data>
    </edge>
    <edge source="O15379" target="O75376">
      <data key="d7">0.3146991802912972</data>
    </edge>
    <edge source="O15379" target="Q9UQL6">
      <data key="d7">0.3241822543221614</data>
    </edge>
    <edge source="P01106" target="Q00535">
      <data key="d7">0.10594428619790773</data>
    </edge>
    <edge source="P01106" target="Q00534">
      <data key="d7">0.14082955062205016</data>
    </edge>
    <edge source="P01106" target="P35251">
      <data key="d7">0.14219623186220992</data>
    </edge>
    <edge source="P01106" target="P35250">
      <data key="d7">0.11711197144421572</data>
    </edge>
    <edge source="P01106" target="P45983">
      <data key="d7">0.11285915154656798</data>
    </edge>
    <edge source="P01106" target="P24928">
      <data key="d7">0.0860783942073923</data>
    </edge>
    <edge source="P01106" target="P33991">
      <data key="d7">0.06288972601839124</data>
    </edge>
    <edge source="P01106" target="Q8N3U4">
      <data key="d7">0.034491612967563666</data>
    </edge>
    <edge source="P01106" target="P06493">
      <data key="d7">0.11758824255363155</data>
    </edge>
    <edge source="P01106" target="P11387">
      <data key="d7">0.08848830974236495</data>
    </edge>
    <edge source="P01106" target="Q9Y618">
      <data key="d7">0.12357162324735281</data>
    </edge>
    <edge source="P01106" target="Q9UM11">
      <data key="d7">0.0989800768986467</data>
    </edge>
    <edge source="P01106" target="Q9UQE7">
      <data key="d7">0.06865498408707427</data>
    </edge>
    <edge source="P01106" target="P21860">
      <data key="d7">0.11032591097819307</data>
    </edge>
    <edge source="P01106" target="P40938">
      <data key="d7">0.12208121111790338</data>
    </edge>
    <edge source="P01106" target="P40937">
      <data key="d7">0.11711197144421572</data>
    </edge>
    <edge source="P01106" target="Q99683">
      <data key="d7">0.1656094493843462</data>
    </edge>
    <edge source="P01106" target="P04049">
      <data key="d7">0.18700756216212439</data>
    </edge>
    <edge source="P01106" target="P21333">
      <data key="d7">0.09448469043583604</data>
    </edge>
    <edge source="P01106" target="P49841">
      <data key="d7">0.12361745090925524</data>
    </edge>
    <edge source="P01106" target="P49840">
      <data key="d7">0.12016221143344272</data>
    </edge>
    <edge source="P01106" target="Q13177">
      <data key="d7">0.12050737954703679</data>
    </edge>
    <edge source="P01106" target="Q14683">
      <data key="d7">0.061531044018008296</data>
    </edge>
    <edge source="P01106" target="Q15303">
      <data key="d7">0.15652883243428362</data>
    </edge>
    <edge source="P01106" target="Q13951">
      <data key="d7">0.1546481970939843</data>
    </edge>
    <edge source="P01106" target="P33993">
      <data key="d7">0.07992182334367327</data>
    </edge>
    <edge source="P01106" target="Q5SW79">
      <data key="d7">0.00996964295540727</data>
    </edge>
    <edge source="P01106" target="Q8TD19">
      <data key="d7">0.040691077853996616</data>
    </edge>
    <edge source="P01106" target="P11802">
      <data key="d7">0.13313953613422488</data>
    </edge>
    <edge source="P01106" target="O43318">
      <data key="d7">0.11044412980409644</data>
    </edge>
    <edge source="P01106" target="P02545">
      <data key="d7">0.13390457177958473</data>
    </edge>
    <edge source="P01106" target="P35249">
      <data key="d7">0.11506164476375699</data>
    </edge>
    <edge source="P01106" target="Q9P1W9">
      <data key="d7">0.15199699031257097</data>
    </edge>
    <edge source="P01106" target="P54198">
      <data key="d7">0.1166037325696046</data>
    </edge>
    <edge source="P01106" target="P53779">
      <data key="d7">0.1541228369925468</data>
    </edge>
    <edge source="P01106" target="Q09666">
      <data key="d7">0.030601953800997478</data>
    </edge>
    <edge source="P01106" target="Q8WUM0">
      <data key="d7">0.05667637909654795</data>
    </edge>
    <edge source="P01106" target="P49454">
      <data key="d7">0.10738003864599446</data>
    </edge>
    <edge source="P01106" target="Q9NTI5">
      <data key="d7">0.0634184473095225</data>
    </edge>
    <edge source="P01106" target="P11388">
      <data key="d7">0.11246132625809939</data>
    </edge>
    <edge source="P01106" target="O75376">
      <data key="d7">0.15472589797605876</data>
    </edge>
    <edge source="P01106" target="P25205">
      <data key="d7">0.06305706984247153</data>
    </edge>
    <edge source="P01106" target="P62136">
      <data key="d7">0.11234338355200695</data>
    </edge>
    <edge source="P01106" target="Q01196">
      <data key="d7">0.17107628543626738</data>
    </edge>
    <edge source="P01106" target="Q15233">
      <data key="d7">0.14861419399629874</data>
    </edge>
    <edge source="Q96S53" target="Q00536">
      <data key="d7">0.24624300424559767</data>
    </edge>
    <edge source="Q96S53" target="O14757">
      <data key="d7">0.1187443498636522</data>
    </edge>
    <edge source="Q96S53" target="Q5TCX8">
      <data key="d7">0.21297767142192908</data>
    </edge>
    <edge source="Q96S53" target="Q9UPQ3">
      <data key="d7">0.12044945858751191</data>
    </edge>
    <edge source="Q96S53" target="Q14680">
      <data key="d7">0.37929337085899556</data>
    </edge>
    <edge source="Q96S53" target="Q9NYF3">
      <data key="d7">0.034352442193237874</data>
    </edge>
    <edge source="Q96S53" target="O60307">
      <data key="d7">0.4439007792380169</data>
    </edge>
    <edge source="Q96S53" target="Q96QF0">
      <data key="d7">0.04654221416890178</data>
    </edge>
    <edge source="P01308" target="O75385">
      <data key="d7">0.054151695210476525</data>
    </edge>
    <edge source="P01308" target="Q15746">
      <data key="d7">0.046023032552313804</data>
    </edge>
    <edge source="P01308" target="P18031">
      <data key="d7">0.1681782527749256</data>
    </edge>
    <edge source="P01308" target="P21860">
      <data key="d7">0.1313848832437547</data>
    </edge>
    <edge source="P01308" target="P02545">
      <data key="d7">0.08698615156925919</data>
    </edge>
    <edge source="P01308" target="P35568">
      <data key="d7">0.24472524621955663</data>
    </edge>
    <edge source="P01308" target="Q13541">
      <data key="d7">0.04388210874731079</data>
    </edge>
    <edge source="P01308" target="P49841">
      <data key="d7">0.15182357928190765</data>
    </edge>
    <edge source="P01308" target="P49840">
      <data key="d7">0.16890138456284914</data>
    </edge>
    <edge source="P01308" target="P23443">
      <data key="d7">0.0731523785633392</data>
    </edge>
    <edge source="Q9P1W9" target="Q99683">
      <data key="d7">0.23610607319699337</data>
    </edge>
    <edge source="Q9P1W9" target="P49841">
      <data key="d7">0.11617507730745055</data>
    </edge>
    <edge source="Q9P1W9" target="Q13541">
      <data key="d7">0.1199456228640255</data>
    </edge>
    <edge source="Q9P1W9" target="P46108">
      <data key="d7">0.0657001709041936</data>
    </edge>
    <edge source="Q9P1W9" target="P35568">
      <data key="d7">0.08607223972808428</data>
    </edge>
    <edge source="P49840" target="Q00537">
      <data key="d7">0.0689058174126851</data>
    </edge>
    <edge source="P49840" target="Q15746">
      <data key="d7">0.07083456813583527</data>
    </edge>
    <edge source="P49840" target="Q15418">
      <data key="d7">0.12562212435891254</data>
    </edge>
    <edge source="P49840" target="Q05655">
      <data key="d7">0.18517691628449448</data>
    </edge>
    <edge source="P49840" target="P24864">
      <data key="d7">0.09923882118334353</data>
    </edge>
    <edge source="P49840" target="Q01196">
      <data key="d7">0.089169951271483</data>
    </edge>
    <edge source="P49840" target="Q8N0Z3">
      <data key="d7">0.011975274704569034</data>
    </edge>
    <edge source="P49840" target="Q6R327">
      <data key="d7">0.09928770437563643</data>
    </edge>
    <edge source="P49840" target="Q13554">
      <data key="d7">0.09999880426266247</data>
    </edge>
    <edge source="P49840" target="Q8TD19">
      <data key="d7">0.06209226518825247</data>
    </edge>
    <edge source="Q15375" target="P29320">
      <data key="d7">0.2720670976074339</data>
    </edge>
    <edge source="Q15375" target="P29317">
      <data key="d7">0.23677903012496637</data>
    </edge>
    <edge source="P29317" target="Q00537">
      <data key="d7">0.07262030556134647</data>
    </edge>
    <edge source="P29317" target="P00533">
      <data key="d7">0.16388495503622286</data>
    </edge>
    <edge source="P29317" target="Q15418">
      <data key="d7">0.10514289453037844</data>
    </edge>
    <edge source="P29317" target="P28749">
      <data key="d7">0.054583023732165774</data>
    </edge>
    <edge source="P29317" target="P14210">
      <data key="d7">0.1348044954955486</data>
    </edge>
    <edge source="Q13951" target="Q01196">
      <data key="d7">0.5331493898230797</data>
    </edge>
    <edge source="Q99593" target="P46937">
      <data key="d7">0.19439997910344683</data>
    </edge>
    <edge source="Q15139" target="P00533">
      <data key="d7">0.18374250983959617</data>
    </edge>
    <edge source="Q15139" target="Q99683">
      <data key="d7">0.24079509098619406</data>
    </edge>
    <edge source="Q15139" target="Q7KZI7">
      <data key="d7">0.17850436012835172</data>
    </edge>
    <edge source="Q15139" target="P07947">
      <data key="d7">0.19594191857574483</data>
    </edge>
    <edge source="Q15139" target="P33993">
      <data key="d7">0.06780743663211536</data>
    </edge>
    <edge source="Q15139" target="Q05655">
      <data key="d7">0.22640859727544688</data>
    </edge>
    <edge source="Q15139" target="O00159">
      <data key="d7">0.1331100727902298</data>
    </edge>
    <edge source="Q15139" target="P62136">
      <data key="d7">0.07760648573033774</data>
    </edge>
    <edge source="Q15139" target="O96013">
      <data key="d7">0.20245726498043629</data>
    </edge>
    <edge source="Q15139" target="P46937">
      <data key="d7">0.1352107865995364</data>
    </edge>
    <edge source="Q15139" target="P27986">
      <data key="d7">0.18833794361716594</data>
    </edge>
    <edge source="Q15139" target="Q15233">
      <data key="d7">0.07871767005591176</data>
    </edge>
    <edge source="Q15139" target="Q9UQL6">
      <data key="d7">0.14121917288189245</data>
    </edge>
    <edge source="Q8NFH5" target="P57740">
      <data key="d7">0.6725656415736426</data>
    </edge>
    <edge source="Q8NFH5" target="P11802">
      <data key="d7">0.08698161743291805</data>
    </edge>
    <edge source="Q8NFH5" target="Q96EE3">
      <data key="d7">0.49136432114138856</data>
    </edge>
    <edge source="Q8NFH5" target="P02545">
      <data key="d7">0.18736680395262803</data>
    </edge>
    <edge source="Q9Y618" target="Q969S8">
      <data key="d7">0.22561822295945475</data>
    </edge>
    <edge source="Q9Y618" target="Q13555">
      <data key="d7">0.04575889302651112</data>
    </edge>
    <edge source="Q9Y618" target="O75376">
      <data key="d7">0.47344601973568234</data>
    </edge>
    <edge source="Q96GX5" target="P06493">
      <data key="d7">0.12254132176571454</data>
    </edge>
    <edge source="Q96GX5" target="Q07002">
      <data key="d7">0.32330850732356764</data>
    </edge>
    <edge source="Q96GX5" target="Q15418">
      <data key="d7">0.2789688149316668</data>
    </edge>
    <edge source="Q96GX5" target="Q9Y4R8">
      <data key="d7">0.09299006301741237</data>
    </edge>
    <edge source="Q96GX5" target="P49336">
      <data key="d7">0.25966543074930953</data>
    </edge>
    <edge source="Q9Y463" target="P45983">
      <data key="d7">0.16973780853768114</data>
    </edge>
    <edge source="Q9Y463" target="Q96KQ7">
      <data key="d7">0.08439281595867568</data>
    </edge>
    <edge source="Q9Y463" target="Q16531">
      <data key="d7">0.07385145518733921</data>
    </edge>
    <edge source="Q9Y463" target="P06748">
      <data key="d7">0.0765172352259137</data>
    </edge>
    <edge source="Q9Y463" target="Q9H2X6">
      <data key="d7">0.18977132834964397</data>
    </edge>
    <edge source="Q9Y463" target="Q9H7Z6">
      <data key="d7">0.21884309189241777</data>
    </edge>
    <edge source="Q9Y463" target="P46734">
      <data key="d7">0.3010520990733136</data>
    </edge>
    <edge source="Q9Y463" target="P33993">
      <data key="d7">0.1004066222888045</data>
    </edge>
    <edge source="Q9Y463" target="Q9NYF3">
      <data key="d7">0.026675579348401993</data>
    </edge>
    <edge source="Q9Y463" target="P20248">
      <data key="d7">0.13932556121309575</data>
    </edge>
    <edge source="Q9Y463" target="P28749">
      <data key="d7">0.16105298036720164</data>
    </edge>
    <edge source="Q9Y463" target="Q9UQL6">
      <data key="d7">0.11733160621597741</data>
    </edge>
    <edge source="Q14683" target="P35251">
      <data key="d7">0.13781608115119143</data>
    </edge>
    <edge source="Q14683" target="P33991">
      <data key="d7">0.21139048760265844</data>
    </edge>
    <edge source="Q14683" target="Q8N3U4">
      <data key="d7">0.4033732886239414</data>
    </edge>
    <edge source="Q14683" target="Q9UQE7">
      <data key="d7">0.5513558070527632</data>
    </edge>
    <edge source="Q14683" target="P49736">
      <data key="d7">0.15994259266382066</data>
    </edge>
    <edge source="Q14683" target="Q9NTI5">
      <data key="d7">0.28483223088124265</data>
    </edge>
    <edge source="Q14683" target="Q5FBB7">
      <data key="d7">0.30521752303694666</data>
    </edge>
    <edge source="Q14683" target="Q96FF9">
      <data key="d7">0.211718428356699</data>
    </edge>
    <edge source="Q14683" target="P33993">
      <data key="d7">0.1952871749169432</data>
    </edge>
    <edge source="Q14683" target="Q9HC98">
      <data key="d7">0.1868212282902129</data>
    </edge>
    <edge source="Q14683" target="P11802">
      <data key="d7">0.08926224560531303</data>
    </edge>
    <edge source="Q14683" target="Q15562">
      <data key="d7">0.07312953751341135</data>
    </edge>
    <edge source="Q14683" target="P12004">
      <data key="d7">0.06911435667137986</data>
    </edge>
    <edge source="Q9UKI8" target="O14757">
      <data key="d7">0.15501937615008887</data>
    </edge>
    <edge source="Q9UKI8" target="Q9NVP2">
      <data key="d7">0.059522486041670236</data>
    </edge>
    <edge source="Q9BZS1" target="Q9UQE7">
      <data key="d7">0.024731800401704536</data>
    </edge>
    <edge source="Q9BZS1" target="P57740">
      <data key="d7">0.027213851618329708</data>
    </edge>
    <edge source="Q9BZS1" target="P62136">
      <data key="d7">0.042889109208204504</data>
    </edge>
    <edge source="Q9BZS1" target="Q01196">
      <data key="d7">0.23057750579765124</data>
    </edge>
    <edge source="Q9BZS1" target="Q8WUM0">
      <data key="d7">0.021332693706438564</data>
    </edge>
    <edge source="Q9BZS1" target="P49841">
      <data key="d7">0.08201951843857741</data>
    </edge>
    <edge source="Q08170" target="O43318">
      <data key="d7">0.03344665417090167</data>
    </edge>
    <edge source="Q08170" target="Q13247">
      <data key="d7">0.5837886709251712</data>
    </edge>
    <edge source="P47755" target="Q9Y3L3">
      <data key="d7">0.13062521302918315</data>
    </edge>
    <edge source="P47755" target="Q7KZI7">
      <data key="d7">0.05448207700208587</data>
    </edge>
    <edge source="P47755" target="P21333">
      <data key="d7">0.09676083168358396</data>
    </edge>
    <edge source="P47755" target="Q641Q2">
      <data key="d7">0.07680275783172665</data>
    </edge>
    <edge source="P47755" target="Q2M389">
      <data key="d7">0.0681420742035273</data>
    </edge>
    <edge source="P47755" target="O00159">
      <data key="d7">0.12995053370807744</data>
    </edge>
    <edge source="P47755" target="Q09666">
      <data key="d7">0.06797980860933422</data>
    </edge>
    <edge source="P47755" target="Q9UEY8">
      <data key="d7">0.47713848360447564</data>
    </edge>
    <edge source="P47755" target="P62136">
      <data key="d7">0.05697414664535666</data>
    </edge>
    <edge source="P07947" target="P06493">
      <data key="d7">0.11579615450795236</data>
    </edge>
    <edge source="P07947" target="P00533">
      <data key="d7">0.14485181395005564</data>
    </edge>
    <edge source="P07947" target="P06241">
      <data key="d7">0.299598366895203</data>
    </edge>
    <edge source="P07947" target="P06748">
      <data key="d7">0.1056438455079226</data>
    </edge>
    <edge source="P07947" target="P08581">
      <data key="d7">0.17450625288210275</data>
    </edge>
    <edge source="P07947" target="P04626">
      <data key="d7">0.236122348550094</data>
    </edge>
    <edge source="P07947" target="Q13177">
      <data key="d7">0.2431715292751062</data>
    </edge>
    <edge source="P07947" target="P36888">
      <data key="d7">0.21232724769261108</data>
    </edge>
    <edge source="P07947" target="Q05655">
      <data key="d7">0.18519526027609354</data>
    </edge>
    <edge source="P07947" target="P09619">
      <data key="d7">0.17780800564283894</data>
    </edge>
    <edge source="P07947" target="P46937">
      <data key="d7">0.1020457237001415</data>
    </edge>
    <edge source="P07947" target="P11802">
      <data key="d7">0.15620478399672774</data>
    </edge>
    <edge source="O14757" target="Q14004">
      <data key="d7">0.1999179007302593</data>
    </edge>
    <edge source="O14757" target="O00311">
      <data key="d7">0.27761135280732013</data>
    </edge>
    <edge source="O14757" target="P25205">
      <data key="d7">0.13101768530331098</data>
    </edge>
    <edge source="O14757" target="P02545">
      <data key="d7">0.0949595336967506</data>
    </edge>
    <edge source="O14757" target="Q96PK6">
      <data key="d7">0.1720666313021731</data>
    </edge>
    <edge source="O14757" target="P00533">
      <data key="d7">0.11578633200890627</data>
    </edge>
    <edge source="O14757" target="Q9UEY8">
      <data key="d7">0.06472098414854062</data>
    </edge>
    <edge source="O14757" target="P08631">
      <data key="d7">0.11475372290414299</data>
    </edge>
    <edge source="O14757" target="P33991">
      <data key="d7">0.12763920751926566</data>
    </edge>
    <edge source="O14757" target="Q13257">
      <data key="d7">0.13628355950489152</data>
    </edge>
    <edge source="O14757" target="Q8TD19">
      <data key="d7">0.13640997475980363</data>
    </edge>
    <edge source="O14757" target="P36888">
      <data key="d7">0.1122305013067171</data>
    </edge>
    <edge source="O14757" target="O60934">
      <data key="d7">0.23809299495250122</data>
    </edge>
    <edge source="O14757" target="P06493">
      <data key="d7">0.24671905926191878</data>
    </edge>
    <edge source="O14757" target="Q15418">
      <data key="d7">0.20131423403111703</data>
    </edge>
    <edge source="O14757" target="Q92905">
      <data key="d7">0.17097090131069664</data>
    </edge>
    <edge source="O14757" target="P49841">
      <data key="d7">0.10544084230926548</data>
    </edge>
    <edge source="O14757" target="Q9UJM3">
      <data key="d7">0.056934556488872426</data>
    </edge>
    <edge source="O14757" target="Q7Z2Z1">
      <data key="d7">0.263133631251778</data>
    </edge>
    <edge source="O14757" target="P12004">
      <data key="d7">0.16824386410518646</data>
    </edge>
    <edge source="P18615" target="Q9H3P2">
      <data key="d7">0.7594965468493886</data>
    </edge>
    <edge source="P18615" target="Q8IXH7">
      <data key="d7">0.5103490656262678</data>
    </edge>
    <edge source="P18615" target="O75376">
      <data key="d7">0.17658036674727268</data>
    </edge>
    <edge source="P18615" target="Q8WX92">
      <data key="d7">0.46621863765503846</data>
    </edge>
    <edge source="Q06546" target="Q02447">
      <data key="d7">0.3289273014233136</data>
    </edge>
    <edge source="Q06546" target="P51610">
      <data key="d7">0.273777989178182</data>
    </edge>
    <edge source="P00533" target="Q00534">
      <data key="d7">0.07804962139494964</data>
    </edge>
    <edge source="P00533" target="Q16512">
      <data key="d7">0.14039441703071984</data>
    </edge>
    <edge source="P00533" target="P45983">
      <data key="d7">0.1515847550566789</data>
    </edge>
    <edge source="P00533" target="P33991">
      <data key="d7">0.03153241690299862</data>
    </edge>
    <edge source="P00533" target="P06493">
      <data key="d7">0.1671681338116437</data>
    </edge>
    <edge source="P00533" target="P11387">
      <data key="d7">0.05721045320880609</data>
    </edge>
    <edge source="P00533" target="P06748">
      <data key="d7">0.13190454508103747</data>
    </edge>
    <edge source="P00533" target="P02545">
      <data key="d7">0.08040772760219361</data>
    </edge>
    <edge source="P00533" target="Q15750">
      <data key="d7">0.11712015854124148</data>
    </edge>
    <edge source="P00533" target="Q38SD2">
      <data key="d7">0.09551152203249597</data>
    </edge>
    <edge source="P00533" target="Q13905">
      <data key="d7">0.09683024105425395</data>
    </edge>
    <edge source="P00533" target="P27986">
      <data key="d7">0.16487971897958503</data>
    </edge>
    <edge source="P00533" target="P18031">
      <data key="d7">0.1399750254865594</data>
    </edge>
    <edge source="P00533" target="P35568">
      <data key="d7">0.11694339630225155</data>
    </edge>
    <edge source="P00533" target="P04049">
      <data key="d7">0.17133291708799947</data>
    </edge>
    <edge source="P00533" target="P04626">
      <data key="d7">0.24546693239688577</data>
    </edge>
    <edge source="P00533" target="P16333">
      <data key="d7">0.10849706074239167</data>
    </edge>
    <edge source="P00533" target="P25205">
      <data key="d7">0.03307098049675121</data>
    </edge>
    <edge source="P00533" target="P08581">
      <data key="d7">0.16949237511427992</data>
    </edge>
    <edge source="P00533" target="P08631">
      <data key="d7">0.11412716892465913</data>
    </edge>
    <edge source="P00533" target="P55735">
      <data key="d7">0.06896234175135661</data>
    </edge>
    <edge source="P00533" target="Q09666">
      <data key="d7">0.034275868401918166</data>
    </edge>
    <edge source="P00533" target="P07948">
      <data key="d7">0.1817692026733261</data>
    </edge>
    <edge source="P00533" target="P14210">
      <data key="d7">0.1725893111464319</data>
    </edge>
    <edge source="P00533" target="P33993">
      <data key="d7">0.05358746628182535</data>
    </edge>
    <edge source="P00533" target="Q9UJM3">
      <data key="d7">0.12423457854042641</data>
    </edge>
    <edge source="P00533" target="Q15303">
      <data key="d7">0.20239430103073336</data>
    </edge>
    <edge source="P00533" target="Q05655">
      <data key="d7">0.18156218224012308</data>
    </edge>
    <edge source="P00533" target="P46108">
      <data key="d7">0.13673868893467336</data>
    </edge>
    <edge source="P00533" target="P21860">
      <data key="d7">0.17133627777230784</data>
    </edge>
    <edge source="P00533" target="Q13882">
      <data key="d7">0.13815562504621243</data>
    </edge>
    <edge source="P00533" target="Q13555">
      <data key="d7">0.07034069015036087</data>
    </edge>
    <edge source="P00533" target="P12004">
      <data key="d7">0.15576634407339143</data>
    </edge>
    <edge source="P00533" target="P06241">
      <data key="d7">0.19295302847873777</data>
    </edge>
    <edge source="Q9NZJ0" target="P06493">
      <data key="d7">0.19037330172369488</data>
    </edge>
    <edge source="Q9NZJ0" target="Q16531">
      <data key="d7">0.2613044306539379</data>
    </edge>
    <edge source="Q9NZJ0" target="Q92905">
      <data key="d7">0.14063355144719303</data>
    </edge>
    <edge source="Q13257" target="O60566">
      <data key="d7">0.4232471975537324</data>
    </edge>
    <edge source="Q13257" target="P04049">
      <data key="d7">0.0836971993544176</data>
    </edge>
    <edge source="Q13257" target="P46734">
      <data key="d7">0.0486388910427248</data>
    </edge>
    <edge source="Q13257" target="Q12834">
      <data key="d7">0.39457857868469187</data>
    </edge>
    <edge source="Q13257" target="Q13042">
      <data key="d7">0.2493635058264165</data>
    </edge>
    <edge source="Q14012" target="Q9UQL6">
      <data key="d7">0.16190227265917145</data>
    </edge>
    <edge source="P11388" target="P06493">
      <data key="d7">0.10880280174945628</data>
    </edge>
    <edge source="P11388" target="P11387">
      <data key="d7">0.21012029305640917</data>
    </edge>
    <edge source="P11388" target="P49841">
      <data key="d7">0.07697423079131901</data>
    </edge>
    <edge source="P11388" target="Q99496">
      <data key="d7">0.10338356604076315</data>
    </edge>
    <edge source="P11388" target="O00311">
      <data key="d7">0.15838988413266886</data>
    </edge>
    <edge source="P11388" target="Q05655">
      <data key="d7">0.06838614712711473</data>
    </edge>
    <edge source="P11388" target="Q8N0Z3">
      <data key="d7">0.056711744608140824</data>
    </edge>
    <edge source="P42681" target="P06241">
      <data key="d7">0.13574478484342103</data>
    </edge>
    <edge source="P42681" target="P08581">
      <data key="d7">0.19061322964277772</data>
    </edge>
    <edge source="P42681" target="P21860">
      <data key="d7">0.17929535318978804</data>
    </edge>
    <edge source="P42681" target="P04626">
      <data key="d7">0.1857005883089925</data>
    </edge>
    <edge source="P42681" target="P07948">
      <data key="d7">0.12821607662688483</data>
    </edge>
    <edge source="P42681" target="P08069">
      <data key="d7">0.1631715999117795</data>
    </edge>
    <edge source="P42681" target="P46108">
      <data key="d7">0.10511788981018676</data>
    </edge>
    <edge source="Q05655" target="Q00535">
      <data key="d7">0.16395301759362527</data>
    </edge>
    <edge source="Q05655" target="P45983">
      <data key="d7">0.1862543287304178</data>
    </edge>
    <edge source="Q05655" target="P06241">
      <data key="d7">0.2592051581354586</data>
    </edge>
    <edge source="Q05655" target="P18031">
      <data key="d7">0.1937570602690955</data>
    </edge>
    <edge source="Q05655" target="P06748">
      <data key="d7">0.17377716096071338</data>
    </edge>
    <edge source="Q05655" target="P08581">
      <data key="d7">0.1532266460666116</data>
    </edge>
    <edge source="Q05655" target="P49841">
      <data key="d7">0.1677450953119735</data>
    </edge>
    <edge source="Q05655" target="P07948">
      <data key="d7">0.22946549353228562</data>
    </edge>
    <edge source="Q05655" target="P33993">
      <data key="d7">0.04560519521024333</data>
    </edge>
    <edge source="Q05655" target="P23443">
      <data key="d7">0.15374354835339168</data>
    </edge>
    <edge source="Q05655" target="O43318">
      <data key="d7">0.17012593360023115</data>
    </edge>
    <edge source="Q05655" target="P02545">
      <data key="d7">0.08090733781547162</data>
    </edge>
    <edge source="Q05655" target="Q5JVS0">
      <data key="d7">0.07290956933176632</data>
    </edge>
    <edge source="Q05655" target="P14210">
      <data key="d7">0.16716970657352595</data>
    </edge>
    <edge source="Q05655" target="Q9UDY8">
      <data key="d7">0.16246390385983392</data>
    </edge>
    <edge source="Q05655" target="P08631">
      <data key="d7">0.20588988156467894</data>
    </edge>
    <edge source="Q05655" target="Q9UQL6">
      <data key="d7">0.10298881599956933</data>
    </edge>
    <edge source="Q05655" target="P35568">
      <data key="d7">0.12484175483120989</data>
    </edge>
    <edge source="Q05655" target="Q9BZK7">
      <data key="d7">0.06025823428697752</data>
    </edge>
    <edge source="Q16531" target="Q16576">
      <data key="d7">0.11654225800131734</data>
    </edge>
    <edge source="Q16531" target="P46734">
      <data key="d7">0.07075997013270087</data>
    </edge>
    <edge source="Q16531" target="Q13418">
      <data key="d7">0.06448795857624307</data>
    </edge>
    <edge source="Q16531" target="P62877">
      <data key="d7">0.36453316546181597</data>
    </edge>
    <edge source="Q16531" target="Q9BYB0">
      <data key="d7">0.03370264902648125</data>
    </edge>
    <edge source="Q16531" target="Q02078">
      <data key="d7">0.07075226192889003</data>
    </edge>
    <edge source="Q16531" target="Q92905">
      <data key="d7">0.15854095818562355</data>
    </edge>
    <edge source="Q9UHF7" target="Q15562">
      <data key="d7">0.1983077935484059</data>
    </edge>
    <edge source="Q9UHF7" target="Q07002">
      <data key="d7">0.15113849541517768</data>
    </edge>
    <edge source="Q92558" target="Q00535">
      <data key="d7">0.09091190264267347</data>
    </edge>
    <edge source="Q92558" target="Q7L576">
      <data key="d7">0.2548495844108381</data>
    </edge>
    <edge source="Q92558" target="P27986">
      <data key="d7">0.0621470742439071</data>
    </edge>
    <edge source="Q92558" target="Q9Y2A7">
      <data key="d7">0.28174063038886477</data>
    </edge>
    <edge source="Q5VWQ8" target="Q99683">
      <data key="d7">0.23276485680564116</data>
    </edge>
    <edge source="Q5VWQ8" target="P49841">
      <data key="d7">0.17166158123280387</data>
    </edge>
    <edge source="P46108" target="Q00536">
      <data key="d7">0.05968904249102192</data>
    </edge>
    <edge source="P46108" target="P45983">
      <data key="d7">0.11876816520355482</data>
    </edge>
    <edge source="P46108" target="P08581">
      <data key="d7">0.12801023198203923</data>
    </edge>
    <edge source="P46108" target="P21860">
      <data key="d7">0.11417247278824272</data>
    </edge>
    <edge source="P46108" target="Q13905">
      <data key="d7">0.20941702589687186</data>
    </edge>
    <edge source="P46108" target="P04626">
      <data key="d7">0.1522086036311921</data>
    </edge>
    <edge source="P46108" target="P21333">
      <data key="d7">0.1408849871849381</data>
    </edge>
    <edge source="P46108" target="P36888">
      <data key="d7">0.12333300734530842</data>
    </edge>
    <edge source="P46108" target="P16591">
      <data key="d7">0.2296909146114612</data>
    </edge>
    <edge source="P46108" target="Q5JVS0">
      <data key="d7">0.063652887033286</data>
    </edge>
    <edge source="P46108" target="P08069">
      <data key="d7">0.13306688836862776</data>
    </edge>
    <edge source="P46108" target="P27986">
      <data key="d7">0.17519036243243813</data>
    </edge>
    <edge source="P46108" target="Q9BYB0">
      <data key="d7">0.08520589739171175</data>
    </edge>
    <edge source="P46108" target="P49916">
      <data key="d7">0.03455823542482765</data>
    </edge>
    <edge source="P46108" target="P31152">
      <data key="d7">0.02536228093915766</data>
    </edge>
    <edge source="P46108" target="P62136">
      <data key="d7">0.06782880295458087</data>
    </edge>
    <edge source="P46108" target="P09619">
      <data key="d7">0.1521724060337753</data>
    </edge>
    <edge source="Q9UJM3" target="P04626">
      <data key="d7">0.1107785628274387</data>
    </edge>
    <edge source="Q9UJM3" target="O95429">
      <data key="d7">0.10701904603719445</data>
    </edge>
    <edge source="Q7Z460" target="P45983">
      <data key="d7">0.033913580551776415</data>
    </edge>
    <edge source="Q7Z460" target="Q7KZI7">
      <data key="d7">0.07443801976812353</data>
    </edge>
    <edge source="Q7Z460" target="Q8N0Z3">
      <data key="d7">0.13822951055534968</data>
    </edge>
    <edge source="Q7Z460" target="O00159">
      <data key="d7">0.10108711457497303</data>
    </edge>
    <edge source="Q15233" target="P11387">
      <data key="d7">0.1314038244812997</data>
    </edge>
    <edge source="Q15233" target="Q92905">
      <data key="d7">0.16104894426368635</data>
    </edge>
    <edge source="P62877" target="O43318">
      <data key="d7">0.1266652657262678</data>
    </edge>
    <edge source="P62877" target="Q15369">
      <data key="d7">0.20596906182959002</data>
    </edge>
    <edge source="P62877" target="Q15750">
      <data key="d7">0.11723079416138955</data>
    </edge>
    <edge source="P62877" target="Q92905">
      <data key="d7">0.15989191759265528</data>
    </edge>
    <edge source="P62877" target="P20248">
      <data key="d7">0.09468662589154682</data>
    </edge>
    <edge source="Q00537" target="Q9UM11">
      <data key="d7">0.0749670442098571</data>
    </edge>
    <edge source="Q00537" target="P18031">
      <data key="d7">0.05013058145624344</data>
    </edge>
    <edge source="Q00537" target="P06493">
      <data key="d7">0.09628737651929384</data>
    </edge>
    <edge source="Q00537" target="Q00536">
      <data key="d7">0.3760134561231073</data>
    </edge>
    <edge source="Q00537" target="P49768">
      <data key="d7">0.02348551508331035</data>
    </edge>
    <edge source="Q00537" target="P02545">
      <data key="d7">0.03578440960888324</data>
    </edge>
    <edge source="Q00537" target="P62136">
      <data key="d7">0.07262293321155458</data>
    </edge>
    <edge source="Q96MG2" target="Q09666">
      <data key="d7">0.25386395968619424</data>
    </edge>
    <edge source="Q9H3P2" target="P24928">
      <data key="d7">0.2695498193057926</data>
    </edge>
    <edge source="Q9H3P2" target="Q8IXH7">
      <data key="d7">0.6018106998506536</data>
    </edge>
    <edge source="Q9H3P2" target="Q8WX92">
      <data key="d7">0.5491894235606439</data>
    </edge>
    <edge source="P49959" target="Q15418">
      <data key="d7">0.09581855687685957</data>
    </edge>
    <edge source="P49959" target="O75943">
      <data key="d7">0.2775073807422954</data>
    </edge>
    <edge source="P49959" target="O60934">
      <data key="d7">0.4602442710764667</data>
    </edge>
    <edge source="P49959" target="P23443">
      <data key="d7">0.10182333476738037</data>
    </edge>
    <edge source="P49959" target="Q99708">
      <data key="d7">0.2217580226171734</data>
    </edge>
    <edge source="P49959" target="P24864">
      <data key="d7">0.14372099385228504</data>
    </edge>
    <edge source="P46937" target="P45983">
      <data key="d7">0.10286259088917779</data>
    </edge>
    <edge source="P46937" target="Q8N3U4">
      <data key="d7">0.019769250701787307</data>
    </edge>
    <edge source="P46937" target="P06493">
      <data key="d7">0.14151445713700128</data>
    </edge>
    <edge source="P46937" target="Q9GZV5">
      <data key="d7">0.2914483486420811</data>
    </edge>
    <edge source="P46937" target="P49841">
      <data key="d7">0.12302163792087877</data>
    </edge>
    <edge source="P46937" target="Q15303">
      <data key="d7">0.1878206192658519</data>
    </edge>
    <edge source="P46937" target="Q15562">
      <data key="d7">0.30029319250151315</data>
    </edge>
    <edge source="P46937" target="Q13418">
      <data key="d7">0.13208739851826168</data>
    </edge>
    <edge source="P46937" target="Q01196">
      <data key="d7">0.19601992984201597</data>
    </edge>
    <edge source="P46937" target="P62136">
      <data key="d7">0.08415450760523911</data>
    </edge>
    <edge source="Q16576" target="Q9HCU9">
      <data key="d7">0.21121408149970325</data>
    </edge>
    <edge source="Q16576" target="O94776">
      <data key="d7">0.28522748209292087</data>
    </edge>
    <edge source="Q16576" target="P46734">
      <data key="d7">0.10279365584277078</data>
    </edge>
    <edge source="Q16576" target="Q13418">
      <data key="d7">0.06747074610032344</data>
    </edge>
    <edge source="Q16576" target="Q9NVP2">
      <data key="d7">0.1267664554102178</data>
    </edge>
    <edge source="Q16576" target="P51610">
      <data key="d7">0.22988095024618702</data>
    </edge>
    <edge source="Q01196" target="Q00534">
      <data key="d7">0.10780968523616725</data>
    </edge>
    <edge source="Q01196" target="P06493">
      <data key="d7">0.08365684894115248</data>
    </edge>
    <edge source="Q01196" target="Q9GZV5">
      <data key="d7">0.15521230691375137</data>
    </edge>
    <edge source="Q01196" target="Q9H2X6">
      <data key="d7">0.14479485535627437</data>
    </edge>
    <edge source="Q01196" target="P49841">
      <data key="d7">0.08154086154324491</data>
    </edge>
    <edge source="Q01196" target="O96013">
      <data key="d7">0.09676335028947002</data>
    </edge>
    <edge source="Q01196" target="P20248">
      <data key="d7">0.06563460706182851</data>
    </edge>
    <edge source="Q13541" target="P06493">
      <data key="d7">0.07214499737189153</data>
    </edge>
    <edge source="Q13541" target="P49841">
      <data key="d7">0.07584114823118586</data>
    </edge>
    <edge source="Q13541" target="P23443">
      <data key="d7">0.20552567273498487</data>
    </edge>
    <edge source="Q13541" target="P53779">
      <data key="d7">0.1162425903280232</data>
    </edge>
    <edge source="Q09666" target="P06493">
      <data key="d7">0.036805453571469166</data>
    </edge>
    <edge source="Q09666" target="O94776">
      <data key="d7">0.05581347630383283</data>
    </edge>
    <edge source="Q09666" target="P33993">
      <data key="d7">0.04542859380027788</data>
    </edge>
    <edge source="P35249" target="P35251">
      <data key="d7">0.56460177122934</data>
    </edge>
    <edge source="P35249" target="P35250">
      <data key="d7">0.9372953998527764</data>
    </edge>
    <edge source="P35249" target="Q9BVC3">
      <data key="d7">0.5134413676922253</data>
    </edge>
    <edge source="P35249" target="P0CG13">
      <data key="d7">0.5711166409704608</data>
    </edge>
    <edge source="P35249" target="O75943">
      <data key="d7">0.27097498908118367</data>
    </edge>
    <edge source="P35249" target="P40938">
      <data key="d7">0.8965153673205084</data>
    </edge>
    <edge source="P35249" target="P40937">
      <data key="d7">0.9372953998527764</data>
    </edge>
    <edge source="P35249" target="P12004">
      <data key="d7">0.2520905773409693</data>
    </edge>
    <edge source="P35249" target="P54764">
      <data key="d7">0.06205844702645566</data>
    </edge>
    <edge source="Q13418" target="P04049">
      <data key="d7">0.19783185458582886</data>
    </edge>
    <edge source="Q13418" target="P49841">
      <data key="d7">0.1854722285580935</data>
    </edge>
    <edge source="Q13418" target="Q9HC35">
      <data key="d7">0.008692902695089141</data>
    </edge>
    <edge source="Q13418" target="Q6R327">
      <data key="d7">0.16772720239891992</data>
    </edge>
    <edge source="Q13418" target="P02545">
      <data key="d7">0.08035455646104497</data>
    </edge>
    <edge source="Q13418" target="P62136">
      <data key="d7">0.11675643375982328</data>
    </edge>
    <edge source="Q9UEY8" target="P49841">
      <data key="d7">0.033501037888210086</data>
    </edge>
    <edge source="Q9UEY8" target="P33993">
      <data key="d7">0.04138811318324821</data>
    </edge>
    <edge source="P11387" target="P06493">
      <data key="d7">0.111507892992891</data>
    </edge>
    <edge source="P11387" target="P06748">
      <data key="d7">0.0663887081864194</data>
    </edge>
    <edge source="P11387" target="Q92905">
      <data key="d7">0.11957079092651997</data>
    </edge>
    <edge source="P06241" target="Q00535">
      <data key="d7">0.21947984800873785</data>
    </edge>
    <edge source="P06241" target="Q00534">
      <data key="d7">0.06961820980036011</data>
    </edge>
    <edge source="P06241" target="Q13111">
      <data key="d7">0.016742273175204204</data>
    </edge>
    <edge source="P06241" target="P06748">
      <data key="d7">0.10009164514097628</data>
    </edge>
    <edge source="P06241" target="Q13905">
      <data key="d7">0.12755016359125504</data>
    </edge>
    <edge source="P06241" target="P27986">
      <data key="d7">0.2081515689534219</data>
    </edge>
    <edge source="P06241" target="P35568">
      <data key="d7">0.1212083759906209</data>
    </edge>
    <edge source="P06241" target="Q9BYB0">
      <data key="d7">0.11255251666893754</data>
    </edge>
    <edge source="P06241" target="P04049">
      <data key="d7">0.20373588609980955</data>
    </edge>
    <edge source="P06241" target="P04626">
      <data key="d7">0.21373631541716137</data>
    </edge>
    <edge source="P06241" target="P09619">
      <data key="d7">0.1708016728234296</data>
    </edge>
    <edge source="P06241" target="P08069">
      <data key="d7">0.2035175742374821</data>
    </edge>
    <edge source="P06241" target="P16333">
      <data key="d7">0.1797701567345507</data>
    </edge>
    <edge source="P06241" target="Q93009">
      <data key="d7">0.07264102432346002</data>
    </edge>
    <edge source="P06241" target="P49841">
      <data key="d7">0.18205783771392858</data>
    </edge>
    <edge source="P06241" target="Q13177">
      <data key="d7">0.2633201877939733</data>
    </edge>
    <edge source="P06241" target="P21333">
      <data key="d7">0.162315208812549</data>
    </edge>
    <edge source="P06241" target="P36888">
      <data key="d7">0.18544026624715465</data>
    </edge>
    <edge source="P06241" target="Q8WX92">
      <data key="d7">0.035579210912141425</data>
    </edge>
    <edge source="P06241" target="P21860">
      <data key="d7">0.17776786122259478</data>
    </edge>
    <edge source="P49454" target="Q9GZM8">
      <data key="d7">0.11785061674628913</data>
    </edge>
    <edge source="P49454" target="P57740">
      <data key="d7">0.166457809964976</data>
    </edge>
    <edge source="P49454" target="Q8WUM0">
      <data key="d7">0.15135847254381996</data>
    </edge>
    <edge source="P49454" target="Q96FF9">
      <data key="d7">0.19254570520788314</data>
    </edge>
    <edge source="Q96KB5" target="O75385">
      <data key="d7">0.0999019250211268</data>
    </edge>
    <edge source="Q96KB5" target="P06493">
      <data key="d7">0.08364600764986056</data>
    </edge>
    <edge source="Q96KB5" target="P08581">
      <data key="d7">0.20242704560752003</data>
    </edge>
    <edge source="Q96KB5" target="P04049">
      <data key="d7">0.21747142890043664</data>
    </edge>
    <edge source="P45983" target="Q00536">
      <data key="d7">0.1687609022982984</data>
    </edge>
    <edge source="P45983" target="Q14004">
      <data key="d7">0.13323299685856121</data>
    </edge>
    <edge source="P45983" target="P02545">
      <data key="d7">0.10472812919544652</data>
    </edge>
    <edge source="P45983" target="Q15750">
      <data key="d7">0.13926703828849657</data>
    </edge>
    <edge source="P45983" target="P27986">
      <data key="d7">0.13431823103119653</data>
    </edge>
    <edge source="P45983" target="P35568">
      <data key="d7">0.08997337039169888</data>
    </edge>
    <edge source="P45983" target="P06748">
      <data key="d7">0.11869272010744926</data>
    </edge>
    <edge source="P45983" target="P04049">
      <data key="d7">0.16656088954425585</data>
    </edge>
    <edge source="P45983" target="P11802">
      <data key="d7">0.16232792194755855</data>
    </edge>
    <edge source="P45983" target="Q9GZM8">
      <data key="d7">0.0754918585286844</data>
    </edge>
    <edge source="P45983" target="Q14814">
      <data key="d7">0.06400309002775717</data>
    </edge>
    <edge source="P45983" target="P23443">
      <data key="d7">0.20754898716229592</data>
    </edge>
    <edge source="P45983" target="Q99683">
      <data key="d7">0.2414271616842058</data>
    </edge>
    <edge source="P45983" target="P06493">
      <data key="d7">0.18960765495125023</data>
    </edge>
    <edge source="P45983" target="O43318">
      <data key="d7">0.1738197731092607</data>
    </edge>
    <edge source="P45983" target="Q02078">
      <data key="d7">0.1216898941390354</data>
    </edge>
    <edge source="P45983" target="P14210">
      <data key="d7">0.0955052970503376</data>
    </edge>
    <edge source="P45983" target="Q15418">
      <data key="d7">0.1999769387799338</data>
    </edge>
    <edge source="P45983" target="Q99640">
      <data key="d7">0.1348845833121941</data>
    </edge>
    <edge source="P45983" target="Q15746">
      <data key="d7">0.14075944264752038</data>
    </edge>
    <edge source="P45983" target="Q9UM11">
      <data key="d7">0.10112024771392138</data>
    </edge>
    <edge source="P45983" target="P41229">
      <data key="d7">0.08940455704198837</data>
    </edge>
    <edge source="P45983" target="P49841">
      <data key="d7">0.21017947864129533</data>
    </edge>
    <edge source="P36888" target="P09619">
      <data key="d7">0.23990341177156846</data>
    </edge>
    <edge source="P36888" target="P27986">
      <data key="d7">0.12623853327050705</data>
    </edge>
    <edge source="P16591" target="P18031">
      <data key="d7">0.1193834611847643</data>
    </edge>
    <edge source="P16591" target="P08581">
      <data key="d7">0.20776529328198437</data>
    </edge>
    <edge source="P16591" target="P21860">
      <data key="d7">0.15641112426487802</data>
    </edge>
    <edge source="P16591" target="P04626">
      <data key="d7">0.18477205233187116</data>
    </edge>
    <edge source="Q96FF9" target="Q8N3U4">
      <data key="d7">0.18292864642942755</data>
    </edge>
    <edge source="Q96FF9" target="P06493">
      <data key="d7">0.11174528785258782</data>
    </edge>
    <edge source="Q96FF9" target="Q9UQE7">
      <data key="d7">0.22914034847354403</data>
    </edge>
    <edge source="Q96FF9" target="Q5FBB7">
      <data key="d7">0.15896921214833148</data>
    </edge>
    <edge source="Q96FF9" target="Q9NTI5">
      <data key="d7">0.36196626671094106</data>
    </edge>
    <edge source="O75943" target="P35250">
      <data key="d7">0.28119650130170665</data>
    </edge>
    <edge source="O75943" target="Q9UM11">
      <data key="d7">0.21121711284664665</data>
    </edge>
    <edge source="O75943" target="P40938">
      <data key="d7">0.2338138213433956</data>
    </edge>
    <edge source="O75943" target="O60934">
      <data key="d7">0.27217270927325193</data>
    </edge>
    <edge source="O75943" target="P40937">
      <data key="d7">0.28119650130170665</data>
    </edge>
    <edge source="P29320" target="P18031">
      <data key="d7">0.13280510723484437</data>
    </edge>
    <edge source="P16333" target="Q15746">
      <data key="d7">0.06918290791994103</data>
    </edge>
    <edge source="P16333" target="Q96KQ7">
      <data key="d7">0.08640101958214057</data>
    </edge>
    <edge source="P16333" target="P08581">
      <data key="d7">0.162772685228747</data>
    </edge>
    <edge source="P16333" target="P21860">
      <data key="d7">0.1292211424637484</data>
    </edge>
    <edge source="P16333" target="Q13905">
      <data key="d7">0.11084890778896785</data>
    </edge>
    <edge source="P16333" target="Q13111">
      <data key="d7">0.03635270551162229</data>
    </edge>
    <edge source="P16333" target="Q13177">
      <data key="d7">0.2576439169347677</data>
    </edge>
    <edge source="P16333" target="Q5SW79">
      <data key="d7">0.01214533921552416</data>
    </edge>
    <edge source="P16333" target="Q9BYB0">
      <data key="d7">0.07355297737597347</data>
    </edge>
    <edge source="P16333" target="Q8WX92">
      <data key="d7">0.0711440990334594</data>
    </edge>
    <edge source="P16333" target="P09619">
      <data key="d7">0.12063991362574567</data>
    </edge>
    <edge source="P25205" target="P33991">
      <data key="d7">0.8362035043093031</data>
    </edge>
    <edge source="P25205" target="P06493">
      <data key="d7">0.09204582666175053</data>
    </edge>
    <edge source="P25205" target="P49736">
      <data key="d7">0.5380438665330676</data>
    </edge>
    <edge source="P25205" target="Q13177">
      <data key="d7">0.04879085155894579</data>
    </edge>
    <edge source="P25205" target="O00311">
      <data key="d7">0.21675168062689087</data>
    </edge>
    <edge source="P25205" target="P33993">
      <data key="d7">0.6206313878841155</data>
    </edge>
    <edge source="P25205" target="Q92905">
      <data key="d7">0.11061465672978958</data>
    </edge>
    <edge source="P29322" target="Q38SD2">
      <data key="d7">0.21275826531196568</data>
    </edge>
    <edge source="P33993" target="P33991">
      <data key="d7">0.7048204736205711</data>
    </edge>
    <edge source="P33993" target="P06493">
      <data key="d7">0.08979026885206794</data>
    </edge>
    <edge source="P33993" target="P49736">
      <data key="d7">0.5395724836803246</data>
    </edge>
    <edge source="P33993" target="P07948">
      <data key="d7">0.0424492045645145</data>
    </edge>
    <edge source="P33993" target="O00311">
      <data key="d7">0.209979207349879</data>
    </edge>
    <edge source="P33993" target="O00159">
      <data key="d7">0.07539043678996551</data>
    </edge>
    <edge source="P33993" target="P02545">
      <data key="d7">0.03912114424856806</data>
    </edge>
    <edge source="P33993" target="Q96PK6">
      <data key="d7">0.0903562040087902</data>
    </edge>
    <edge source="P33993" target="P62136">
      <data key="d7">0.06730680107053315</data>
    </edge>
    <edge source="P33993" target="Q9NVP2">
      <data key="d7">0.078810535032911</data>
    </edge>
    <edge source="P33993" target="Q9HC98">
      <data key="d7">0.09682076532211993</data>
    </edge>
    <edge source="P33993" target="P11802">
      <data key="d7">0.09283113497083303</data>
    </edge>
    <edge source="P33993" target="Q92905">
      <data key="d7">0.11580658034547571</data>
    </edge>
    <edge source="P33993" target="Q13555">
      <data key="d7">0.07533711119268498</data>
    </edge>
    <edge source="O60934" target="P06493">
      <data key="d7">0.15233114859684263</data>
    </edge>
    <edge source="O60934" target="Q9HC52">
      <data key="d7">0.10259724755999573</data>
    </edge>
    <edge source="O60934" target="Q99708">
      <data key="d7">0.2056805818907679</data>
    </edge>
    <edge source="O60934" target="P24864">
      <data key="d7">0.14723289434261327</data>
    </edge>
    <edge source="O75143" target="O75385">
      <data key="d7">0.19687086666080975</data>
    </edge>
    <edge source="O75143" target="P06493">
      <data key="d7">0.09889756091412615</data>
    </edge>
    <edge source="O76021" target="P06748">
      <data key="d7">0.05394690334419369</data>
    </edge>
    <edge source="O76021" target="Q9HC52">
      <data key="d7">0.07275471216222192</data>
    </edge>
    <edge source="O76021" target="Q92905">
      <data key="d7">0.09398021647522406</data>
    </edge>
    <edge source="O76021" target="Q99496">
      <data key="d7">0.061202135605356145</data>
    </edge>
    <edge source="O76021" target="Q9Y3A2">
      <data key="d7">0.44230671037314934</data>
    </edge>
    <edge source="Q9UN86" target="Q92905">
      <data key="d7">0.09962002015037986</data>
    </edge>
    <edge source="Q9UN86" target="Q8WWM7">
      <data key="d7">0.21923294060958606</data>
    </edge>
    <edge source="Q00534" target="Q9GZM8">
      <data key="d7">0.06306595146550878</data>
    </edge>
    <edge source="Q00534" target="P18031">
      <data key="d7">0.05095559017135536</data>
    </edge>
    <edge source="Q00534" target="Q00536">
      <data key="d7">0.16973864682915218</data>
    </edge>
    <edge source="Q00534" target="P02545">
      <data key="d7">0.06937374147979744</data>
    </edge>
    <edge source="Q00534" target="P62136">
      <data key="d7">0.06827831354679008</data>
    </edge>
    <edge source="Q00534" target="P28749">
      <data key="d7">0.18051765247109605</data>
    </edge>
    <edge source="Q00534" target="P21333">
      <data key="d7">0.07600632167209528</data>
    </edge>
    <edge source="Q00534" target="P49736">
      <data key="d7">0.0776201789306681</data>
    </edge>
    <edge source="Q00534" target="Q9UM11">
      <data key="d7">0.13593159189909662</data>
    </edge>
    <edge source="Q00534" target="Q14814">
      <data key="d7">0.052160983794419385</data>
    </edge>
    <edge source="Q00534" target="P06748">
      <data key="d7">0.06049910031337324</data>
    </edge>
    <edge source="Q00534" target="P11802">
      <data key="d7">0.2600246124948881</data>
    </edge>
    <edge source="Q00534" target="P49768">
      <data key="d7">0.03840737439556532</data>
    </edge>
    <edge source="Q9UQE7" target="P33991">
      <data key="d7">0.24233702524504766</data>
    </edge>
    <edge source="Q9UQE7" target="Q8N3U4">
      <data key="d7">0.4082842932115027</data>
    </edge>
    <edge source="Q9UQE7" target="Q9NTI5">
      <data key="d7">0.2953133438245985</data>
    </edge>
    <edge source="Q9UQE7" target="P49736">
      <data key="d7">0.19224719442840335</data>
    </edge>
    <edge source="Q9UQE7" target="Q5SW79">
      <data key="d7">0.034469488285343235</data>
    </edge>
    <edge source="Q9UQE7" target="Q9HC98">
      <data key="d7">0.18741883384715594</data>
    </edge>
    <edge source="Q9UQE7" target="P11802">
      <data key="d7">0.09490941022192499</data>
    </edge>
    <edge source="Q9UQE7" target="Q92905">
      <data key="d7">0.12239833211277316</data>
    </edge>
    <edge source="Q9UQE7" target="Q15562">
      <data key="d7">0.10258379273842852</data>
    </edge>
    <edge source="P49841" target="Q14004">
      <data key="d7">0.09116525784288257</data>
    </edge>
    <edge source="P49841" target="Q15746">
      <data key="d7">0.08080925072955483</data>
    </edge>
    <edge source="P49841" target="P24928">
      <data key="d7">0.05973607823088417</data>
    </edge>
    <edge source="P49841" target="Q9GZM8">
      <data key="d7">0.10265920518844808</data>
    </edge>
    <edge source="P49841" target="Q9UJX6">
      <data key="d7">0.096484006539858</data>
    </edge>
    <edge source="P49841" target="P18031">
      <data key="d7">0.13667018497397726</data>
    </edge>
    <edge source="P49841" target="P49736">
      <data key="d7">0.06815138483423074</data>
    </edge>
    <edge source="P49841" target="P06748">
      <data key="d7">0.12356839323952952</data>
    </edge>
    <edge source="P49841" target="P08581">
      <data key="d7">0.1442471866319502</data>
    </edge>
    <edge source="P49841" target="Q15418">
      <data key="d7">0.1348518908958163</data>
    </edge>
    <edge source="P49841" target="Q7KZI7">
      <data key="d7">0.1856560528323503</data>
    </edge>
    <edge source="P49841" target="Q02078">
      <data key="d7">0.09063022979061877</data>
    </edge>
    <edge source="P49841" target="P02545">
      <data key="d7">0.09925761990007193</data>
    </edge>
    <edge source="P49841" target="Q8N0Z3">
      <data key="d7">0.02430954374879041</data>
    </edge>
    <edge source="P49841" target="P35568">
      <data key="d7">0.12619381024412094</data>
    </edge>
    <edge source="P49841" target="Q6R327">
      <data key="d7">0.10562499014380883</data>
    </edge>
    <edge source="P49841" target="P24864">
      <data key="d7">0.10003086540383882</data>
    </edge>
    <edge source="P49841" target="P23443">
      <data key="d7">0.1560264567843722</data>
    </edge>
    <edge source="P49841" target="Q9UHR4">
      <data key="d7">0.04900782910586425</data>
    </edge>
    <edge source="P49841" target="P28749">
      <data key="d7">0.07661934974275474</data>
    </edge>
    <edge source="P49841" target="P62136">
      <data key="d7">0.16506962001847378</data>
    </edge>
    <edge source="P49841" target="Q96PK6">
      <data key="d7">0.06659089714433909</data>
    </edge>
    <edge source="P49841" target="P31152">
      <data key="d7">0.07455307098247353</data>
    </edge>
    <edge source="P49841" target="O75376">
      <data key="d7">0.0988392484105011</data>
    </edge>
    <edge source="P49841" target="P49768">
      <data key="d7">0.17031012484967892</data>
    </edge>
    <edge source="Q99640" target="P06493">
      <data key="d7">0.10375391995657432</data>
    </edge>
    <edge source="Q99640" target="P62136">
      <data key="d7">0.08443603638546869</data>
    </edge>
    <edge source="Q99640" target="P20248">
      <data key="d7">0.17720586479833783</data>
    </edge>
    <edge source="Q15303" target="Q00535">
      <data key="d7">0.145808376863362</data>
    </edge>
    <edge source="Q15303" target="P21860">
      <data key="d7">0.3179437878877517</data>
    </edge>
    <edge source="Q15303" target="P04626">
      <data key="d7">0.31878887147866924</data>
    </edge>
    <edge source="Q15303" target="Q15750">
      <data key="d7">0.15365883298279834</data>
    </edge>
    <edge source="Q13177" target="Q15746">
      <data key="d7">0.09655646666789772</data>
    </edge>
    <edge source="Q13177" target="P18031">
      <data key="d7">0.23034036632172528</data>
    </edge>
    <edge source="Q13177" target="P04049">
      <data key="d7">0.3379402878505346</data>
    </edge>
    <edge source="Q13177" target="P08631">
      <data key="d7">0.2056787531992191</data>
    </edge>
    <edge source="Q13177" target="P31152">
      <data key="d7">0.11682434655643552</data>
    </edge>
    <edge source="Q13177" target="P07948">
      <data key="d7">0.23511064142343657</data>
    </edge>
    <edge source="Q13042" target="O60566">
      <data key="d7">0.36455705759354984</data>
    </edge>
    <edge source="Q13042" target="P06493">
      <data key="d7">0.10991255005380282</data>
    </edge>
    <edge source="Q13042" target="Q9UJX6">
      <data key="d7">0.3150965972846343</data>
    </edge>
    <edge source="Q13042" target="Q9UM11">
      <data key="d7">0.25110870176607564</data>
    </edge>
    <edge source="Q13042" target="Q12834">
      <data key="d7">0.2676113478722213</data>
    </edge>
    <edge source="Q13042" target="P53779">
      <data key="d7">0.043802702093575646</data>
    </edge>
    <edge source="Q13042" target="P49336">
      <data key="d7">0.0902101594467774</data>
    </edge>
    <edge source="Q99700" target="Q8WWM7">
      <data key="d7">0.27348506750114887</data>
    </edge>
    <edge source="O75909" target="Q00536">
      <data key="d7">0.06274831073569918</data>
    </edge>
    <edge source="O75909" target="Q14004">
      <data key="d7">0.2542023481938469</data>
    </edge>
    <edge source="O75909" target="P24928">
      <data key="d7">0.19799091093616572</data>
    </edge>
    <edge source="O75909" target="Q07002">
      <data key="d7">0.0898513209862082</data>
    </edge>
    <edge source="P04626" target="Q00535">
      <data key="d7">0.16565671897570547</data>
    </edge>
    <edge source="P04626" target="P06493">
      <data key="d7">0.13502259542655307</data>
    </edge>
    <edge source="P04626" target="P21860">
      <data key="d7">0.34615268939658334</data>
    </edge>
    <edge source="P04626" target="P42680">
      <data key="d7">0.16874108508427746</data>
    </edge>
    <edge source="P04626" target="P49336">
      <data key="d7">0.13047420689547715</data>
    </edge>
    <edge source="P04626" target="Q13882">
      <data key="d7">0.22353151990097056</data>
    </edge>
    <edge source="P04626" target="P27986">
      <data key="d7">0.2056237985436629</data>
    </edge>
    <edge source="P04626" target="P07948">
      <data key="d7">0.19482498542498644</data>
    </edge>
    <edge source="P04626" target="P35568">
      <data key="d7">0.15620225758350909</data>
    </edge>
    <edge source="Q9NTI5" target="Q8N3U4">
      <data key="d7">0.30775165902324136</data>
    </edge>
    <edge source="Q9NTI5" target="P06493">
      <data key="d7">0.06079286184987754</data>
    </edge>
    <edge source="Q9NTI5" target="P12004">
      <data key="d7">0.06462714301561938</data>
    </edge>
    <edge source="Q9NTI5" target="Q5FBB7">
      <data key="d7">0.25189671678310305</data>
    </edge>
    <edge source="Q8TD19" target="P06493">
      <data key="d7">0.10694714963512338</data>
    </edge>
    <edge source="Q8TD19" target="Q9HC98">
      <data key="d7">0.43427411793490084</data>
    </edge>
    <edge source="Q8TD19" target="P62136">
      <data key="d7">0.07138079496893224</data>
    </edge>
    <edge source="Q13111" target="P06748">
      <data key="d7">0.07592905827919974</data>
    </edge>
    <edge source="Q13111" target="O00311">
      <data key="d7">0.13346742297836695</data>
    </edge>
    <edge source="Q13111" target="Q9NVP2">
      <data key="d7">0.2964171005717848</data>
    </edge>
    <edge source="Q13111" target="P27986">
      <data key="d7">0.02021415024663161</data>
    </edge>
    <edge source="Q13111" target="Q15562">
      <data key="d7">0.1162708937949461</data>
    </edge>
    <edge source="Q13111" target="P20248">
      <data key="d7">0.05391217329533612</data>
    </edge>
    <edge source="Q13111" target="P12004">
      <data key="d7">0.06042430381582158</data>
    </edge>
    <edge source="Q12834" target="O60566">
      <data key="d7">0.3950202641973843</data>
    </edge>
    <edge source="Q12834" target="P06493">
      <data key="d7">0.12611432897181882</data>
    </edge>
    <edge source="Q12834" target="Q9UJX6">
      <data key="d7">0.27272530217025276</data>
    </edge>
    <edge source="Q12834" target="Q92905">
      <data key="d7">0.09272502240131215</data>
    </edge>
    <edge source="Q12834" target="P53779">
      <data key="d7">0.07660333311983665</data>
    </edge>
    <edge source="Q12834" target="P20248">
      <data key="d7">0.10083482587911337</data>
    </edge>
    <edge source="Q14680" target="Q00536">
      <data key="d7">0.19285652165616</data>
    </edge>
    <edge source="Q14680" target="Q9UPQ3">
      <data key="d7">0.11454635690631772</data>
    </edge>
    <edge source="Q14680" target="Q9NYF3">
      <data key="d7">0.02877301643433561</data>
    </edge>
    <edge source="Q14680" target="O60307">
      <data key="d7">0.34923345312622384</data>
    </edge>
    <edge source="Q14680" target="Q96QF0">
      <data key="d7">0.025338932026738353</data>
    </edge>
    <edge source="Q16254" target="P11802">
      <data key="d7">0.17195262205834844</data>
    </edge>
    <edge source="Q16254" target="P28749">
      <data key="d7">0.3281744008506759</data>
    </edge>
    <edge source="Q13554" target="Q15746">
      <data key="d7">0.19867861414553661</data>
    </edge>
    <edge source="Q13554" target="P21333">
      <data key="d7">0.11593644506682418</data>
    </edge>
    <edge source="Q13554" target="P12004">
      <data key="d7">0.04237300416279799</data>
    </edge>
    <edge source="Q13554" target="Q13555">
      <data key="d7">0.4096797562835122</data>
    </edge>
    <edge source="Q13554" target="Q9BYB0">
      <data key="d7">0.1990419979668143</data>
    </edge>
    <edge source="P40937" target="P35251">
      <data key="d7">0.5502055732871965</data>
    </edge>
    <edge source="P40937" target="P35250">
      <data key="d7">1.0</data>
    </edge>
    <edge source="P40937" target="Q9BVC3">
      <data key="d7">0.5369837921673739</data>
    </edge>
    <edge source="P40937" target="P0CG13">
      <data key="d7">0.600548999346492</data>
    </edge>
    <edge source="P40937" target="P40938">
      <data key="d7">0.8911930995884996</data>
    </edge>
    <edge source="P40937" target="Q8N0Z3">
      <data key="d7">0.03165919122926043</data>
    </edge>
    <edge source="Q9UQL6" target="Q00535">
      <data key="d7">0.0987490615470268</data>
    </edge>
    <edge source="Q9UQL6" target="Q16512">
      <data key="d7">0.14797217051777564</data>
    </edge>
    <edge source="Q9UQL6" target="O60566">
      <data key="d7">0.04685670809828236</data>
    </edge>
    <edge source="Q9UQL6" target="Q14814">
      <data key="d7">0.16467285032839263</data>
    </edge>
    <edge source="Q9UQL6" target="Q9HCU9">
      <data key="d7">0.24588541199546776</data>
    </edge>
    <edge source="Q9UQL6" target="Q7KZI7">
      <data key="d7">0.0868803784910966</data>
    </edge>
    <edge source="Q9UQL6" target="O43318">
      <data key="d7">0.10284097953966397</data>
    </edge>
    <edge source="Q9UQL6" target="Q13555">
      <data key="d7">0.05949605874833378</data>
    </edge>
    <edge source="Q9UQL6" target="Q02078">
      <data key="d7">0.23942983328781497</data>
    </edge>
    <edge source="Q9UQL6" target="O75376">
      <data key="d7">0.18243382718547946</data>
    </edge>
    <edge source="Q9UQL6" target="Q9BZK7">
      <data key="d7">0.2973755715421518</data>
    </edge>
    <edge source="Q07002" target="Q00535">
      <data key="d7">0.06530318334320341</data>
    </edge>
    <edge source="Q07002" target="Q00536">
      <data key="d7">0.3760134561231073</data>
    </edge>
    <edge source="Q07002" target="Q9UM11">
      <data key="d7">0.07496704420985709</data>
    </edge>
    <edge source="Q07002" target="P18031">
      <data key="d7">0.05013058145624344</data>
    </edge>
    <edge source="Q07002" target="P02545">
      <data key="d7">0.03578440960888324</data>
    </edge>
    <edge source="Q07002" target="P62136">
      <data key="d7">0.07262293321155458</data>
    </edge>
    <edge source="Q07002" target="Q96QF0">
      <data key="d7">0.03240661055715363</data>
    </edge>
    <edge source="Q07002" target="P49768">
      <data key="d7">0.02348551508331035</data>
    </edge>
    <edge source="Q9NYJ8" target="Q8N5C8">
      <data key="d7">0.8755583102381591</data>
    </edge>
    <edge source="Q9NYJ8" target="P21333">
      <data key="d7">0.07172679422959617</data>
    </edge>
    <edge source="Q9NYJ8" target="P12004">
      <data key="d7">0.07586976614544035</data>
    </edge>
    <edge source="Q9NYJ8" target="O43318">
      <data key="d7">0.4330210354116347</data>
    </edge>
    <edge source="Q9NYJ8" target="Q15750">
      <data key="d7">0.516925159973157</data>
    </edge>
    <edge source="Q9NYJ8" target="P55735">
      <data key="d7">0.07639801162652897</data>
    </edge>
    <edge source="Q9NYJ8" target="Q9UDY8">
      <data key="d7">0.2686164601274688</data>
    </edge>
    <edge source="O75376" target="P41229">
      <data key="d7">0.14225626677576333</data>
    </edge>
    <edge source="O75376" target="Q5FBB7">
      <data key="d7">0.05085079282505655</data>
    </edge>
    <edge source="O75376" target="Q9BZK7">
      <data key="d7">0.29755488868034047</data>
    </edge>
    <edge source="Q6R327" target="Q9Y4R8">
      <data key="d7">0.2819517500442059</data>
    </edge>
    <edge source="Q6R327" target="P23443">
      <data key="d7">0.11206157986969838</data>
    </edge>
    <edge source="Q5TCX8" target="Q00536">
      <data key="d7">0.17489396548735</data>
    </edge>
    <edge source="Q5TCX8" target="Q9NYF3">
      <data key="d7">0.010222481757862344</data>
    </edge>
    <edge source="Q5TCX8" target="Q02779">
      <data key="d7">0.5482796269947429</data>
    </edge>
    <edge source="Q5TCX8" target="O60307">
      <data key="d7">0.2774484925374374</data>
    </edge>
    <edge source="Q5TCX8" target="Q9UPQ3">
      <data key="d7">0.08385126035524834</data>
    </edge>
    <edge source="Q15418" target="Q00536">
      <data key="d7">0.17057114624130582</data>
    </edge>
    <edge source="Q15418" target="P53779">
      <data key="d7">0.19138105751544876</data>
    </edge>
    <edge source="Q15418" target="P21333">
      <data key="d7">0.07481659724353866</data>
    </edge>
    <edge source="Q15418" target="P31152">
      <data key="d7">0.20192841472075182</data>
    </edge>
    <edge source="Q15418" target="P35568">
      <data key="d7">0.05319460656368983</data>
    </edge>
    <edge source="Q15418" target="Q9NYF3">
      <data key="d7">0.016786006507140884</data>
    </edge>
    <edge source="Q15418" target="P23443">
      <data key="d7">0.28206284646685975</data>
    </edge>
    <edge source="P27986" target="Q15746">
      <data key="d7">0.06690357559807995</data>
    </edge>
    <edge source="P27986" target="P08581">
      <data key="d7">0.1621842245935395</data>
    </edge>
    <edge source="P27986" target="P21860">
      <data key="d7">0.1291286511390268</data>
    </edge>
    <edge source="P27986" target="Q13905">
      <data key="d7">0.08997062234880562</data>
    </edge>
    <edge source="P27986" target="P21333">
      <data key="d7">0.18488827732363688</data>
    </edge>
    <edge source="P27986" target="P08069">
      <data key="d7">0.17975262081945714</data>
    </edge>
    <edge source="P27986" target="Q8WX92">
      <data key="d7">0.0442326448365254</data>
    </edge>
    <edge source="P27986" target="P08631">
      <data key="d7">0.1377531904956203</data>
    </edge>
    <edge source="P27986" target="P35568">
      <data key="d7">0.21478261934586282</data>
    </edge>
    <edge source="P27986" target="Q9BYB0">
      <data key="d7">0.09633066401289003</data>
    </edge>
    <edge source="P27986" target="P49916">
      <data key="d7">0.02935223512012184</data>
    </edge>
    <edge source="P27986" target="P09619">
      <data key="d7">0.1388246728608833</data>
    </edge>
    <edge source="Q14814" target="Q00535">
      <data key="d7">0.03662951666625926</data>
    </edge>
    <edge source="Q14814" target="Q92905">
      <data key="d7">0.14711645977701374</data>
    </edge>
    <edge source="Q14814" target="Q02078">
      <data key="d7">0.274779474145324</data>
    </edge>
    <edge source="Q14814" target="P11802">
      <data key="d7">0.08671136397931084</data>
    </edge>
    <edge source="P06746" target="P49916">
      <data key="d7">0.2521416937380031</data>
    </edge>
    <edge source="P14210" target="P06493">
      <data key="d7">0.08550774830408191</data>
    </edge>
    <edge source="P14210" target="P08581">
      <data key="d7">0.2658106068776421</data>
    </edge>
    <edge source="Q00535" target="Q9GZM8">
      <data key="d7">0.12786413305011127</data>
    </edge>
    <edge source="Q00535" target="P18031">
      <data key="d7">0.10477496481663277</data>
    </edge>
    <edge source="Q00535" target="P53779">
      <data key="d7">0.1528132486641885</data>
    </edge>
    <edge source="Q00535" target="Q00536">
      <data key="d7">0.11585678959872216</data>
    </edge>
    <edge source="Q00535" target="P02545">
      <data key="d7">0.09159886846706494</data>
    </edge>
    <edge source="Q00535" target="P62136">
      <data key="d7">0.08346718627765894</data>
    </edge>
    <edge source="Q00535" target="P24864">
      <data key="d7">0.09938742662698889</data>
    </edge>
    <edge source="Q00535" target="Q02078">
      <data key="d7">0.10289564843952599</data>
    </edge>
    <edge source="Q00535" target="P20248">
      <data key="d7">0.09890587726966502</data>
    </edge>
    <edge source="Q00535" target="Q9UM11">
      <data key="d7">0.06747754978108877</data>
    </edge>
    <edge source="Q00535" target="P21860">
      <data key="d7">0.12019840919031831</data>
    </edge>
    <edge source="Q00535" target="P23443">
      <data key="d7">0.10969906975397174</data>
    </edge>
    <edge source="Q00535" target="P49768">
      <data key="d7">0.2381381758698939</data>
    </edge>
    <edge source="O00311" target="P33991">
      <data key="d7">0.2317770231882231</data>
    </edge>
    <edge source="O00311" target="P06493">
      <data key="d7">0.19840170144123173</data>
    </edge>
    <edge source="O00311" target="P49736">
      <data key="d7">0.1936010317657434</data>
    </edge>
    <edge source="O00311" target="P06748">
      <data key="d7">0.09877363536648055</data>
    </edge>
    <edge source="O00311" target="P11802">
      <data key="d7">0.24466894631564146</data>
    </edge>
    <edge source="O00311" target="P20248">
      <data key="d7">0.13902770305154724</data>
    </edge>
    <edge source="Q8N5C8" target="Q15750">
      <data key="d7">0.5341080255261086</data>
    </edge>
    <edge source="Q8N5C8" target="O43318">
      <data key="d7">0.4379812146744233</data>
    </edge>
    <edge source="Q99708" target="P06493">
      <data key="d7">0.10548463779640227</data>
    </edge>
    <edge source="Q99708" target="P04049">
      <data key="d7">0.06958560623131026</data>
    </edge>
    <edge source="Q99708" target="P28749">
      <data key="d7">0.21403334753951744</data>
    </edge>
    <edge source="Q5SW79" target="Q9GZM8">
      <data key="d7">0.04936285600512758</data>
    </edge>
    <edge source="Q5SW79" target="Q9P270">
      <data key="d7">0.11832582356565605</data>
    </edge>
    <edge source="Q5SW79" target="P62136">
      <data key="d7">0.019029049107976374</data>
    </edge>
    <edge source="Q5SW79" target="P14316">
      <data key="d7">0.02274041543745174</data>
    </edge>
    <edge source="Q5SW79" target="Q8IX90">
      <data key="d7">0.3747263165270938</data>
    </edge>
    <edge source="Q5SW79" target="Q96QF0">
      <data key="d7">0.08174830044100238</data>
    </edge>
    <edge source="Q8N3U4" target="Q5FBB7">
      <data key="d7">0.38538970279461593</data>
    </edge>
    <edge source="Q8N3U4" target="P12004">
      <data key="d7">0.03349518793108819</data>
    </edge>
    <edge source="P49768" target="Q00536">
      <data key="d7">0.06917909268314386</data>
    </edge>
    <edge source="P49768" target="Q14004">
      <data key="d7">0.07388381266743728</data>
    </edge>
    <edge source="P49768" target="P06493">
      <data key="d7">0.107368424262567</data>
    </edge>
    <edge source="P49768" target="P21333">
      <data key="d7">0.16235494561670744</data>
    </edge>
    <edge source="P49768" target="P11802">
      <data key="d7">0.07644503082673426</data>
    </edge>
    <edge source="P49768" target="P49336">
      <data key="d7">0.03833933795560185</data>
    </edge>
    <edge source="P07948" target="P06493">
      <data key="d7">0.09069753791546735</data>
    </edge>
    <edge source="P07948" target="P08581">
      <data key="d7">0.13829492601873064</data>
    </edge>
    <edge source="P07948" target="P04049">
      <data key="d7">0.19660060822655664</data>
    </edge>
    <edge source="P07948" target="Q13882">
      <data key="d7">0.21079091384090756</data>
    </edge>
    <edge source="P07948" target="P08631">
      <data key="d7">0.20028896041396407</data>
    </edge>
    <edge source="P07948" target="P11802">
      <data key="d7">0.11294911211424503</data>
    </edge>
    <edge source="P07948" target="P09619">
      <data key="d7">0.1816589652806693</data>
    </edge>
    <edge source="O00159" target="P62136">
      <data key="d7">0.0727296652466843</data>
    </edge>
    <edge source="O00159" target="Q9HC98">
      <data key="d7">0.08108447016904506</data>
    </edge>
    <edge source="P18031" target="Q00536">
      <data key="d7">0.08137445051324838</data>
    </edge>
    <edge source="P18031" target="Q14004">
      <data key="d7">0.0670463469674436</data>
    </edge>
    <edge source="P18031" target="P06493">
      <data key="d7">0.08750837202091949</data>
    </edge>
    <edge source="P18031" target="P08069">
      <data key="d7">0.2184843767328907</data>
    </edge>
    <edge source="P18031" target="P08581">
      <data key="d7">0.12865806791110304</data>
    </edge>
    <edge source="P18031" target="P49336">
      <data key="d7">0.059282370713624175</data>
    </edge>
    <edge source="P18031" target="P02545">
      <data key="d7">0.10977844799575572</data>
    </edge>
    <edge source="P18031" target="P09619">
      <data key="d7">0.15002037765322254</data>
    </edge>
    <edge source="P18031" target="P35568">
      <data key="d7">0.16091359645552017</data>
    </edge>
    <edge source="P18031" target="P11802">
      <data key="d7">0.0811556308871635</data>
    </edge>
    <edge source="P02545" target="Q00536">
      <data key="d7">0.07107606125402216</data>
    </edge>
    <edge source="P02545" target="Q14004">
      <data key="d7">0.06399249021583069</data>
    </edge>
    <edge source="P02545" target="P06493">
      <data key="d7">0.1231920341760391</data>
    </edge>
    <edge source="P02545" target="P57740">
      <data key="d7">0.17814566184865158</data>
    </edge>
    <edge source="P02545" target="Q93009">
      <data key="d7">0.09203476160845478</data>
    </edge>
    <edge source="P02545" target="P11802">
      <data key="d7">0.09193169590627093</data>
    </edge>
    <edge source="P02545" target="P49916">
      <data key="d7">0.03438789627767223</data>
    </edge>
    <edge source="P02545" target="Q8WUM0">
      <data key="d7">0.17916028333746142</data>
    </edge>
    <edge source="P02545" target="Q96PK6">
      <data key="d7">0.07625343213589407</data>
    </edge>
    <edge source="P02545" target="Q96EE3">
      <data key="d7">0.15380184639819078</data>
    </edge>
    <edge source="P02545" target="P49336">
      <data key="d7">0.04382770871242439</data>
    </edge>
    <edge source="P02545" target="P55735">
      <data key="d7">0.17026038342452485</data>
    </edge>
    <edge source="P02545" target="O60307">
      <data key="d7">0.019748129309660595</data>
    </edge>
    <edge source="P11802" target="Q00536">
      <data key="d7">0.1528742218264822</data>
    </edge>
    <edge source="P11802" target="Q14004">
      <data key="d7">0.19217308386203463</data>
    </edge>
    <edge source="P11802" target="P06493">
      <data key="d7">0.2443781993326154</data>
    </edge>
    <edge source="P11802" target="Q9UM11">
      <data key="d7">0.13820862716908652</data>
    </edge>
    <edge source="P11802" target="P49736">
      <data key="d7">0.09847827423375194</data>
    </edge>
    <edge source="P11802" target="P06748">
      <data key="d7">0.1296357230465179</data>
    </edge>
    <edge source="P11802" target="P21333">
      <data key="d7">0.07046026412949236</data>
    </edge>
    <edge source="P11802" target="Q8WUM0">
      <data key="d7">0.064206179361727</data>
    </edge>
    <edge source="P11802" target="P62136">
      <data key="d7">0.14462200991763402</data>
    </edge>
    <edge source="P11802" target="P28749">
      <data key="d7">0.15132914690304386</data>
    </edge>
    <edge source="P11802" target="Q92905">
      <data key="d7">0.11615616699832398</data>
    </edge>
    <edge source="Q15746" target="P31152">
      <data key="d7">0.20155342459845607</data>
    </edge>
    <edge source="Q15746" target="P53779">
      <data key="d7">0.16119569817122</data>
    </edge>
    <edge source="Q15746" target="Q13555">
      <data key="d7">0.190734575984197</data>
    </edge>
    <edge source="P08581" target="P08069">
      <data key="d7">0.23193652132584322</data>
    </edge>
    <edge source="P08581" target="P42680">
      <data key="d7">0.14292532948968845</data>
    </edge>
    <edge source="P08581" target="Q13882">
      <data key="d7">0.1898624283268353</data>
    </edge>
    <edge source="P08581" target="P08631">
      <data key="d7">0.20319477018849924</data>
    </edge>
    <edge source="P08581" target="P35568">
      <data key="d7">0.11089005673241711</data>
    </edge>
    <edge source="P08581" target="P21860">
      <data key="d7">0.2460822448709339</data>
    </edge>
    <edge source="P08581" target="P23443">
      <data key="d7">0.12495465599897253</data>
    </edge>
    <edge source="P55735" target="P57740">
      <data key="d7">0.4935564489421854</data>
    </edge>
    <edge source="P55735" target="P21333">
      <data key="d7">0.06735371452788631</data>
    </edge>
    <edge source="P55735" target="Q8WUM0">
      <data key="d7">0.4899658765495283</data>
    </edge>
    <edge source="P55735" target="Q96EE3">
      <data key="d7">0.6013777288006723</data>
    </edge>
    <edge source="P55735" target="P49336">
      <data key="d7">0.04018188387542154</data>
    </edge>
    <edge source="Q8WUM0" target="P57740">
      <data key="d7">0.7826575458236072</data>
    </edge>
    <edge source="Q8WUM0" target="P04049">
      <data key="d7">0.07996701749418796</data>
    </edge>
    <edge source="Q8WUM0" target="Q96EE3">
      <data key="d7">0.5592950513276826</data>
    </edge>
    <edge source="P06493" target="Q00536">
      <data key="d7">0.1214036591591753</data>
    </edge>
    <edge source="P06493" target="P35251">
      <data key="d7">0.10509555120956099</data>
    </edge>
    <edge source="P06493" target="Q16512">
      <data key="d7">0.12916252485902477</data>
    </edge>
    <edge source="P06493" target="Q14004">
      <data key="d7">0.14462431270515397</data>
    </edge>
    <edge source="P06493" target="P24928">
      <data key="d7">0.07624153064042077</data>
    </edge>
    <edge source="P06493" target="P33991">
      <data key="d7">0.08282404041899927</data>
    </edge>
    <edge source="P06493" target="O60566">
      <data key="d7">0.18243120637825389</data>
    </edge>
    <edge source="P06493" target="Q9GZM8">
      <data key="d7">0.09421321806507886</data>
    </edge>
    <edge source="P06493" target="Q38SD2">
      <data key="d7">0.08767810653936073</data>
    </edge>
    <edge source="P06493" target="P35568">
      <data key="d7">0.07553164544085292</data>
    </edge>
    <edge source="P06493" target="P06748">
      <data key="d7">0.1305006353685968</data>
    </edge>
    <edge source="P06493" target="P20248">
      <data key="d7">0.15005913918922317</data>
    </edge>
    <edge source="P06493" target="Q9GZV5">
      <data key="d7">0.1318298156853805</data>
    </edge>
    <edge source="P06493" target="P49916">
      <data key="d7">0.08010102475927929</data>
    </edge>
    <edge source="P06493" target="P08069">
      <data key="d7">0.09844562946268964</data>
    </edge>
    <edge source="P06493" target="P14316">
      <data key="d7">0.0510499664562069</data>
    </edge>
    <edge source="P06493" target="P24864">
      <data key="d7">0.11920590239393203</data>
    </edge>
    <edge source="P06493" target="P23443">
      <data key="d7">0.15037916868393306</data>
    </edge>
    <edge source="P06493" target="P53779">
      <data key="d7">0.11505874889555928</data>
    </edge>
    <edge source="P06493" target="Q8IX90">
      <data key="d7">0.04827714116718241</data>
    </edge>
    <edge source="P06493" target="P21333">
      <data key="d7">0.13389169081860622</data>
    </edge>
    <edge source="P06493" target="Q5FBB7">
      <data key="d7">0.04468205707287113</data>
    </edge>
    <edge source="P06493" target="Q9UM11">
      <data key="d7">0.16274095307886047</data>
    </edge>
    <edge source="P06493" target="Q02078">
      <data key="d7">0.11205139951892108</data>
    </edge>
    <edge source="P06493" target="P62136">
      <data key="d7">0.08314037304559359</data>
    </edge>
    <edge source="P06493" target="Q92905">
      <data key="d7">0.11127641501957</data>
    </edge>
    <edge source="P53779" target="Q14004">
      <data key="d7">0.14461080688271946</data>
    </edge>
    <edge source="P53779" target="Q9GZM8">
      <data key="d7">0.04389951087449953</data>
    </edge>
    <edge source="P53779" target="Q9UJX6">
      <data key="d7">0.05815673248174956</data>
    </edge>
    <edge source="P53779" target="Q7KZI7">
      <data key="d7">0.21902667435838608</data>
    </edge>
    <edge source="P53779" target="P23443">
      <data key="d7">0.20382322963445962</data>
    </edge>
    <edge source="P53779" target="Q15750">
      <data key="d7">0.2860533834457368</data>
    </edge>
    <edge source="P53779" target="P35568">
      <data key="d7">0.1057295302528773</data>
    </edge>
    <edge source="P53779" target="Q02078">
      <data key="d7">0.12089887259376618</data>
    </edge>
    <edge source="Q38SD2" target="O96013">
      <data key="d7">0.3001903419569564</data>
    </edge>
    <edge source="P35251" target="P40938">
      <data key="d7">0.49172061976509074</data>
    </edge>
    <edge source="P35251" target="P35250">
      <data key="d7">0.5502055732871965</data>
    </edge>
    <edge source="Q8IXH7" target="Q13247">
      <data key="d7">0.12687196936202083</data>
    </edge>
    <edge source="Q8IXH7" target="Q8WX92">
      <data key="d7">0.8453057671765482</data>
    </edge>
    <edge source="Q02779" target="P46734">
      <data key="d7">0.38992796470588287</data>
    </edge>
    <edge source="Q9UM11" target="Q00536">
      <data key="d7">0.0660517241000617</data>
    </edge>
    <edge source="Q9UM11" target="Q14004">
      <data key="d7">0.11462502240675887</data>
    </edge>
    <edge source="Q9UM11" target="Q9UJX6">
      <data key="d7">0.22583063168883702</data>
    </edge>
    <edge source="Q9UM11" target="P49336">
      <data key="d7">0.08557438201627722</data>
    </edge>
    <edge source="P06748" target="Q5JVS0">
      <data key="d7">0.131156397190705</data>
    </edge>
    <edge source="P06748" target="Q9HC52">
      <data key="d7">0.1039667190332099</data>
    </edge>
    <edge source="P06748" target="P46734">
      <data key="d7">0.12698912254641867</data>
    </edge>
    <edge source="P06748" target="P55345">
      <data key="d7">0.13536243924422262</data>
    </edge>
    <edge source="P06748" target="Q92905">
      <data key="d7">0.1445753246476947</data>
    </edge>
    <edge source="P46734" target="Q16512">
      <data key="d7">0.3119515145280072</data>
    </edge>
    <edge source="P46734" target="Q9H2K8">
      <data key="d7">0.3224346901177203</data>
    </edge>
    <edge source="P46734" target="Q93009">
      <data key="d7">0.11866648194928144</data>
    </edge>
    <edge source="P46734" target="Q99683">
      <data key="d7">0.32707433516708695</data>
    </edge>
    <edge source="P46734" target="O43318">
      <data key="d7">0.2843378832365186</data>
    </edge>
    <edge source="Q9Y2A7" target="Q7L576">
      <data key="d7">0.30050747195393546</data>
    </edge>
    <edge source="Q02078" target="P54198">
      <data key="d7">0.22916951606391217</data>
    </edge>
    <edge source="Q13555" target="P04049">
      <data key="d7">0.19347372826947706</data>
    </edge>
    <edge source="Q13555" target="P21333">
      <data key="d7">0.07037460892391319</data>
    </edge>
    <edge source="Q13555" target="P12004">
      <data key="d7">0.04186751252514906</data>
    </edge>
    <edge source="Q13555" target="O43318">
      <data key="d7">0.10629373412198684</data>
    </edge>
    <edge source="O75385" target="P62136">
      <data key="d7">0.07131297249790391</data>
    </edge>
    <edge source="O75385" target="O43318">
      <data key="d7">0.12956200011166977</data>
    </edge>
    <edge source="P57740" target="Q96EE3">
      <data key="d7">0.5521870700878551</data>
    </edge>
    <edge source="P57740" target="P04049">
      <data key="d7">0.09363621412648843</data>
    </edge>
    <edge source="P49916" target="Q9HC52">
      <data key="d7">0.11542451043457798</data>
    </edge>
    <edge source="P49916" target="P14316">
      <data key="d7">0.10172600303281606</data>
    </edge>
    <edge source="P28749" target="Q9HC98">
      <data key="d7">0.11528827545160789</data>
    </edge>
    <edge source="P28749" target="P20248">
      <data key="d7">0.13576120816441076</data>
    </edge>
    <edge source="P14316" target="P35250">
      <data key="d7">0.10740481151428816</data>
    </edge>
    <edge source="P14316" target="P54198">
      <data key="d7">0.200272579459303</data>
    </edge>
    <edge source="P14316" target="P51610">
      <data key="d7">0.23182665958159207</data>
    </edge>
    <edge source="Q13882" target="P21860">
      <data key="d7">0.2950308039640543</data>
    </edge>
    <edge source="Q8IX90" target="Q8N0Z3">
      <data key="d7">0.19056284293968045</data>
    </edge>
    <edge source="Q96KQ7" target="Q9UBC3">
      <data key="d7">0.2536691103079609</data>
    </edge>
    <edge source="Q96KQ7" target="P41229">
      <data key="d7">0.16281462930223348</data>
    </edge>
    <edge source="Q96KQ7" target="P21333">
      <data key="d7">0.08820376857907587</data>
    </edge>
    <edge source="Q96KQ7" target="O94776">
      <data key="d7">0.20689300351135612</data>
    </edge>
    <edge source="Q96KQ7" target="Q9NQX1">
      <data key="d7">0.26604453413381773</data>
    </edge>
    <edge source="P49336" target="Q00536">
      <data key="d7">0.28942135049535117</data>
    </edge>
    <edge source="P49336" target="P62136">
      <data key="d7">0.07456669178966377</data>
    </edge>
    <edge source="Q16512" target="P04049">
      <data key="d7">0.2583664322777329</data>
    </edge>
    <edge source="P35568" target="P23443">
      <data key="d7">0.15944016036397698</data>
    </edge>
    <edge source="P35568" target="P08069">
      <data key="d7">0.20482746418171438</data>
    </edge>
    <edge source="P35568" target="P09619">
      <data key="d7">0.12814703746863754</data>
    </edge>
    <edge source="P12004" target="P35250">
      <data key="d7">0.2451930304270341</data>
    </edge>
    <edge source="P12004" target="Q7L576">
      <data key="d7">0.05158532744211533</data>
    </edge>
    <edge source="P12004" target="Q9UK41">
      <data key="d7">0.045657895169947026</data>
    </edge>
    <edge source="P12004" target="P20248">
      <data key="d7">0.16106692394147096</data>
    </edge>
    <edge source="P12004" target="P08069">
      <data key="d7">0.0885884944557144</data>
    </edge>
    <edge source="P12004" target="P24864">
      <data key="d7">0.16285227835305294</data>
    </edge>
    <edge source="P33991" target="P49736">
      <data key="d7">0.592819429244646</data>
    </edge>
    <edge source="P33991" target="Q93009">
      <data key="d7">0.0773632124287179</data>
    </edge>
    <edge source="P33991" target="Q9NVP2">
      <data key="d7">0.08437578676270009</data>
    </edge>
    <edge source="P33991" target="P20248">
      <data key="d7">0.04658706460043402</data>
    </edge>
    <edge source="Q15750" target="O43318">
      <data key="d7">0.41778145487383994</data>
    </edge>
    <edge source="Q00536" target="O60307">
      <data key="d7">0.21209980424753866</data>
    </edge>
    <edge source="Q00536" target="P62136">
      <data key="d7">0.09397130514711761</data>
    </edge>
    <edge source="Q00536" target="Q9UPQ3">
      <data key="d7">0.10969304464292347</data>
    </edge>
    <edge source="Q00536" target="Q96QF0">
      <data key="d7">0.16228149093961286</data>
    </edge>
    <edge source="Q00536" target="Q9NYF3">
      <data key="d7">0.06152414201014499</data>
    </edge>
    <edge source="Q00536" target="Q14004">
      <data key="d7">0.20326080561392418</data>
    </edge>
    <edge source="P20248" target="Q92905">
      <data key="d7">0.13794223770637398</data>
    </edge>
    <edge source="Q96EE3" target="Q92905">
      <data key="d7">0.0874025490789706</data>
    </edge>
    <edge source="P09619" target="P04049">
      <data key="d7">0.1635840967741878</data>
    </edge>
    <edge source="P41229" target="Q99496">
      <data key="d7">0.2545504405217218</data>
    </edge>
    <edge source="Q92905" target="P35250">
      <data key="d7">0.20185836585019776</data>
    </edge>
    <edge source="Q92905" target="Q9UJX6">
      <data key="d7">0.07921886439484212</data>
    </edge>
    <edge source="Q92905" target="Q93009">
      <data key="d7">0.21641199828650554</data>
    </edge>
    <edge source="Q92905" target="P04049">
      <data key="d7">0.1456277634957985</data>
    </edge>
    <edge source="Q92905" target="O43318">
      <data key="d7">0.12249592400839501</data>
    </edge>
    <edge source="Q92905" target="Q13247">
      <data key="d7">0.10625572999072638</data>
    </edge>
    <edge source="Q92905" target="Q15369">
      <data key="d7">0.18165999349130393</data>
    </edge>
    <edge source="Q92905" target="Q9UDY8">
      <data key="d7">0.12216136474428216</data>
    </edge>
    <edge source="Q92905" target="Q9BYB0">
      <data key="d7">0.037545699941706444</data>
    </edge>
    <edge source="Q92905" target="O95429">
      <data key="d7">0.09399918007248273</data>
    </edge>
    <edge source="Q9H2X6" target="O43318">
      <data key="d7">0.17662392820637948</data>
    </edge>
    <edge source="P21860" target="P08631">
      <data key="d7">0.1578985718992404</data>
    </edge>
    <edge source="Q99496" target="Q9HC52">
      <data key="d7">0.30053215962072943</data>
    </edge>
    <edge source="Q99496" target="Q93009">
      <data key="d7">0.15929417964993953</data>
    </edge>
    <edge source="Q99496" target="Q9H7Z6">
      <data key="d7">0.2648829583859867</data>
    </edge>
    <edge source="Q9BVC3" target="P0CG13">
      <data key="d7">0.8343418930467396</data>
    </edge>
    <edge source="Q9BVC3" target="P40938">
      <data key="d7">0.5427085335519946</data>
    </edge>
    <edge source="Q93009" target="Q9HC52">
      <data key="d7">0.17100175851129565</data>
    </edge>
    <edge source="Q9NVP2" target="P49736">
      <data key="d7">0.10134442310441213</data>
    </edge>
    <edge source="Q9NVP2" target="P54198">
      <data key="d7">0.2204882271926045</data>
    </edge>
    <edge source="Q14004" target="P24928">
      <data key="d7">0.207510455506111</data>
    </edge>
    <edge source="Q14004" target="P62136">
      <data key="d7">0.06795010467790663</data>
    </edge>
    <edge source="P04049" target="P08631">
      <data key="d7">0.2073856615113415</data>
    </edge>
    <edge source="P04049" target="P62136">
      <data key="d7">0.09614522835844351</data>
    </edge>
    <edge source="P23443" target="Q9HC98">
      <data key="d7">0.18808871960618828</data>
    </edge>
    <edge source="Q9UHR4" target="Q9BYB0">
      <data key="d7">0.07125300876384964</data>
    </edge>
    <edge source="Q9UDY8" target="O43318">
      <data key="d7">0.31277839377223493</data>
    </edge>
    <edge source="Q9HC35" target="Q9HC98">
      <data key="d7">0.1587585372665135</data>
    </edge>
    <edge source="Q9HC35" target="Q8N0Z3">
      <data key="d7">0.4196492204219866</data>
    </edge>
    <edge source="Q9H7Z6" target="P0C860">
      <data key="d7">0.4015003392719891</data>
    </edge>
    <edge source="Q9H7Z6" target="P51610">
      <data key="d7">0.4744466685539966</data>
    </edge>
    <edge source="Q9BYB0" target="P21333">
      <data key="d7">0.12373051312840672</data>
    </edge>
    <edge source="Q9BYB0" target="P55345">
      <data key="d7">0.02928558803550148</data>
    </edge>
    <edge source="O60566" target="Q9UJX6">
      <data key="d7">0.18260456160169244</data>
    </edge>
    <edge source="O96013" target="Q96QF0">
      <data key="d7">0.03429391617763445</data>
    </edge>
    <edge source="P35250" target="P40938">
      <data key="d7">0.8911930995884996</data>
    </edge>
    <edge source="Q13905" target="P08631">
      <data key="d7">0.06350570841624664</data>
    </edge>
    <edge source="Q96QF0" target="Q9UPQ3">
      <data key="d7">0.1758914925315134</data>
    </edge>
    <edge source="Q96QF0" target="Q9NYF3">
      <data key="d7">0.2161473900020607</data>
    </edge>
    <edge source="P21333" target="O43318">
      <data key="d7">0.07009697181804665</data>
    </edge>
    <edge source="P21333" target="P62136">
      <data key="d7">0.1001358384452453</data>
    </edge>
    <edge source="Q9UPQ3" target="Q9NYF3">
      <data key="d7">0.20749687916859708</data>
    </edge>
    <edge source="Q9UPQ3" target="O60307">
      <data key="d7">0.12887371585641497</data>
    </edge>
    <edge source="Q9Y3L3" target="P08631">
      <data key="d7">0.11423827644096812</data>
    </edge>
    <edge source="Q15562" target="Q9GZV5">
      <data key="d7">0.2046844604493108</data>
    </edge>
    <edge source="O60307" target="Q9NYF3">
      <data key="d7">0.015771328336897896</data>
    </edge>
  </graph>
</graphml>
