# Supplementary material for: phuEGO: A Network-Based Method to Reconstruct Active Signaling Pathways From Phosphoproteomics Datasets
Source: Mol Cell Proteomics. 2024 Apr 19;23(6):100771. doi: 10.1016/j.mcpro.2024.100771 (PMC11134849; doi:10.1016/j.mcpro.2024.100771)
Supplement: Supplemental Data S2 [file mmc2.zip › SARS network/decreased_phosphorylation/tsv/Stukalov.tsv]

NodeA	NodeB	weight	NodeA_in_module_0	NodeA_in_module_1	NodeA_in_module_2	NodeA_in_module_3	NodeA_in_module_4	NodeA_is_a_drug_target	NodeA_is_a_seed	NodeB_in_module_0	NodeB_in_module_1	NodeB_in_module_2	NodeB_in_module_3	NodeB_in_module_4	NodeB_is_a_drug_target	NodeB_is_a_seed
P52435	O00267	0.2990503097571635	1.0	0.0	0.0	0.0	0.0	0.0	0.0	1.0	1.0	0.0	0.0	0.0	0.0	1.0
Q02779	P52564	0.3457877654704823	0.0	0.0	0.0	1.0	0.0	0.0	0.0	0.0	0.0	0.0	1.0	0.0	0.0	0.0
Q02779	Q5TCX8	0.5482796269947429	0.0	0.0	0.0	1.0	0.0	0.0	0.0	0.0	0.0	0.0	1.0	0.0	0.0	1.0
Q02779	P42684	0.15076393168199395	0.0	0.0	0.0	1.0	0.0	0.0	0.0	0.0	0.0	0.0	1.0	0.0	0.0	1.0
Q9Y6J9	Q92831	0.2399101988484435	1.0	0.0	0.0	0.0	0.0	0.0	1.0	0.0	0.0	1.0	0.0	0.0	0.0	0.0
Q9Y6J9	P11142	0.07258631358464217	1.0	0.0	0.0	0.0	0.0	0.0	1.0	0.0	0.0	0.0	1.0	0.0	0.0	1.0
Q9Y6J9	Q9UPT9	0.37581924737953315	1.0	0.0	0.0	0.0	0.0	0.0	1.0	1.0	0.0	0.0	0.0	0.0	0.0	0.0
Q9Y6J9	O75528	0.39223127519601136	1.0	0.0	0.0	0.0	0.0	0.0	1.0	1.0	0.0	0.0	0.0	0.0	0.0	0.0
Q9Y6J9	O75529	0.6741641491584874	1.0	0.0	0.0	0.0	0.0	0.0	1.0	1.0	0.0	0.0	0.0	0.0	0.0	0.0
Q9Y6J9	Q14CW9	0.40600416639654796	1.0	0.0	0.0	0.0	0.0	0.0	1.0	1.0	0.0	0.0	0.0	0.0	0.0	0.0
Q9Y6J9	Q96BN2	0.5854745504143916	1.0	0.0	0.0	0.0	0.0	0.0	1.0	1.0	0.0	0.0	0.0	0.0	0.0	0.0
Q9Y6J9	O75486	0.6664329808436403	1.0	0.0	0.0	0.0	0.0	0.0	1.0	1.0	0.0	0.0	0.0	0.0	0.0	0.0
Q9Y6J9	Q9HBM6	0.3160376338425399	1.0	0.0	0.0	0.0	0.0	0.0	1.0	1.0	0.0	0.0	0.0	0.0	0.0	0.0
Q9Y6J9	Q96ES7	0.2810408705038968	1.0	0.0	0.0	0.0	0.0	0.0	1.0	1.0	0.0	0.0	0.0	0.0	0.0	0.0
Q9Y6J9	Q86TJ2	0.35031605125524773	1.0	0.0	0.0	0.0	0.0	0.0	1.0	1.0	0.0	0.0	0.0	0.0	0.0	0.0
Q96FF9	Q8N3U4	0.18292864642942755	1.0	0.0	0.0	0.0	0.0	0.0	1.0	1.0	0.0	0.0	0.0	0.0	0.0	0.0
Q96FF9	P27361	0.040035228543440694	1.0	0.0	0.0	0.0	0.0	0.0	1.0	1.0	0.0	0.0	0.0	1.0	0.0	1.0
Q96FF9	Q9UQE7	0.22914034847354403	1.0	0.0	0.0	0.0	0.0	0.0	1.0	1.0	0.0	0.0	0.0	0.0	0.0	0.0
Q96FF9	Q29RF7	0.3246256510352697	1.0	0.0	0.0	0.0	0.0	0.0	1.0	1.0	0.0	0.0	0.0	0.0	0.0	0.0
Q96FF9	Q14683	0.211718428356699	1.0	0.0	0.0	0.0	0.0	0.0	1.0	1.0	0.0	0.0	0.0	0.0	0.0	0.0
Q96FF9	Q8WVM7	0.1854987264283888	1.0	0.0	0.0	0.0	0.0	0.0	1.0	1.0	0.0	0.0	0.0	0.0	0.0	0.0
Q96FF9	O60216	0.24564647719359173	1.0	0.0	0.0	0.0	0.0	0.0	1.0	1.0	0.0	0.0	0.0	0.0	0.0	0.0
Q96FF9	Q96GD4	0.08915594863450432	1.0	0.0	0.0	0.0	0.0	0.0	1.0	1.0	0.0	1.0	0.0	0.0	0.0	0.0
Q96FF9	P53350	0.11603838148326709	1.0	0.0	0.0	0.0	0.0	0.0	1.0	1.0	1.0	1.0	1.0	0.0	0.0	1.0
Q96FF9	Q9NTI5	0.36196626671094106	1.0	0.0	0.0	0.0	0.0	0.0	1.0	1.0	0.0	0.0	0.0	0.0	0.0	1.0
Q13905	P27986	0.08997062234880562	0.0	0.0	0.0	0.0	1.0	0.0	1.0	0.0	0.0	0.0	0.0	1.0	1.0	0.0
Q13905	P08631	0.06350570841624664	0.0	0.0	0.0	0.0	1.0	0.0	1.0	0.0	0.0	0.0	0.0	1.0	1.0	0.0
Q13905	P12931	0.09690629674215887	0.0	0.0	0.0	0.0	1.0	0.0	1.0	1.0	1.0	0.0	0.0	1.0	1.0	1.0
Q00536	Q00535	0.11585678959872216	0.0	1.0	0.0	0.0	0.0	0.0	0.0	0.0	1.0	1.0	0.0	0.0	0.0	0.0
Q00536	P51812	0.1735560551287506	0.0	1.0	0.0	0.0	0.0	0.0	0.0	1.0	1.0	1.0	1.0	0.0	0.0	1.0
Q00536	Q8IWQ3	0.27588446170762915	0.0	1.0	0.0	0.0	0.0	0.0	0.0	0.0	1.0	0.0	0.0	0.0	0.0	1.0
Q00536	P50750	0.126909049724035	0.0	1.0	0.0	0.0	0.0	0.0	0.0	0.0	1.0	0.0	0.0	0.0	0.0	0.0
Q00536	P56524	0.058653999322995025	0.0	1.0	0.0	0.0	0.0	0.0	0.0	0.0	0.0	1.0	0.0	0.0	0.0	1.0
Q00536	P46527	0.05706329037230646	0.0	1.0	0.0	0.0	0.0	0.0	0.0	0.0	0.0	1.0	0.0	0.0	0.0	0.0
Q00536	Q5TCX8	0.17489396548735	0.0	1.0	0.0	0.0	0.0	0.0	0.0	0.0	0.0	0.0	1.0	0.0	0.0	1.0
Q00536	P06400	0.07139495914635147	0.0	1.0	0.0	0.0	0.0	0.0	0.0	0.0	0.0	1.0	0.0	0.0	0.0	1.0
Q00536	P24941	0.1576768695584315	0.0	1.0	0.0	0.0	0.0	0.0	0.0	1.0	0.0	0.0	0.0	0.0	0.0	0.0
Q00536	Q02750	0.15050320561378788	0.0	1.0	0.0	0.0	0.0	0.0	0.0	1.0	0.0	0.0	1.0	1.0	0.0	1.0
Q00536	Q9NYV4	0.19504942810676262	0.0	1.0	0.0	0.0	0.0	0.0	0.0	0.0	1.0	0.0	0.0	0.0	0.0	1.0
Q00536	P45983	0.1687609022982984	0.0	1.0	0.0	0.0	0.0	0.0	0.0	1.0	0.0	1.0	0.0	0.0	0.0	0.0
Q00536	P02545	0.07107606125402216	0.0	1.0	0.0	0.0	0.0	0.0	0.0	0.0	1.0	0.0	0.0	0.0	0.0	1.0
Q00536	O75909	0.06274831073569918	0.0	1.0	0.0	0.0	0.0	0.0	0.0	0.0	1.0	0.0	0.0	0.0	0.0	0.0
Q00536	P12931	0.07484567382982822	0.0	1.0	0.0	0.0	0.0	0.0	0.0	1.0	1.0	0.0	0.0	1.0	1.0	1.0
Q00536	P04637	0.045881684955045694	0.0	1.0	0.0	0.0	0.0	0.0	0.0	0.0	0.0	1.0	0.0	0.0	0.0	0.0
Q00536	Q14004	0.20326080561392418	0.0	1.0	0.0	0.0	0.0	0.0	0.0	0.0	1.0	1.0	0.0	0.0	0.0	0.0
P29320	Q07955	0.049788867705823706	0.0	1.0	0.0	0.0	0.0	0.0	0.0	0.0	1.0	0.0	0.0	0.0	0.0	1.0
P29320	P06239	0.13866271939433433	0.0	1.0	0.0	0.0	0.0	0.0	0.0	0.0	0.0	0.0	0.0	1.0	1.0	0.0
P29320	O75494	0.045036240044247736	0.0	1.0	0.0	0.0	0.0	0.0	0.0	0.0	1.0	0.0	0.0	0.0	0.0	1.0
P29320	Q96SB4	0.1319214071094768	0.0	1.0	0.0	0.0	0.0	0.0	0.0	0.0	0.0	0.0	0.0	1.0	0.0	0.0
P29320	Q15375	0.2720670976074339	0.0	1.0	0.0	0.0	0.0	0.0	0.0	0.0	1.0	0.0	0.0	0.0	0.0	0.0
O15042	P01106	0.021331889565414607	1.0	0.0	0.0	0.0	0.0	0.0	0.0	0.0	0.0	1.0	0.0	0.0	0.0	0.0
O15042	Q5S007	0.009570419135894676	1.0	0.0	0.0	0.0	0.0	0.0	0.0	1.0	0.0	0.0	0.0	0.0	0.0	1.0
O15042	Q13595	0.39526329978461383	1.0	0.0	0.0	0.0	0.0	0.0	0.0	1.0	0.0	0.0	0.0	0.0	0.0	1.0
O15042	Q9UJV9	0.3106559740807722	1.0	0.0	0.0	0.0	0.0	0.0	0.0	1.0	0.0	0.0	0.0	0.0	0.0	0.0
Q14CW9	Q92831	0.1574034195464041	1.0	0.0	0.0	0.0	0.0	0.0	0.0	0.0	0.0	1.0	0.0	0.0	0.0	0.0
Q14CW9	Q9UPT9	0.5175722989474622	1.0	0.0	0.0	0.0	0.0	0.0	0.0	1.0	0.0	0.0	0.0	0.0	0.0	0.0
Q14CW9	Q96ES7	0.2328795177134546	1.0	0.0	0.0	0.0	0.0	0.0	0.0	1.0	0.0	0.0	0.0	0.0	0.0	0.0
Q14CW9	Q9HBM6	0.21888327353913195	1.0	0.0	0.0	0.0	0.0	0.0	0.0	1.0	0.0	0.0	0.0	0.0	0.0	0.0
Q14CW9	O75486	0.49807018800478714	1.0	0.0	0.0	0.0	0.0	0.0	0.0	1.0	0.0	0.0	0.0	0.0	0.0	0.0
Q14CW9	Q96BN2	0.5592458631445302	1.0	0.0	0.0	0.0	0.0	0.0	0.0	1.0	0.0	0.0	0.0	0.0	0.0	0.0
Q14CW9	Q86TJ2	0.5097569389537497	1.0	0.0	0.0	0.0	0.0	0.0	0.0	1.0	0.0	0.0	0.0	0.0	0.0	0.0
Q14CW9	O75528	0.37854023153184574	1.0	0.0	0.0	0.0	0.0	0.0	0.0	1.0	0.0	0.0	0.0	0.0	0.0	0.0
Q14CW9	O75529	0.40212221332799025	1.0	0.0	0.0	0.0	0.0	0.0	0.0	1.0	0.0	0.0	0.0	0.0	0.0	0.0
Q9BZI7	Q9HAU5	0.5060843570230534	0.0	1.0	0.0	0.0	0.0	0.0	0.0	0.0	1.0	0.0	0.0	0.0	0.0	0.0
Q9BZI7	Q15287	0.5187808569358195	0.0	1.0	0.0	0.0	0.0	0.0	0.0	0.0	1.0	0.0	0.0	0.0	0.0	0.0
Q9BZI7	P61326	0.6812262742504296	0.0	1.0	0.0	0.0	0.0	0.0	0.0	0.0	1.0	0.0	0.0	0.0	0.0	0.0
Q9BZI7	O15234	0.608130700935143	0.0	1.0	0.0	0.0	0.0	0.0	0.0	0.0	1.0	0.0	0.0	0.0	0.0	1.0
P49760	Q8N5S9	0.272652153790019	0.0	0.0	0.0	0.0	1.0	0.0	0.0	0.0	1.0	0.0	1.0	0.0	0.0	1.0
P49760	P63162	0.05758863638653327	0.0	0.0	0.0	0.0	1.0	0.0	0.0	0.0	0.0	1.0	0.0	0.0	0.0	0.0
P49760	P78362	0.23395487779430255	0.0	0.0	0.0	0.0	1.0	0.0	0.0	0.0	0.0	0.0	0.0	1.0	0.0	1.0
P49760	Q15287	0.10891563535990244	0.0	0.0	0.0	0.0	1.0	0.0	0.0	0.0	1.0	0.0	0.0	0.0	0.0	0.0
P49760	P31749	0.0489109805927884	0.0	0.0	0.0	0.0	1.0	0.0	0.0	1.0	1.0	0.0	0.0	0.0	0.0	0.0
P49760	Q96MU7	0.09684104217809489	0.0	0.0	0.0	0.0	1.0	0.0	0.0	0.0	1.0	0.0	0.0	0.0	0.0	0.0
P49760	Q9H307	0.07279492660615912	0.0	0.0	0.0	0.0	1.0	0.0	0.0	1.0	0.0	0.0	0.0	0.0	0.0	0.0
P49760	P31751	0.10907023077246046	0.0	0.0	0.0	0.0	1.0	0.0	0.0	1.0	1.0	0.0	0.0	0.0	0.0	1.0
P49760	Q8IYB3	0.07243927073173166	0.0	0.0	0.0	0.0	1.0	0.0	0.0	0.0	1.0	0.0	0.0	0.0	0.0	1.0
P49760	P49761	0.5825594146356898	0.0	0.0	0.0	0.0	1.0	0.0	0.0	0.0	0.0	0.0	0.0	1.0	0.0	0.0
Q9NQS7	O15392	0.21280638652765665	0.0	0.0	1.0	0.0	0.0	0.0	0.0	0.0	0.0	1.0	0.0	0.0	0.0	0.0
Q9NQS7	O43683	0.17331627396497243	0.0	0.0	1.0	0.0	0.0	0.0	0.0	0.0	0.0	1.0	0.0	0.0	0.0	1.0
Q9NQS7	O14965	0.15614501041272613	0.0	0.0	1.0	0.0	0.0	0.0	0.0	1.0	1.0	1.0	0.0	0.0	0.0	1.0
Q9NQS7	Q96GD4	0.17412121031723266	0.0	0.0	1.0	0.0	0.0	0.0	0.0	1.0	0.0	1.0	0.0	0.0	0.0	0.0
Q9NQS7	O95835	0.17249121146702046	0.0	0.0	1.0	0.0	0.0	0.0	0.0	0.0	0.0	0.0	1.0	0.0	0.0	1.0
Q9NQS7	P53350	0.22029769775005392	0.0	0.0	1.0	0.0	0.0	0.0	0.0	1.0	1.0	1.0	1.0	0.0	0.0	1.0
Q9NQS7	P51812	0.09546028179358014	0.0	0.0	1.0	0.0	0.0	0.0	0.0	1.0	1.0	1.0	1.0	0.0	0.0	1.0
Q9NQS7	O96017	0.13714518543563808	0.0	0.0	1.0	0.0	0.0	0.0	0.0	1.0	0.0	1.0	1.0	0.0	0.0	0.0
P10721	Q06124	0.14745301775030026	0.0	1.0	0.0	0.0	0.0	1.0	0.0	0.0	0.0	0.0	0.0	1.0	0.0	0.0
P10721	P43405	0.1753375832399523	0.0	1.0	0.0	0.0	0.0	1.0	0.0	0.0	0.0	0.0	0.0	1.0	1.0	0.0
P10721	P36888	0.2502053607706355	0.0	1.0	0.0	0.0	0.0	1.0	0.0	0.0	0.0	0.0	1.0	0.0	1.0	0.0
P10721	P42684	0.10435956613867309	0.0	1.0	0.0	0.0	0.0	1.0	0.0	0.0	0.0	0.0	1.0	0.0	0.0	1.0
P10721	P42680	0.12531903493827784	0.0	1.0	0.0	0.0	0.0	1.0	0.0	0.0	0.0	0.0	1.0	0.0	0.0	0.0
P10721	P27986	0.15251447489693723	0.0	1.0	0.0	0.0	0.0	1.0	0.0	0.0	0.0	0.0	0.0	1.0	1.0	0.0
P10721	P06213	0.18431982436281405	0.0	1.0	0.0	0.0	0.0	1.0	0.0	0.0	1.0	0.0	1.0	1.0	1.0	0.0
P10721	P06239	0.1513510350414431	0.0	1.0	0.0	0.0	0.0	1.0	0.0	0.0	0.0	0.0	0.0	1.0	1.0	0.0
P10721	O96017	0.11105981161226393	0.0	1.0	0.0	0.0	0.0	1.0	0.0	1.0	0.0	1.0	1.0	0.0	0.0	0.0
P10721	P08631	0.1559800350793542	0.0	1.0	0.0	0.0	0.0	1.0	0.0	0.0	0.0	0.0	0.0	1.0	1.0	0.0
P10721	O00459	0.10972073888232693	0.0	1.0	0.0	0.0	0.0	1.0	0.0	0.0	0.0	0.0	1.0	0.0	1.0	0.0
P10721	P12931	0.18113058439552607	0.0	1.0	0.0	0.0	0.0	1.0	0.0	1.0	1.0	0.0	0.0	1.0	1.0	1.0
P10721	P09619	0.21816297015726757	0.0	1.0	0.0	0.0	0.0	1.0	0.0	0.0	0.0	0.0	1.0	1.0	1.0	0.0
Q86YS7	Q00535	0.1044800103713979	0.0	1.0	0.0	0.0	0.0	0.0	1.0	0.0	1.0	1.0	0.0	0.0	0.0	0.0
Q86YS7	P31751	0.29678201376392055	0.0	1.0	0.0	0.0	0.0	0.0	1.0	1.0	1.0	0.0	0.0	0.0	0.0	1.0
Q86YS7	P24941	0.0446509491183862	0.0	1.0	0.0	0.0	0.0	0.0	1.0	1.0	0.0	0.0	0.0	0.0	0.0	0.0
Q29RF7	Q8N3U4	0.26609068577245265	1.0	0.0	0.0	0.0	0.0	0.0	0.0	1.0	0.0	0.0	0.0	0.0	0.0	0.0
Q29RF7	Q9UQE7	0.32949866224638275	1.0	0.0	0.0	0.0	0.0	0.0	0.0	1.0	0.0	0.0	0.0	0.0	0.0	0.0
Q29RF7	Q8WVM7	0.2685908910040479	1.0	0.0	0.0	0.0	0.0	0.0	0.0	1.0	0.0	0.0	0.0	0.0	0.0	0.0
Q29RF7	P01106	0.08598332578431263	1.0	0.0	0.0	0.0	0.0	0.0	0.0	0.0	0.0	1.0	0.0	0.0	0.0	0.0
Q29RF7	Q14683	0.2597916737382593	1.0	0.0	0.0	0.0	0.0	0.0	0.0	1.0	0.0	0.0	0.0	0.0	0.0	0.0
Q29RF7	O95067	0.08652736454880927	1.0	0.0	0.0	0.0	0.0	0.0	0.0	1.0	0.0	0.0	0.0	0.0	0.0	1.0
Q29RF7	O60216	0.209022651765677	1.0	0.0	0.0	0.0	0.0	0.0	0.0	1.0	0.0	0.0	0.0	0.0	0.0	0.0
P36888	O14757	0.1122305013067171	0.0	0.0	0.0	1.0	0.0	1.0	0.0	1.0	0.0	0.0	0.0	0.0	0.0	1.0
P36888	Q06124	0.1494494360613804	0.0	0.0	0.0	1.0	0.0	1.0	0.0	0.0	0.0	0.0	0.0	1.0	0.0	0.0
P36888	P43405	0.15569831119111285	0.0	0.0	0.0	1.0	0.0	1.0	0.0	0.0	0.0	0.0	0.0	1.0	1.0	0.0
P36888	P06239	0.20726451587985806	0.0	0.0	0.0	1.0	0.0	1.0	0.0	0.0	0.0	0.0	0.0	1.0	1.0	0.0
P36888	P09619	0.23990341177156846	0.0	0.0	0.0	1.0	0.0	1.0	0.0	0.0	0.0	0.0	1.0	1.0	1.0	0.0
P36888	P46527	0.13012895703842958	0.0	0.0	0.0	1.0	0.0	1.0	0.0	0.0	0.0	1.0	0.0	0.0	0.0	0.0
P36888	P27986	0.12623853327050705	0.0	0.0	0.0	1.0	0.0	1.0	0.0	0.0	0.0	0.0	0.0	1.0	1.0	0.0
P36888	P42684	0.18386284597831776	0.0	0.0	0.0	1.0	0.0	1.0	0.0	0.0	0.0	0.0	1.0	0.0	0.0	1.0
Q6PK81	Q9UKI8	0.061828431222435046	1.0	0.0	0.0	0.0	0.0	0.0	0.0	1.0	0.0	0.0	0.0	0.0	0.0	1.0
Q6PK81	P17275	0.23009651905880874	1.0	0.0	0.0	0.0	0.0	0.0	0.0	1.0	0.0	0.0	0.0	0.0	0.0	0.0
P41279	O14757	0.14086063569593382	0.0	0.0	1.0	1.0	0.0	0.0	0.0	1.0	0.0	0.0	0.0	0.0	0.0	1.0
P41279	P11142	0.05914915455564825	0.0	0.0	1.0	1.0	0.0	0.0	0.0	0.0	0.0	0.0	1.0	0.0	0.0	1.0
P41279	P52564	0.2677783971278809	0.0	0.0	1.0	1.0	0.0	0.0	0.0	0.0	0.0	0.0	1.0	0.0	0.0	0.0
P41279	P36507	0.26586390927404985	0.0	0.0	1.0	1.0	0.0	0.0	0.0	1.0	0.0	1.0	1.0	0.0	0.0	1.0
P41279	P27361	0.1255220670983704	0.0	0.0	1.0	1.0	0.0	0.0	0.0	1.0	0.0	0.0	0.0	1.0	0.0	1.0
P41279	P06748	0.08876713436424749	0.0	0.0	1.0	1.0	0.0	0.0	0.0	0.0	0.0	1.0	0.0	1.0	0.0	0.0
P41279	Q8N5S9	0.511632947378306	0.0	0.0	1.0	1.0	0.0	0.0	0.0	0.0	1.0	0.0	1.0	0.0	0.0	1.0
P41279	Q02750	0.20879848829633285	0.0	0.0	1.0	1.0	0.0	0.0	0.0	1.0	0.0	0.0	1.0	1.0	0.0	1.0
P41279	P31749	0.0840278927040483	0.0	0.0	1.0	1.0	0.0	0.0	0.0	1.0	1.0	0.0	0.0	0.0	0.0	0.0
P41279	P53350	0.13071760664180263	0.0	0.0	1.0	1.0	0.0	0.0	0.0	1.0	1.0	1.0	1.0	0.0	0.0	1.0
P41279	P51812	0.20720257502414532	0.0	0.0	1.0	1.0	0.0	0.0	0.0	1.0	1.0	1.0	1.0	0.0	0.0	1.0
P41279	P31751	0.12923363725802783	0.0	0.0	1.0	1.0	0.0	0.0	0.0	1.0	1.0	0.0	0.0	0.0	0.0	1.0
Q8NFH5	Q9UEE5	0.059112362610203244	0.0	1.0	0.0	0.0	0.0	0.0	0.0	0.0	1.0	0.0	1.0	0.0	0.0	1.0
Q8NFH5	P02545	0.18736680395262803	0.0	1.0	0.0	0.0	0.0	0.0	0.0	0.0	1.0	0.0	0.0	0.0	0.0	1.0
Q8NFH5	O43683	0.05760450670943398	0.0	1.0	0.0	0.0	0.0	0.0	0.0	0.0	0.0	1.0	0.0	0.0	0.0	1.0
O95257	P52564	0.30186519911410425	0.0	0.0	0.0	1.0	0.0	0.0	0.0	0.0	0.0	0.0	1.0	0.0	0.0	0.0
Q9UQE7	Q8N3U4	0.4082842932115027	1.0	0.0	0.0	0.0	0.0	0.0	0.0	1.0	0.0	0.0	0.0	0.0	0.0	0.0
Q9UQE7	Q9NTI5	0.2953133438245985	1.0	0.0	0.0	0.0	0.0	0.0	0.0	1.0	0.0	0.0	0.0	0.0	0.0	1.0
Q9UQE7	O96017	0.15397075404205643	1.0	0.0	0.0	0.0	0.0	0.0	0.0	1.0	0.0	1.0	1.0	0.0	0.0	0.0
Q9UQE7	O60216	0.23174073048435515	1.0	0.0	0.0	0.0	0.0	0.0	0.0	1.0	0.0	0.0	0.0	0.0	0.0	0.0
Q9UQE7	P06213	0.04630776622387413	1.0	0.0	0.0	0.0	0.0	0.0	0.0	0.0	1.0	0.0	1.0	1.0	1.0	0.0
Q9UQE7	Q14683	0.5513558070527632	1.0	0.0	0.0	0.0	0.0	0.0	0.0	1.0	0.0	0.0	0.0	0.0	0.0	0.0
Q9UQE7	Q8WVM7	0.38228661941258796	1.0	0.0	0.0	0.0	0.0	0.0	0.0	1.0	0.0	0.0	0.0	0.0	0.0	0.0
Q9UQE7	Q9NRI5	0.05430858143118622	1.0	0.0	0.0	0.0	0.0	0.0	0.0	0.0	1.0	0.0	0.0	0.0	0.0	0.0
Q9UQE7	P01106	0.06865498408707427	1.0	0.0	0.0	0.0	0.0	0.0	0.0	0.0	0.0	1.0	0.0	0.0	0.0	0.0
P46527	Q00535	0.1282100068082169	0.0	0.0	1.0	0.0	0.0	0.0	0.0	0.0	1.0	1.0	0.0	0.0	0.0	0.0
P46527	P33552	0.18655988806958937	0.0	0.0	1.0	0.0	0.0	0.0	0.0	1.0	0.0	0.0	0.0	0.0	0.0	0.0
P46527	P45983	0.10941075307401094	0.0	0.0	1.0	0.0	0.0	0.0	0.0	1.0	0.0	1.0	0.0	0.0	0.0	0.0
P46527	P14635	0.2631293660112715	0.0	0.0	1.0	0.0	0.0	0.0	0.0	1.0	0.0	1.0	0.0	0.0	0.0	0.0
P46527	P27361	0.127029454575137	0.0	0.0	1.0	0.0	0.0	0.0	0.0	1.0	0.0	0.0	0.0	1.0	0.0	1.0
P46527	O96020	0.12424314081020019	0.0	0.0	1.0	0.0	0.0	0.0	0.0	1.0	0.0	1.0	0.0	0.0	0.0	0.0
P46527	P01308	0.11252953589346408	0.0	0.0	1.0	0.0	0.0	0.0	0.0	0.0	1.0	0.0	0.0	0.0	0.0	0.0
P46527	P42345	0.12695056777107452	0.0	0.0	1.0	0.0	0.0	0.0	0.0	0.0	1.0	0.0	0.0	0.0	1.0	1.0
P46527	O75676	0.11246948495373477	0.0	0.0	1.0	0.0	0.0	0.0	0.0	1.0	1.0	1.0	0.0	0.0	0.0	0.0
P46527	P24385	0.2996697049199883	0.0	0.0	1.0	0.0	0.0	0.0	0.0	0.0	0.0	1.0	0.0	0.0	0.0	0.0
P46527	O95067	0.10141686167275743	0.0	0.0	1.0	0.0	0.0	0.0	0.0	1.0	0.0	0.0	0.0	0.0	0.0	1.0
P46527	P31749	0.12776851163876338	0.0	0.0	1.0	0.0	0.0	0.0	0.0	1.0	1.0	0.0	0.0	0.0	0.0	0.0
P46527	Q9HC77	0.08656327410397835	0.0	0.0	1.0	0.0	0.0	0.0	0.0	0.0	0.0	0.0	0.0	1.0	0.0	0.0
P46527	Q9P1W9	0.10117410811697058	0.0	0.0	1.0	0.0	0.0	0.0	0.0	0.0	1.0	0.0	0.0	0.0	0.0	0.0
P46527	Q14012	0.11907469531633776	0.0	0.0	1.0	0.0	0.0	0.0	0.0	0.0	0.0	1.0	1.0	0.0	0.0	0.0
P46527	P61024	0.1624455857432221	0.0	0.0	1.0	0.0	0.0	0.0	0.0	1.0	0.0	0.0	0.0	0.0	0.0	0.0
P46527	O14965	0.16896779897536726	0.0	0.0	1.0	0.0	0.0	0.0	0.0	1.0	1.0	1.0	0.0	0.0	0.0	1.0
P46527	P62877	0.10595993099014007	0.0	0.0	1.0	0.0	0.0	0.0	0.0	1.0	0.0	0.0	0.0	0.0	1.0	0.0
P46527	P06213	0.12473707960765937	0.0	0.0	1.0	0.0	0.0	0.0	0.0	0.0	1.0	0.0	1.0	1.0	1.0	0.0
P46527	P14210	0.14234029274237087	0.0	0.0	1.0	0.0	0.0	0.0	0.0	1.0	1.0	0.0	0.0	1.0	0.0	0.0
P46527	P51812	0.1392632975360719	0.0	0.0	1.0	0.0	0.0	0.0	0.0	1.0	1.0	1.0	1.0	0.0	0.0	1.0
P46527	P01106	0.16151383034174804	0.0	0.0	1.0	0.0	0.0	0.0	0.0	0.0	0.0	1.0	0.0	0.0	0.0	0.0
P46527	O75582	0.12505831270583323	0.0	0.0	1.0	0.0	0.0	0.0	0.0	0.0	0.0	1.0	0.0	0.0	0.0	0.0
P46527	Q86V86	0.04220832272874903	0.0	0.0	1.0	0.0	0.0	0.0	0.0	0.0	0.0	1.0	0.0	0.0	0.0	0.0
P46527	P24941	0.11161732036131146	0.0	0.0	1.0	0.0	0.0	0.0	0.0	1.0	0.0	0.0	0.0	0.0	0.0	0.0
P46527	Q15349	0.10892752194561148	0.0	0.0	1.0	0.0	0.0	0.0	0.0	0.0	1.0	1.0	0.0	0.0	0.0	0.0
P46527	P31751	0.11394938995323534	0.0	0.0	1.0	0.0	0.0	0.0	0.0	1.0	1.0	0.0	0.0	0.0	0.0	1.0
P46527	P12931	0.12665186923638103	0.0	0.0	1.0	0.0	0.0	0.0	0.0	1.0	1.0	0.0	0.0	1.0	1.0	1.0
Q7Z2Z1	O14757	0.263133631251778	1.0	0.0	0.0	0.0	0.0	0.0	0.0	1.0	0.0	0.0	0.0	0.0	0.0	1.0
Q7Z2Z1	P24941	0.19562047025933965	1.0	0.0	0.0	0.0	0.0	0.0	0.0	1.0	0.0	0.0	0.0	0.0	0.0	0.0
Q8IWQ3	P30307	0.10805675049208742	0.0	1.0	0.0	0.0	0.0	0.0	1.0	0.0	0.0	1.0	0.0	0.0	0.0	0.0
Q8IWQ3	P30291	0.2662806179259677	0.0	1.0	0.0	0.0	0.0	0.0	1.0	0.0	1.0	0.0	0.0	0.0	0.0	1.0
Q86UL8	Q9Y4G8	0.2328761407047327	0.0	1.0	0.0	0.0	0.0	0.0	0.0	0.0	1.0	0.0	0.0	0.0	0.0	1.0
P08069	P49407	0.15457023763689456	0.0	0.0	0.0	1.0	1.0	0.0	0.0	0.0	0.0	0.0	0.0	1.0	0.0	1.0
P08069	Q06124	0.1382081658746998	0.0	0.0	0.0	1.0	1.0	0.0	0.0	0.0	0.0	0.0	0.0	1.0	0.0	0.0
P08069	P08581	0.23193652132584322	0.0	0.0	0.0	1.0	1.0	0.0	0.0	0.0	0.0	0.0	1.0	1.0	0.0	1.0
P08069	P04629	0.25153548331861336	0.0	0.0	0.0	1.0	1.0	0.0	0.0	0.0	0.0	0.0	1.0	0.0	0.0	0.0
P08069	Q04912	0.2857571823864974	0.0	0.0	0.0	1.0	1.0	0.0	0.0	0.0	0.0	0.0	0.0	1.0	0.0	0.0
P08069	O15530	0.2368891129331985	0.0	0.0	0.0	1.0	1.0	0.0	0.0	1.0	1.0	0.0	1.0	0.0	0.0	0.0
P08069	Q14289	0.17067202927150527	0.0	0.0	0.0	1.0	1.0	0.0	0.0	0.0	1.0	0.0	0.0	0.0	0.0	1.0
P08069	P12931	0.14850484707010297	0.0	0.0	0.0	1.0	1.0	0.0	0.0	1.0	1.0	0.0	0.0	1.0	1.0	1.0
P08069	P27986	0.17975262081945714	0.0	0.0	0.0	1.0	1.0	0.0	0.0	0.0	0.0	0.0	0.0	1.0	1.0	0.0
P08069	P35568	0.20482746418171438	0.0	0.0	0.0	1.0	1.0	0.0	0.0	0.0	1.0	0.0	0.0	0.0	0.0	0.0
P08069	P06213	0.35692523121229924	0.0	0.0	0.0	1.0	1.0	0.0	0.0	0.0	1.0	0.0	1.0	1.0	1.0	0.0
P08069	O00459	0.1922131366230513	0.0	0.0	0.0	1.0	1.0	0.0	0.0	0.0	0.0	0.0	1.0	0.0	1.0	0.0
P08069	P04637	0.08355037396922026	0.0	0.0	0.0	1.0	1.0	0.0	0.0	0.0	0.0	1.0	0.0	0.0	0.0	0.0
P33981	O60566	0.41786369456916994	0.0	0.0	1.0	0.0	0.0	0.0	0.0	0.0	0.0	1.0	0.0	0.0	0.0	0.0
P33981	P27361	0.10384268324329282	0.0	0.0	1.0	0.0	0.0	0.0	0.0	1.0	0.0	0.0	0.0	1.0	0.0	1.0
P33981	Q5BJF6	0.0786293704218462	0.0	0.0	1.0	0.0	0.0	0.0	0.0	0.0	0.0	0.0	0.0	1.0	0.0	0.0
P33981	P53350	0.291493441334733	0.0	0.0	1.0	0.0	0.0	0.0	0.0	1.0	1.0	1.0	1.0	0.0	0.0	1.0
P33981	Q9Y2I6	0.07942775825513705	0.0	0.0	1.0	0.0	0.0	0.0	0.0	0.0	0.0	0.0	0.0	1.0	0.0	0.0
P33981	Q16659	0.13161390999356062	0.0	0.0	1.0	0.0	0.0	0.0	0.0	1.0	1.0	1.0	0.0	0.0	0.0	1.0
P33981	O96017	0.20887354047751386	0.0	0.0	1.0	0.0	0.0	0.0	0.0	1.0	0.0	1.0	1.0	0.0	0.0	0.0
P33981	Q5S007	0.0831484450143018	0.0	0.0	1.0	0.0	0.0	0.0	0.0	1.0	0.0	0.0	0.0	0.0	0.0	1.0
P33981	Q9HC77	0.0757527157934517	0.0	0.0	1.0	0.0	0.0	0.0	0.0	0.0	0.0	0.0	0.0	1.0	0.0	0.0
P33981	P04637	0.06803374984508193	0.0	0.0	1.0	0.0	0.0	0.0	0.0	0.0	0.0	1.0	0.0	0.0	0.0	0.0
P33981	P24941	0.1642964789094243	0.0	0.0	1.0	0.0	0.0	0.0	0.0	1.0	0.0	0.0	0.0	0.0	0.0	0.0
P33981	Q66GS9	0.07069230304891805	0.0	0.0	1.0	0.0	0.0	0.0	0.0	0.0	0.0	0.0	0.0	1.0	0.0	0.0
P33981	O43683	0.4425433243728268	0.0	0.0	1.0	0.0	0.0	0.0	0.0	0.0	0.0	1.0	0.0	0.0	0.0	1.0
P78362	Q96SB4	0.6515578823997843	0.0	0.0	0.0	0.0	1.0	0.0	1.0	0.0	0.0	0.0	0.0	1.0	0.0	0.0
P78362	Q8N5S9	0.22033360979028122	0.0	0.0	0.0	0.0	1.0	0.0	1.0	0.0	1.0	0.0	1.0	0.0	0.0	1.0
P78362	Q13523	0.2942442858436938	0.0	0.0	0.0	0.0	1.0	0.0	1.0	1.0	0.0	0.0	0.0	0.0	0.0	1.0
P78362	P32121	0.06675932987366998	0.0	0.0	0.0	0.0	1.0	0.0	1.0	0.0	0.0	0.0	0.0	1.0	0.0	0.0
P78362	P61326	0.16011797712905984	0.0	0.0	0.0	0.0	1.0	0.0	1.0	0.0	1.0	0.0	0.0	0.0	0.0	0.0
P78362	Q96MU7	0.19144292690351752	0.0	0.0	0.0	0.0	1.0	0.0	1.0	0.0	1.0	0.0	0.0	0.0	0.0	0.0
P78362	P62995	0.16084377252788795	0.0	0.0	0.0	0.0	1.0	0.0	1.0	1.0	0.0	0.0	0.0	0.0	0.0	0.0
P78362	P31749	0.06355380749745955	0.0	0.0	0.0	0.0	1.0	0.0	1.0	1.0	1.0	0.0	0.0	0.0	0.0	0.0
P78362	O96013	0.1898478927935337	0.0	0.0	0.0	0.0	1.0	0.0	1.0	1.0	0.0	1.0	0.0	0.0	0.0	1.0
P78362	Q9UQ35	0.11816384696701392	0.0	0.0	0.0	0.0	1.0	0.0	1.0	1.0	0.0	0.0	0.0	0.0	0.0	1.0
P78362	Q9H307	0.11289335124945332	0.0	0.0	0.0	0.0	1.0	0.0	1.0	1.0	0.0	0.0	0.0	0.0	0.0	0.0
P78362	Q15287	0.18713918352453826	0.0	0.0	0.0	0.0	1.0	0.0	1.0	0.0	1.0	0.0	0.0	0.0	0.0	0.0
P78362	Q15349	0.2423357681491118	0.0	0.0	0.0	0.0	1.0	0.0	1.0	0.0	1.0	1.0	0.0	0.0	0.0	0.0
P78362	O14965	0.12256063264722643	0.0	0.0	0.0	0.0	1.0	0.0	1.0	1.0	1.0	1.0	0.0	0.0	0.0	1.0
P78362	O75494	0.22664461835570587	0.0	0.0	0.0	0.0	1.0	0.0	1.0	0.0	1.0	0.0	0.0	0.0	0.0	1.0
P78362	Q13595	0.221047481540472	0.0	0.0	0.0	0.0	1.0	0.0	1.0	1.0	0.0	0.0	0.0	0.0	0.0	1.0
P78362	Q07955	0.1967317399758968	0.0	0.0	0.0	0.0	1.0	0.0	1.0	0.0	1.0	0.0	0.0	0.0	0.0	1.0
P78362	P31751	0.11252406390116992	0.0	0.0	0.0	0.0	1.0	0.0	1.0	1.0	1.0	0.0	0.0	0.0	0.0	1.0
P78362	Q8IYB3	0.11450892346013178	0.0	0.0	0.0	0.0	1.0	0.0	1.0	0.0	1.0	0.0	0.0	0.0	0.0	1.0
P78362	P49761	0.2720073227000517	0.0	0.0	0.0	0.0	1.0	0.0	1.0	0.0	0.0	0.0	0.0	1.0	0.0	0.0
P27448	P30307	0.06885861471682615	0.0	0.0	1.0	0.0	0.0	0.0	1.0	0.0	0.0	1.0	0.0	0.0	0.0	0.0
P27448	Q7KZI7	0.25943673909372233	0.0	0.0	1.0	0.0	0.0	0.0	1.0	0.0	0.0	1.0	1.0	0.0	0.0	1.0
P27448	P62633	0.05656241417898974	0.0	0.0	1.0	0.0	0.0	0.0	1.0	0.0	1.0	0.0	0.0	0.0	0.0	0.0
P27448	Q9P1W9	0.23794289316367254	0.0	0.0	1.0	0.0	0.0	0.0	1.0	0.0	1.0	0.0	0.0	0.0	0.0	0.0
P27448	Q86V86	0.27538289917512143	0.0	0.0	1.0	0.0	0.0	0.0	1.0	0.0	0.0	1.0	0.0	0.0	0.0	0.0
P27448	O96017	0.1487202171654637	0.0	0.0	1.0	0.0	0.0	0.0	1.0	1.0	0.0	1.0	1.0	0.0	0.0	0.0
P27448	Q05513	0.10638673820956572	0.0	0.0	1.0	0.0	0.0	0.0	1.0	0.0	1.0	0.0	0.0	0.0	0.0	0.0
P27448	P11279	0.04271651570741071	0.0	0.0	1.0	0.0	0.0	0.0	1.0	0.0	0.0	0.0	1.0	0.0	0.0	0.0
Q9BRZ2	P62633	0.2366731075849082	0.0	1.0	0.0	0.0	0.0	0.0	1.0	0.0	1.0	0.0	0.0	0.0	0.0	0.0
Q16584	Q13233	0.3928999389995195	0.0	0.0	0.0	1.0	0.0	0.0	1.0	0.0	0.0	0.0	1.0	0.0	0.0	0.0
Q16584	P45983	0.17137621837613556	0.0	0.0	0.0	1.0	0.0	0.0	1.0	1.0	0.0	1.0	0.0	0.0	0.0	0.0
Q16584	P27361	0.1594046422622188	0.0	0.0	0.0	1.0	0.0	0.0	1.0	1.0	0.0	0.0	0.0	1.0	0.0	1.0
Q16584	Q92918	0.4736290338398083	0.0	0.0	0.0	1.0	0.0	0.0	1.0	0.0	0.0	0.0	1.0	0.0	0.0	0.0
Q16584	Q8N5S9	0.3567549301018836	0.0	0.0	0.0	1.0	0.0	0.0	1.0	0.0	1.0	0.0	1.0	0.0	0.0	1.0
Q16584	P01308	0.09032670629524804	0.0	0.0	0.0	1.0	0.0	0.0	1.0	0.0	1.0	0.0	0.0	0.0	0.0	0.0
Q16584	P49840	0.13864831730977772	0.0	0.0	0.0	1.0	0.0	0.0	1.0	1.0	0.0	0.0	0.0	0.0	0.0	0.0
Q16584	Q12851	0.627701284057412	0.0	0.0	0.0	1.0	0.0	0.0	1.0	0.0	0.0	0.0	1.0	0.0	0.0	0.0
Q16584	P31749	0.0919816519104444	0.0	0.0	0.0	1.0	0.0	0.0	1.0	1.0	1.0	0.0	0.0	0.0	0.0	0.0
Q16584	P31751	0.1409587662617085	0.0	0.0	0.0	1.0	0.0	0.0	1.0	1.0	1.0	0.0	0.0	0.0	0.0	1.0
Q16584	P27986	0.0764180161447759	0.0	0.0	0.0	1.0	0.0	0.0	1.0	0.0	0.0	0.0	0.0	1.0	1.0	0.0
Q96PY6	Q9UKI8	0.40080851872671214	1.0	0.0	0.0	0.0	0.0	0.0	1.0	1.0	0.0	0.0	0.0	0.0	0.0	1.0
Q96PY6	Q38SD2	0.20064421144636035	1.0	0.0	0.0	0.0	0.0	0.0	1.0	1.0	0.0	0.0	1.0	0.0	0.0	0.0
Q96PY6	Q5S007	0.042032278055979255	1.0	0.0	0.0	0.0	0.0	0.0	1.0	1.0	0.0	0.0	0.0	0.0	0.0	1.0
P83876	P63162	0.479429740571386	1.0	0.0	0.0	0.0	0.0	0.0	0.0	0.0	0.0	1.0	0.0	0.0	0.0	0.0
P83876	P21860	0.015341357336778605	1.0	0.0	0.0	0.0	0.0	0.0	0.0	0.0	0.0	0.0	1.0	1.0	0.0	0.0
P83876	O95400	0.6312132607004424	1.0	0.0	0.0	0.0	0.0	0.0	0.0	1.0	0.0	0.0	0.0	0.0	0.0	0.0
P83876	Q9BUQ8	0.41666218729746735	1.0	0.0	0.0	0.0	0.0	0.0	0.0	1.0	0.0	0.0	0.0	0.0	0.0	0.0
P83876	O94906	0.7288911028183962	1.0	0.0	0.0	0.0	0.0	0.0	0.0	1.0	0.0	0.0	0.0	0.0	0.0	1.0
P83876	O43395	0.7005336922660167	1.0	0.0	0.0	0.0	0.0	0.0	0.0	1.0	0.0	0.0	0.0	0.0	0.0	0.0
P83876	Q96DI7	0.500018937142104	1.0	0.0	0.0	0.0	0.0	0.0	0.0	1.0	0.0	0.0	0.0	0.0	0.0	0.0
Q96BN2	Q92831	0.18881092083688153	1.0	0.0	0.0	0.0	0.0	0.0	0.0	0.0	0.0	1.0	0.0	0.0	0.0	0.0
Q96BN2	Q9UPT9	0.47590940645984564	1.0	0.0	0.0	0.0	0.0	0.0	0.0	1.0	0.0	0.0	0.0	0.0	0.0	0.0
Q96BN2	Q96ES7	0.37630791210168557	1.0	0.0	0.0	0.0	0.0	0.0	0.0	1.0	0.0	0.0	0.0	0.0	0.0	0.0
Q96BN2	Q9HBM6	0.19115622922259073	1.0	0.0	0.0	0.0	0.0	0.0	0.0	1.0	0.0	0.0	0.0	0.0	0.0	0.0
Q96BN2	O75529	0.5853340027543547	1.0	0.0	0.0	0.0	0.0	0.0	0.0	1.0	0.0	0.0	0.0	0.0	0.0	0.0
Q96BN2	O75528	0.4624894076594343	1.0	0.0	0.0	0.0	0.0	0.0	0.0	1.0	0.0	0.0	0.0	0.0	0.0	0.0
Q96BN2	Q86TJ2	0.4441607389725788	1.0	0.0	0.0	0.0	0.0	0.0	0.0	1.0	0.0	0.0	0.0	0.0	0.0	0.0
Q9P0L2	Q7KZI7	0.3546990935689398	0.0	0.0	1.0	0.0	0.0	0.0	0.0	0.0	0.0	1.0	1.0	0.0	0.0	1.0
Q9P0L2	O95835	0.14848251388082828	0.0	0.0	1.0	0.0	0.0	0.0	0.0	0.0	0.0	0.0	1.0	0.0	0.0	1.0
Q9P0L2	P51812	0.1812776642848594	0.0	0.0	1.0	0.0	0.0	0.0	0.0	1.0	1.0	1.0	1.0	0.0	0.0	1.0
Q9P0L2	P16104	0.035452912624259446	0.0	0.0	1.0	0.0	0.0	0.0	0.0	1.0	0.0	0.0	0.0	0.0	0.0	0.0
Q9P0L2	Q15428	0.08473065211433144	0.0	0.0	1.0	0.0	0.0	0.0	0.0	0.0	0.0	1.0	0.0	0.0	0.0	0.0
Q9P0L2	P24941	0.1397287787671822	0.0	0.0	1.0	0.0	0.0	0.0	0.0	1.0	0.0	0.0	0.0	0.0	0.0	0.0
Q13233	Q00535	0.08581777957806005	0.0	0.0	0.0	1.0	0.0	0.0	0.0	0.0	1.0	1.0	0.0	0.0	0.0	0.0
Q13233	O14733	0.37225551696655934	0.0	0.0	0.0	1.0	0.0	0.0	0.0	0.0	0.0	0.0	1.0	0.0	0.0	0.0
Q13233	P49407	0.0954770733205685	0.0	0.0	0.0	1.0	0.0	0.0	0.0	0.0	0.0	0.0	0.0	1.0	0.0	1.0
Q13233	P27361	0.1388156113585706	0.0	0.0	0.0	1.0	0.0	0.0	0.0	1.0	0.0	0.0	0.0	1.0	0.0	1.0
Q13233	P52564	0.2935790834381121	0.0	0.0	0.0	1.0	0.0	0.0	0.0	0.0	0.0	0.0	1.0	0.0	0.0	0.0
Q13233	Q8IVH8	0.4995444944624857	0.0	0.0	0.0	1.0	0.0	0.0	0.0	0.0	0.0	0.0	1.0	0.0	0.0	0.0
Q13233	O95819	0.23089171296381267	0.0	0.0	0.0	1.0	0.0	0.0	0.0	0.0	0.0	0.0	1.0	0.0	0.0	1.0
Q13233	P11142	0.060450330954332	0.0	0.0	0.0	1.0	0.0	0.0	0.0	0.0	0.0	0.0	1.0	0.0	0.0	1.0
Q13233	Q12851	0.4284527772423547	0.0	0.0	0.0	1.0	0.0	0.0	0.0	0.0	0.0	0.0	1.0	0.0	0.0	0.0
Q13233	P32121	0.07295237476489674	0.0	0.0	0.0	1.0	0.0	0.0	0.0	0.0	0.0	0.0	0.0	1.0	0.0	0.0
Q13233	Q92918	0.429006252631828	0.0	0.0	0.0	1.0	0.0	0.0	0.0	0.0	0.0	0.0	1.0	0.0	0.0	0.0
Q13233	Q02750	0.20847559283111045	0.0	0.0	0.0	1.0	0.0	0.0	0.0	1.0	0.0	0.0	1.0	1.0	0.0	1.0
Q13233	P45983	0.22076220286529646	0.0	0.0	0.0	1.0	0.0	0.0	0.0	1.0	0.0	1.0	0.0	0.0	0.0	0.0
Q13233	Q7Z2Y5	0.5331877274446454	0.0	0.0	0.0	1.0	0.0	0.0	0.0	0.0	0.0	0.0	1.0	0.0	0.0	0.0
Q13233	P01106	0.08960529034658442	0.0	0.0	0.0	1.0	0.0	0.0	0.0	0.0	0.0	1.0	0.0	0.0	0.0	0.0
Q9NYY3	P06748	0.11192962027183502	0.0	0.0	1.0	0.0	0.0	0.0	0.0	0.0	0.0	1.0	0.0	1.0	0.0	0.0
Q9NYY3	Q9HC77	0.11385391865734423	0.0	0.0	1.0	0.0	0.0	0.0	0.0	0.0	0.0	0.0	0.0	1.0	0.0	0.0
Q9NYY3	P30291	0.18902246783343463	0.0	0.0	1.0	0.0	0.0	0.0	0.0	0.0	1.0	0.0	0.0	0.0	0.0	1.0
Q9NYY3	P53350	0.22124314903370224	0.0	0.0	1.0	0.0	0.0	0.0	0.0	1.0	1.0	1.0	1.0	0.0	0.0	1.0
Q9NYY3	P04637	0.11437884909771452	0.0	0.0	1.0	0.0	0.0	0.0	0.0	0.0	0.0	1.0	0.0	0.0	0.0	0.0
Q66GS9	O95503	0.050294795922243625	0.0	0.0	0.0	0.0	1.0	0.0	0.0	0.0	0.0	0.0	0.0	1.0	0.0	0.0
Q66GS9	Q96SB4	0.04882226166789473	0.0	0.0	0.0	0.0	1.0	0.0	0.0	0.0	0.0	0.0	0.0	1.0	0.0	0.0
Q66GS9	Q5BJF6	0.381961087386568	0.0	0.0	0.0	0.0	1.0	0.0	0.0	0.0	0.0	0.0	0.0	1.0	0.0	0.0
Q66GS9	O75665	0.34631192813213907	0.0	0.0	0.0	0.0	1.0	0.0	0.0	0.0	0.0	0.0	0.0	1.0	0.0	1.0
Q66GS9	Q9HC77	0.418008933707728	0.0	0.0	0.0	0.0	1.0	0.0	0.0	0.0	0.0	0.0	0.0	1.0	0.0	0.0
Q66GS9	P04637	0.03367303449983591	0.0	0.0	0.0	0.0	1.0	0.0	0.0	0.0	0.0	1.0	0.0	0.0	0.0	0.0
Q66GS9	P53350	0.09557505725438967	0.0	0.0	0.0	0.0	1.0	0.0	0.0	1.0	1.0	1.0	1.0	0.0	0.0	1.0
Q66GS9	O14641	0.043296742101050875	0.0	0.0	0.0	0.0	1.0	0.0	0.0	0.0	0.0	0.0	0.0	1.0	0.0	0.0
Q9H307	Q9UJV9	0.319680511422696	1.0	0.0	0.0	0.0	0.0	0.0	0.0	1.0	0.0	0.0	0.0	0.0	0.0	0.0
Q9H307	Q96SB4	0.1384447627128539	1.0	0.0	0.0	0.0	0.0	0.0	0.0	0.0	0.0	0.0	0.0	1.0	0.0	0.0
Q9H307	Q13523	0.39442271596684425	1.0	0.0	0.0	0.0	0.0	0.0	0.0	1.0	0.0	0.0	0.0	0.0	0.0	1.0
Q9H307	Q15287	0.18467196944348194	1.0	0.0	0.0	0.0	0.0	0.0	0.0	0.0	1.0	0.0	0.0	0.0	0.0	0.0
Q9H307	Q9UQ35	0.4697173175494654	1.0	0.0	0.0	0.0	0.0	0.0	0.0	1.0	0.0	0.0	0.0	0.0	0.0	1.0
Q9H307	P61326	0.27662738725527825	1.0	0.0	0.0	0.0	0.0	0.0	0.0	0.0	1.0	0.0	0.0	0.0	0.0	0.0
Q9H307	P51812	0.03378430644366772	1.0	0.0	0.0	0.0	0.0	0.0	0.0	1.0	1.0	1.0	1.0	0.0	0.0	1.0
Q9H307	O15530	0.017432996530907678	1.0	0.0	0.0	0.0	0.0	0.0	0.0	1.0	1.0	0.0	1.0	0.0	0.0	0.0
Q9H307	Q15428	0.31271072751743245	1.0	0.0	0.0	0.0	0.0	0.0	0.0	0.0	0.0	1.0	0.0	0.0	0.0	0.0
Q9H307	O15234	0.23023870540238933	1.0	0.0	0.0	0.0	0.0	0.0	0.0	0.0	1.0	0.0	0.0	0.0	0.0	1.0
Q96N58	Q8TF50	1.0	0.0	0.0	0.0	1.0	0.0	0.0	0.0	0.0	0.0	0.0	1.0	0.0	0.0	1.0
P35221	Q06124	0.08605505683009	0.0	0.0	0.0	1.0	0.0	0.0	1.0	0.0	0.0	0.0	0.0	1.0	0.0	0.0
P35221	P32121	0.08347230351557496	0.0	0.0	0.0	1.0	0.0	0.0	1.0	0.0	0.0	0.0	0.0	1.0	0.0	0.0
P35221	P49840	0.09695111648442627	0.0	0.0	0.0	1.0	0.0	0.0	1.0	1.0	0.0	0.0	0.0	0.0	0.0	0.0
P35221	Q02750	0.10930488094590735	0.0	0.0	0.0	1.0	0.0	0.0	1.0	1.0	0.0	0.0	1.0	1.0	0.0	1.0
P35221	P31749	0.09291088686242839	0.0	0.0	0.0	1.0	0.0	0.0	1.0	1.0	1.0	0.0	0.0	0.0	0.0	0.0
P35221	Q9NRI5	0.11726316755719701	0.0	0.0	0.0	1.0	0.0	0.0	1.0	0.0	1.0	0.0	0.0	0.0	0.0	0.0
P35221	P10398	0.05239341644403921	0.0	0.0	0.0	1.0	0.0	0.0	1.0	0.0	0.0	0.0	1.0	0.0	0.0	1.0
P35221	P11279	0.0487320223151219	0.0	0.0	0.0	1.0	0.0	0.0	1.0	0.0	0.0	0.0	1.0	0.0	0.0	0.0
P35221	Q5S007	0.08825473516200982	0.0	0.0	0.0	1.0	0.0	0.0	1.0	1.0	0.0	0.0	0.0	0.0	0.0	1.0
Q04912	P08581	0.2625111250123994	0.0	0.0	0.0	0.0	1.0	0.0	0.0	0.0	0.0	0.0	1.0	1.0	0.0	1.0
Q04912	P31749	0.08367270499453071	0.0	0.0	0.0	0.0	1.0	0.0	0.0	1.0	1.0	0.0	0.0	0.0	0.0	0.0
Q04912	P14210	0.16029469347355033	0.0	0.0	0.0	0.0	1.0	0.0	0.0	1.0	1.0	0.0	0.0	1.0	0.0	0.0
P51608	O15379	0.15455753407589362	0.0	0.0	1.0	0.0	0.0	0.0	1.0	0.0	0.0	1.0	0.0	0.0	0.0	0.0
P51608	O60563	0.09650970236683659	0.0	0.0	1.0	0.0	0.0	0.0	1.0	0.0	0.0	1.0	0.0	0.0	0.0	0.0
P51608	P24941	0.08381389750617003	0.0	0.0	1.0	0.0	0.0	0.0	1.0	1.0	0.0	0.0	0.0	0.0	0.0	0.0
P51608	Q96GD4	0.14679010065576026	0.0	0.0	1.0	0.0	0.0	0.0	1.0	1.0	0.0	1.0	0.0	0.0	0.0	0.0
Q9H1J1	Q9HAU5	0.5569069644777072	0.0	1.0	0.0	0.0	0.0	0.0	0.0	0.0	1.0	0.0	0.0	0.0	0.0	0.0
Q9H1J1	Q15287	0.40330452214030393	0.0	1.0	0.0	0.0	0.0	0.0	0.0	0.0	1.0	0.0	0.0	0.0	0.0	0.0
Q9H1J1	Q8IYB3	0.29222691088044334	0.0	1.0	0.0	0.0	0.0	0.0	0.0	0.0	1.0	0.0	0.0	0.0	0.0	1.0
Q9HC77	O75665	0.3692127627264163	0.0	0.0	0.0	0.0	1.0	0.0	0.0	0.0	0.0	0.0	0.0	1.0	0.0	1.0
Q9HC77	O14965	0.14578509926625857	0.0	0.0	0.0	0.0	1.0	0.0	0.0	1.0	1.0	1.0	0.0	0.0	0.0	1.0
Q9HC77	P53350	0.1291874878759807	0.0	0.0	0.0	0.0	1.0	0.0	0.0	1.0	1.0	1.0	1.0	0.0	0.0	1.0
Q9HC77	Q9Y2I6	0.3243371292194063	0.0	0.0	0.0	0.0	1.0	0.0	0.0	0.0	0.0	0.0	0.0	1.0	0.0	0.0
Q15287	Q08170	0.5590542379850577	0.0	1.0	0.0	0.0	0.0	0.0	0.0	0.0	1.0	0.0	0.0	0.0	0.0	0.0
Q15287	Q9UJV9	0.15737959513414204	0.0	1.0	0.0	0.0	0.0	0.0	0.0	1.0	0.0	0.0	0.0	0.0	0.0	0.0
Q15287	Q96SB4	0.16820907582003447	0.0	1.0	0.0	0.0	0.0	0.0	0.0	0.0	0.0	0.0	0.0	1.0	0.0	0.0
Q15287	O75909	0.1228950442006881	0.0	1.0	0.0	0.0	0.0	0.0	0.0	0.0	1.0	0.0	0.0	0.0	0.0	0.0
Q15287	Q13523	0.16016624611103525	0.0	1.0	0.0	0.0	0.0	0.0	0.0	1.0	0.0	0.0	0.0	0.0	0.0	1.0
Q15287	O75533	0.1784647755306502	0.0	1.0	0.0	0.0	0.0	0.0	0.0	0.0	0.0	1.0	0.0	0.0	0.0	1.0
Q15287	Q13595	0.2519373385246722	0.0	1.0	0.0	0.0	0.0	0.0	0.0	1.0	0.0	0.0	0.0	0.0	0.0	1.0
Q15287	Q9HAU5	0.42772113516115395	0.0	1.0	0.0	0.0	0.0	0.0	0.0	0.0	1.0	0.0	0.0	0.0	0.0	0.0
Q15287	O75494	0.3807047416292445	0.0	1.0	0.0	0.0	0.0	0.0	0.0	0.0	1.0	0.0	0.0	0.0	0.0	1.0
Q15287	P61326	0.6308377802225832	0.0	1.0	0.0	0.0	0.0	0.0	0.0	0.0	1.0	0.0	0.0	0.0	0.0	0.0
Q15287	Q96MU7	0.3521033445707184	0.0	1.0	0.0	0.0	0.0	0.0	0.0	0.0	1.0	0.0	0.0	0.0	0.0	0.0
Q15287	Q15393	0.1836173297963276	0.0	1.0	0.0	0.0	0.0	0.0	0.0	0.0	0.0	1.0	0.0	0.0	0.0	1.0
Q15287	Q92794	0.10583885599495071	0.0	1.0	0.0	0.0	0.0	0.0	0.0	0.0	1.0	0.0	0.0	0.0	0.0	0.0
Q15287	P49761	0.111580781091788	0.0	1.0	0.0	0.0	0.0	0.0	0.0	0.0	0.0	0.0	0.0	1.0	0.0	0.0
Q15287	Q9BUQ8	0.13396341573088005	0.0	1.0	0.0	0.0	0.0	0.0	0.0	1.0	0.0	0.0	0.0	0.0	0.0	0.0
Q15287	O94906	0.1566413821109086	0.0	1.0	0.0	0.0	0.0	0.0	0.0	1.0	0.0	0.0	0.0	0.0	0.0	1.0
Q15287	O43395	0.16758205880904445	0.0	1.0	0.0	0.0	0.0	0.0	0.0	1.0	0.0	0.0	0.0	0.0	0.0	0.0
Q15287	Q15428	0.1588598755761678	0.0	1.0	0.0	0.0	0.0	0.0	0.0	0.0	0.0	1.0	0.0	0.0	0.0	0.0
Q15287	Q07955	0.3486043559811606	0.0	1.0	0.0	0.0	0.0	0.0	0.0	0.0	1.0	0.0	0.0	0.0	0.0	1.0
Q15287	Q9UQ35	0.18575940021597775	0.0	1.0	0.0	0.0	0.0	0.0	0.0	1.0	0.0	0.0	0.0	0.0	0.0	1.0
Q15287	P62995	0.1996714014745725	0.0	1.0	0.0	0.0	0.0	0.0	0.0	1.0	0.0	0.0	0.0	0.0	0.0	0.0
Q15287	Q8IYB3	0.385420690797958	0.0	1.0	0.0	0.0	0.0	0.0	0.0	0.0	1.0	0.0	0.0	0.0	0.0	1.0
Q15287	O14641	0.04788060327559448	0.0	1.0	0.0	0.0	0.0	0.0	0.0	0.0	0.0	0.0	0.0	1.0	0.0	0.0
P08581	Q05513	0.13028238574117992	0.0	0.0	0.0	1.0	1.0	0.0	1.0	0.0	1.0	0.0	0.0	0.0	0.0	0.0
P08581	Q06124	0.0950828583070662	0.0	0.0	0.0	1.0	1.0	0.0	1.0	0.0	0.0	0.0	0.0	1.0	0.0	0.0
P08581	P42680	0.14292532948968845	0.0	0.0	0.0	1.0	1.0	0.0	1.0	0.0	0.0	0.0	1.0	0.0	0.0	0.0
P08581	P42684	0.20013022242442702	0.0	0.0	0.0	1.0	1.0	0.0	1.0	0.0	0.0	0.0	1.0	0.0	0.0	1.0
P08581	O00459	0.1576619032947037	0.0	0.0	0.0	1.0	1.0	0.0	1.0	0.0	0.0	0.0	1.0	0.0	1.0	0.0
P08581	P43405	0.12725135246734043	0.0	0.0	0.0	1.0	1.0	0.0	1.0	0.0	0.0	0.0	0.0	1.0	1.0	0.0
P08581	P12931	0.15481966223727536	0.0	0.0	0.0	1.0	1.0	0.0	1.0	1.0	1.0	0.0	0.0	1.0	1.0	1.0
P08581	P27986	0.1621842245935395	0.0	0.0	0.0	1.0	1.0	0.0	1.0	0.0	0.0	0.0	0.0	1.0	1.0	0.0
P08581	P08631	0.20319477018849924	0.0	0.0	0.0	1.0	1.0	0.0	1.0	0.0	0.0	0.0	0.0	1.0	1.0	0.0
P08581	P35568	0.11089005673241711	0.0	0.0	0.0	1.0	1.0	0.0	1.0	0.0	1.0	0.0	0.0	0.0	0.0	0.0
P08581	Q96KB5	0.20242704560752003	0.0	0.0	0.0	1.0	1.0	0.0	1.0	0.0	0.0	0.0	1.0	0.0	0.0	0.0
P08581	P06213	0.18005959179535796	0.0	0.0	0.0	1.0	1.0	0.0	1.0	0.0	1.0	0.0	1.0	1.0	1.0	0.0
P08581	Q96RG2	0.1264082457829332	0.0	0.0	0.0	1.0	1.0	0.0	1.0	0.0	1.0	0.0	0.0	0.0	0.0	0.0
P08581	P16591	0.20776529328198437	0.0	0.0	0.0	1.0	1.0	0.0	1.0	0.0	1.0	0.0	0.0	1.0	0.0	0.0
P08581	P14210	0.2658106068776421	0.0	0.0	0.0	1.0	1.0	0.0	1.0	1.0	1.0	0.0	0.0	1.0	0.0	0.0
P08581	P11279	0.051101299815779835	0.0	0.0	0.0	1.0	1.0	0.0	1.0	0.0	0.0	0.0	1.0	0.0	0.0	0.0
P08581	P21860	0.2460822448709339	0.0	0.0	0.0	1.0	1.0	0.0	1.0	0.0	0.0	0.0	1.0	1.0	0.0	0.0
P08581	P06239	0.1616838495911635	0.0	0.0	0.0	1.0	1.0	0.0	1.0	0.0	0.0	0.0	0.0	1.0	1.0	0.0
P08581	P51812	0.15222161341934173	0.0	0.0	0.0	1.0	1.0	0.0	1.0	1.0	1.0	1.0	1.0	0.0	0.0	1.0
P29322	Q38SD2	0.21275826531196568	0.0	1.0	0.0	0.0	0.0	0.0	0.0	1.0	0.0	0.0	1.0	0.0	0.0	0.0
P30291	P62633	0.06221302090217919	0.0	1.0	0.0	0.0	0.0	0.0	1.0	0.0	1.0	0.0	0.0	0.0	0.0	0.0
P30291	O14757	0.1947618737054846	0.0	1.0	0.0	0.0	0.0	0.0	1.0	1.0	0.0	0.0	0.0	0.0	0.0	1.0
P30291	P48730	0.17809072783880522	0.0	1.0	0.0	0.0	0.0	0.0	1.0	0.0	1.0	0.0	0.0	0.0	0.0	1.0
P30291	Q8TDC3	0.29427612659857993	0.0	1.0	0.0	0.0	0.0	0.0	1.0	0.0	1.0	0.0	0.0	0.0	0.0	0.0
P30291	Q8N5S9	0.19360754425859597	0.0	1.0	0.0	0.0	0.0	0.0	1.0	0.0	1.0	0.0	1.0	0.0	0.0	1.0
P30291	P32121	0.024879210815195136	0.0	1.0	0.0	0.0	0.0	0.0	1.0	0.0	0.0	0.0	0.0	1.0	0.0	0.0
P30291	Q07955	0.05728093315517125	0.0	1.0	0.0	0.0	0.0	0.0	1.0	0.0	1.0	0.0	0.0	0.0	0.0	1.0
P30291	P31749	0.038689315304041995	0.0	1.0	0.0	0.0	0.0	0.0	1.0	1.0	1.0	0.0	0.0	0.0	0.0	0.0
P30291	Q8WUM0	0.08222941785210068	0.0	1.0	0.0	0.0	0.0	0.0	1.0	0.0	1.0	0.0	0.0	0.0	0.0	0.0
P30291	P53350	0.13168408820179436	0.0	1.0	0.0	0.0	0.0	0.0	1.0	1.0	1.0	1.0	1.0	0.0	0.0	1.0
P30291	P24941	0.2451082688443535	0.0	1.0	0.0	0.0	0.0	0.0	1.0	1.0	0.0	0.0	0.0	0.0	0.0	0.0
Q96SB4	Q9UPE1	0.4024956997728588	0.0	0.0	0.0	0.0	1.0	0.0	0.0	0.0	0.0	0.0	0.0	1.0	0.0	0.0
Q96SB4	P61326	0.1822897639047749	0.0	0.0	0.0	0.0	1.0	0.0	0.0	0.0	1.0	0.0	0.0	0.0	0.0	0.0
Q96SB4	Q96MU7	0.22899189810472304	0.0	0.0	0.0	0.0	1.0	0.0	0.0	0.0	1.0	0.0	0.0	0.0	0.0	0.0
Q96SB4	O15530	0.080093425155741	0.0	0.0	0.0	0.0	1.0	0.0	0.0	1.0	1.0	0.0	1.0	0.0	0.0	0.0
Q96SB4	O96017	0.14182950191547775	0.0	0.0	0.0	0.0	1.0	0.0	0.0	1.0	0.0	1.0	1.0	0.0	0.0	0.0
Q96SB4	O96013	0.18335191328063416	0.0	0.0	0.0	0.0	1.0	0.0	0.0	1.0	0.0	1.0	0.0	0.0	0.0	1.0
Q96SB4	P62995	0.16300504808687544	0.0	0.0	0.0	0.0	1.0	0.0	0.0	1.0	0.0	0.0	0.0	0.0	0.0	0.0
Q96SB4	Q12906	0.24538563880129946	0.0	0.0	0.0	0.0	1.0	0.0	0.0	0.0	0.0	0.0	0.0	1.0	0.0	1.0
Q96SB4	O14965	0.10869763519457365	0.0	0.0	0.0	0.0	1.0	0.0	0.0	1.0	1.0	1.0	0.0	0.0	0.0	1.0
Q96SB4	O75494	0.2632177530110488	0.0	0.0	0.0	0.0	1.0	0.0	0.0	0.0	1.0	0.0	0.0	0.0	0.0	1.0
Q96SB4	Q9UQ35	0.13908350148330081	0.0	0.0	0.0	0.0	1.0	0.0	0.0	1.0	0.0	0.0	0.0	0.0	0.0	1.0
Q96SB4	Q07955	0.20189222984789737	0.0	0.0	0.0	0.0	1.0	0.0	0.0	0.0	1.0	0.0	0.0	0.0	0.0	1.0
Q96SB4	P04626	0.09418743247863837	0.0	0.0	0.0	0.0	1.0	0.0	0.0	0.0	1.0	0.0	1.0	1.0	0.0	1.0
Q96SB4	Q5S007	0.056578840382429316	0.0	0.0	0.0	0.0	1.0	0.0	0.0	1.0	0.0	0.0	0.0	0.0	0.0	1.0
Q96SB4	Q13557	0.1126772279719127	0.0	0.0	0.0	0.0	1.0	0.0	0.0	0.0	0.0	0.0	0.0	1.0	0.0	1.0
Q96SB4	P04637	0.04648102368006293	0.0	0.0	0.0	0.0	1.0	0.0	0.0	0.0	0.0	1.0	0.0	0.0	0.0	0.0
P11279	P49757	0.044331837705794484	0.0	0.0	0.0	1.0	0.0	0.0	0.0	0.0	0.0	0.0	1.0	0.0	0.0	0.0
P11279	Q7KZI7	0.03294602750060585	0.0	0.0	0.0	1.0	0.0	0.0	0.0	0.0	0.0	1.0	1.0	0.0	0.0	1.0
P11279	P29317	0.06083894502993174	0.0	0.0	0.0	1.0	0.0	0.0	0.0	0.0	1.0	0.0	0.0	0.0	1.0	1.0
P11279	O00459	0.05267684937991529	0.0	0.0	0.0	1.0	0.0	0.0	0.0	0.0	0.0	0.0	1.0	0.0	1.0	0.0
P11279	P63027	0.1690459149423077	0.0	0.0	0.0	1.0	0.0	0.0	0.0	0.0	0.0	0.0	1.0	0.0	0.0	0.0
P11279	O96013	0.02288905722018865	0.0	0.0	0.0	1.0	0.0	0.0	0.0	1.0	0.0	1.0	0.0	0.0	0.0	1.0
P11279	P27986	0.06493306903371472	0.0	0.0	0.0	1.0	0.0	0.0	0.0	0.0	0.0	0.0	0.0	1.0	1.0	0.0
P11279	Q9NRI5	0.058258753230701045	0.0	0.0	0.0	1.0	0.0	0.0	0.0	0.0	1.0	0.0	0.0	0.0	0.0	0.0
P63027	P60880	0.3259336279464133	0.0	0.0	0.0	1.0	0.0	0.0	0.0	0.0	0.0	0.0	1.0	0.0	0.0	0.0
P63027	Q9NQ11	0.11403807053166434	0.0	0.0	0.0	1.0	0.0	0.0	0.0	0.0	0.0	0.0	1.0	0.0	0.0	0.0
O96013	Q38SD2	0.3001903419569564	1.0	0.0	1.0	0.0	0.0	0.0	1.0	1.0	0.0	0.0	1.0	0.0	0.0	0.0
O96013	P04637	0.05870544129508004	1.0	0.0	1.0	0.0	0.0	0.0	1.0	0.0	0.0	1.0	0.0	0.0	0.0	0.0
P24385	Q00535	0.12308733828589885	0.0	0.0	1.0	0.0	0.0	0.0	0.0	0.0	1.0	1.0	0.0	0.0	0.0	0.0
P24385	P11142	0.08720402524111726	0.0	0.0	1.0	0.0	0.0	0.0	0.0	0.0	0.0	0.0	1.0	0.0	0.0	1.0
P24385	P06400	0.19713968008284707	0.0	0.0	1.0	0.0	0.0	0.0	0.0	0.0	0.0	1.0	0.0	0.0	0.0	1.0
P24385	P49840	0.12389860490453711	0.0	0.0	1.0	0.0	0.0	0.0	0.0	1.0	0.0	0.0	0.0	0.0	0.0	0.0
P24385	P51812	0.144276406325559	0.0	0.0	1.0	0.0	0.0	0.0	0.0	1.0	1.0	1.0	1.0	0.0	0.0	1.0
P24385	P24941	0.2101636011668424	0.0	0.0	1.0	0.0	0.0	0.0	0.0	1.0	0.0	0.0	0.0	0.0	0.0	0.0
P24385	O15379	0.1565439919492669	0.0	0.0	1.0	0.0	0.0	0.0	0.0	0.0	0.0	1.0	0.0	0.0	0.0	0.0
P56524	O60566	0.03451379459121112	0.0	0.0	1.0	0.0	0.0	0.0	1.0	0.0	0.0	1.0	0.0	0.0	0.0	0.0
P56524	Q9HCU9	0.18647947517525829	0.0	0.0	1.0	0.0	0.0	0.0	1.0	0.0	0.0	1.0	0.0	0.0	0.0	0.0
P56524	P30307	0.0729604667952926	0.0	0.0	1.0	0.0	0.0	0.0	1.0	0.0	0.0	1.0	0.0	0.0	0.0	0.0
P56524	Q5TCX8	0.06589699834964788	0.0	0.0	1.0	0.0	0.0	0.0	1.0	0.0	0.0	0.0	1.0	0.0	0.0	1.0
P56524	Q8N5S9	0.08037445928048946	0.0	0.0	1.0	0.0	0.0	0.0	1.0	0.0	1.0	0.0	1.0	0.0	0.0	1.0
P56524	Q7KZI7	0.09266420037803455	0.0	0.0	1.0	0.0	0.0	0.0	1.0	0.0	0.0	1.0	1.0	0.0	0.0	1.0
P56524	O15379	0.24712449334178496	0.0	0.0	1.0	0.0	0.0	0.0	1.0	0.0	0.0	1.0	0.0	0.0	0.0	0.0
P56524	Q14012	0.1325431835915853	0.0	0.0	1.0	0.0	0.0	0.0	1.0	0.0	0.0	1.0	1.0	0.0	0.0	0.0
P56524	P51812	0.13715441233469366	0.0	0.0	1.0	0.0	0.0	0.0	1.0	1.0	1.0	1.0	1.0	0.0	0.0	1.0
P56524	Q13557	0.10608893592121336	0.0	0.0	1.0	0.0	0.0	0.0	1.0	0.0	0.0	0.0	0.0	1.0	0.0	1.0
P56524	Q96GD4	0.10441544821094792	0.0	0.0	1.0	0.0	0.0	0.0	1.0	1.0	0.0	1.0	0.0	0.0	0.0	0.0
Q9Y4G8	Q00535	0.16444834859323132	0.0	1.0	0.0	0.0	0.0	0.0	1.0	0.0	1.0	1.0	0.0	0.0	0.0	0.0
P15408	P17275	0.37672721985011676	1.0	0.0	0.0	0.0	0.0	0.0	1.0	1.0	0.0	0.0	0.0	0.0	0.0	0.0
P15408	Q9H1B7	0.28756314146970857	1.0	0.0	0.0	0.0	0.0	0.0	1.0	0.0	0.0	1.0	0.0	0.0	0.0	0.0
P15408	P01106	0.14920040801228474	1.0	0.0	0.0	0.0	0.0	0.0	1.0	0.0	0.0	1.0	0.0	0.0	0.0	0.0
P15408	P24941	0.041591608310629066	1.0	0.0	0.0	0.0	0.0	0.0	1.0	1.0	0.0	0.0	0.0	0.0	0.0	0.0
P42684	P11142	0.06987524568554418	0.0	0.0	0.0	1.0	0.0	0.0	1.0	0.0	0.0	0.0	1.0	0.0	0.0	1.0
P42684	P08922	0.25864275626360006	0.0	0.0	0.0	1.0	0.0	0.0	1.0	0.0	0.0	0.0	1.0	0.0	0.0	0.0
P42684	Q9GZV5	0.07206458079791724	0.0	0.0	0.0	1.0	0.0	0.0	1.0	0.0	0.0	0.0	1.0	0.0	0.0	0.0
P42684	P21860	0.19902496012123322	0.0	0.0	0.0	1.0	0.0	0.0	1.0	0.0	0.0	0.0	1.0	1.0	0.0	0.0
P42684	P04626	0.150929484173735	0.0	0.0	0.0	1.0	0.0	0.0	1.0	0.0	1.0	0.0	1.0	1.0	0.0	1.0
P42684	Q15303	0.14127973850122502	0.0	0.0	0.0	1.0	0.0	0.0	1.0	0.0	0.0	0.0	1.0	1.0	0.0	0.0
P42684	P08631	0.21024056249146408	0.0	0.0	0.0	1.0	0.0	0.0	1.0	0.0	0.0	0.0	0.0	1.0	1.0	0.0
P42684	P06239	0.1611672860617078	0.0	0.0	0.0	1.0	0.0	0.0	1.0	0.0	0.0	0.0	0.0	1.0	1.0	0.0
P42684	P06213	0.13199091521629286	0.0	0.0	0.0	1.0	0.0	0.0	1.0	0.0	1.0	0.0	1.0	1.0	1.0	0.0
P42684	Q5S007	0.08213332896326135	0.0	0.0	0.0	1.0	0.0	0.0	1.0	1.0	0.0	0.0	0.0	0.0	0.0	1.0
P42684	P09619	0.12962357888290535	0.0	0.0	0.0	1.0	0.0	0.0	1.0	0.0	0.0	0.0	1.0	1.0	1.0	0.0
P42684	P12931	0.09078578053495855	0.0	0.0	0.0	1.0	0.0	0.0	1.0	1.0	1.0	0.0	0.0	1.0	1.0	1.0
P42684	P27986	0.0893261716198897	0.0	0.0	0.0	1.0	0.0	0.0	1.0	0.0	0.0	0.0	0.0	1.0	1.0	0.0
Q96T23	P28370	0.31243216810454044	0.0	1.0	0.0	0.0	1.0	0.0	1.0	0.0	1.0	0.0	0.0	1.0	0.0	0.0
Q96T23	O60264	0.47313545994132933	0.0	1.0	0.0	0.0	1.0	0.0	1.0	0.0	1.0	0.0	0.0	1.0	0.0	0.0
Q96T23	Q7KZI7	0.0662596380001192	0.0	1.0	0.0	0.0	1.0	0.0	1.0	0.0	0.0	1.0	1.0	0.0	0.0	1.0
Q96T23	Q92794	0.305067263604609	0.0	1.0	0.0	0.0	1.0	0.0	1.0	0.0	1.0	0.0	0.0	0.0	0.0	0.0
Q96T23	P53350	0.07642935572078288	0.0	1.0	0.0	0.0	1.0	0.0	1.0	1.0	1.0	1.0	1.0	0.0	0.0	1.0
P43405	O14757	0.06767391189824869	0.0	0.0	0.0	0.0	1.0	1.0	0.0	1.0	0.0	0.0	0.0	0.0	0.0	1.0
P43405	P30307	0.051797767823523584	0.0	0.0	0.0	0.0	1.0	1.0	0.0	0.0	0.0	1.0	0.0	0.0	0.0	0.0
P43405	Q92918	0.1409792436195681	0.0	0.0	0.0	0.0	1.0	1.0	0.0	0.0	0.0	0.0	1.0	0.0	0.0	0.0
P43405	Q15303	0.14002475111092588	0.0	0.0	0.0	0.0	1.0	1.0	0.0	0.0	0.0	0.0	1.0	1.0	0.0	0.0
P43405	O00459	0.12503144463338664	0.0	0.0	0.0	0.0	1.0	1.0	0.0	0.0	0.0	0.0	1.0	0.0	1.0	0.0
P43405	Q14289	0.16568760099838453	0.0	0.0	0.0	0.0	1.0	1.0	0.0	0.0	1.0	0.0	0.0	0.0	0.0	1.0
P43405	P27986	0.15635120991382434	0.0	0.0	0.0	0.0	1.0	1.0	0.0	0.0	0.0	0.0	0.0	1.0	1.0	0.0
P43405	P06213	0.15729254815347662	0.0	0.0	0.0	0.0	1.0	1.0	0.0	0.0	1.0	0.0	1.0	1.0	1.0	0.0
P43405	P04626	0.18291926822675086	0.0	0.0	0.0	0.0	1.0	1.0	0.0	0.0	1.0	0.0	1.0	1.0	0.0	1.0
P43405	P21860	0.1401176816980834	0.0	0.0	0.0	0.0	1.0	1.0	0.0	0.0	0.0	0.0	1.0	1.0	0.0	0.0
P43405	P06239	0.22677040516557698	0.0	0.0	0.0	0.0	1.0	1.0	0.0	0.0	0.0	0.0	0.0	1.0	1.0	0.0
P43405	P12931	0.2123054630655689	0.0	0.0	0.0	0.0	1.0	1.0	0.0	1.0	1.0	0.0	0.0	1.0	1.0	1.0
Q14012	Q6P2M8	0.18550139048891212	0.0	0.0	1.0	1.0	0.0	0.0	0.0	0.0	0.0	1.0	0.0	0.0	0.0	0.0
Q14012	Q8N5S9	0.385052614539144	0.0	0.0	1.0	1.0	0.0	0.0	0.0	0.0	1.0	0.0	1.0	0.0	0.0	1.0
Q14012	P49757	0.10828053215081934	0.0	0.0	1.0	1.0	0.0	0.0	0.0	0.0	0.0	0.0	1.0	0.0	0.0	0.0
Q14012	Q8IU85	0.2503704894298631	0.0	0.0	1.0	1.0	0.0	0.0	0.0	0.0	0.0	1.0	0.0	0.0	0.0	1.0
P14210	P45983	0.0955052970503376	1.0	1.0	0.0	0.0	1.0	0.0	0.0	1.0	0.0	1.0	0.0	0.0	0.0	0.0
P14210	P36507	0.17301730291014364	1.0	1.0	0.0	0.0	1.0	0.0	0.0	1.0	0.0	1.0	1.0	0.0	0.0	1.0
P14210	P27361	0.16861289624044992	1.0	1.0	0.0	0.0	1.0	0.0	0.0	1.0	0.0	0.0	0.0	1.0	0.0	1.0
P14210	P06400	0.15404150321390525	1.0	1.0	0.0	0.0	1.0	0.0	0.0	0.0	0.0	1.0	0.0	0.0	0.0	1.0
P14210	P42345	0.13528956741327017	1.0	1.0	0.0	0.0	1.0	0.0	0.0	0.0	1.0	0.0	0.0	0.0	1.0	1.0
P14210	Q02750	0.21947326192968183	1.0	1.0	0.0	0.0	1.0	0.0	0.0	1.0	0.0	0.0	1.0	1.0	0.0	1.0
P14210	P31749	0.167945442542033	1.0	1.0	0.0	0.0	1.0	0.0	0.0	1.0	1.0	0.0	0.0	0.0	0.0	0.0
P14210	P06213	0.15409599719465997	1.0	1.0	0.0	0.0	1.0	0.0	0.0	0.0	1.0	0.0	1.0	1.0	1.0	0.0
P14210	P29317	0.1348044954955486	1.0	1.0	0.0	0.0	1.0	0.0	0.0	0.0	1.0	0.0	0.0	0.0	1.0	1.0
P14210	P12931	0.17352948339828972	1.0	1.0	0.0	0.0	1.0	0.0	0.0	1.0	1.0	0.0	0.0	1.0	1.0	1.0
O95835	Q9GZV5	0.2019496012305434	0.0	0.0	0.0	1.0	0.0	0.0	1.0	0.0	0.0	0.0	1.0	0.0	0.0	0.0
O95835	O75665	0.07389786929097111	0.0	0.0	0.0	1.0	0.0	0.0	1.0	0.0	0.0	0.0	0.0	1.0	0.0	1.0
O95835	Q5S007	0.1263453313275333	0.0	0.0	0.0	1.0	0.0	0.0	1.0	1.0	0.0	0.0	0.0	0.0	0.0	1.0
O95835	P01106	0.12240998725179919	0.0	0.0	0.0	1.0	0.0	0.0	1.0	0.0	0.0	1.0	0.0	0.0	0.0	0.0
O95835	O95819	0.18343376550809343	0.0	0.0	0.0	1.0	0.0	0.0	1.0	0.0	0.0	0.0	1.0	0.0	0.0	1.0
O95835	P51812	0.20322231729664406	0.0	0.0	0.0	1.0	0.0	0.0	1.0	1.0	1.0	1.0	1.0	0.0	0.0	1.0
O95835	P24941	0.1647709804446407	0.0	0.0	0.0	1.0	0.0	0.0	1.0	1.0	0.0	0.0	0.0	0.0	0.0	0.0
O95835	Q9Y2I6	0.07550737824206218	0.0	0.0	0.0	1.0	0.0	0.0	1.0	0.0	0.0	0.0	0.0	1.0	0.0	0.0
P55735	Q96HA1	0.4941913365020545	0.0	1.0	0.0	0.0	0.0	0.0	0.0	0.0	1.0	0.0	0.0	0.0	0.0	0.0
P55735	P49674	0.06998759070758262	0.0	1.0	0.0	0.0	0.0	0.0	0.0	0.0	1.0	0.0	0.0	0.0	0.0	0.0
P55735	P02545	0.17026038342452485	0.0	1.0	0.0	0.0	0.0	0.0	0.0	0.0	1.0	0.0	0.0	0.0	0.0	1.0
P55735	Q8WUM0	0.4899658765495283	0.0	1.0	0.0	0.0	0.0	0.0	0.0	0.0	1.0	0.0	0.0	0.0	0.0	0.0
P55735	Q9BW27	0.4721573655418829	0.0	1.0	0.0	0.0	0.0	0.0	0.0	0.0	1.0	0.0	0.0	0.0	0.0	0.0
P78325	P42680	0.0837190357003646	0.0	0.0	0.0	0.0	1.0	0.0	0.0	0.0	0.0	0.0	1.0	0.0	0.0	0.0
P78325	P12931	0.17422087480708656	0.0	0.0	0.0	0.0	1.0	0.0	0.0	1.0	1.0	0.0	0.0	1.0	1.0	1.0
O75582	P27361	0.20627568959548992	0.0	0.0	1.0	0.0	0.0	0.0	0.0	1.0	0.0	0.0	0.0	1.0	0.0	1.0
O75582	Q8N5S9	0.2569959593965906	0.0	0.0	1.0	0.0	0.0	0.0	0.0	0.0	1.0	0.0	1.0	0.0	0.0	1.0
O75582	P53355	0.1957680246777238	0.0	0.0	1.0	0.0	0.0	0.0	0.0	0.0	1.0	1.0	0.0	0.0	0.0	1.0
O75582	Q9NYL2	0.2096001240488037	0.0	0.0	1.0	0.0	0.0	0.0	0.0	0.0	0.0	0.0	1.0	0.0	0.0	1.0
O75582	P01375	0.07845532879116993	0.0	0.0	1.0	0.0	0.0	0.0	0.0	0.0	1.0	0.0	0.0	0.0	1.0	0.0
Q12830	O95503	0.1347721769408716	0.0	0.0	0.0	0.0	1.0	0.0	1.0	0.0	0.0	0.0	0.0	1.0	0.0	0.0
Q12830	P28370	0.34540734498735176	0.0	0.0	0.0	0.0	1.0	0.0	1.0	0.0	1.0	0.0	0.0	1.0	0.0	0.0
Q12830	O60264	0.286048317225387	0.0	0.0	0.0	0.0	1.0	0.0	1.0	0.0	1.0	0.0	0.0	1.0	0.0	0.0
Q12830	P01106	0.13075803395529426	0.0	0.0	0.0	0.0	1.0	0.0	1.0	0.0	0.0	1.0	0.0	0.0	0.0	0.0
Q9GZV5	P49674	0.12000128277933143	0.0	0.0	0.0	1.0	0.0	0.0	0.0	0.0	1.0	0.0	0.0	0.0	0.0	0.0
Q9GZV5	P53355	0.1183520782253981	0.0	0.0	0.0	1.0	0.0	0.0	0.0	0.0	1.0	1.0	0.0	0.0	0.0	1.0
Q9GZV5	O14641	0.1801555927795947	0.0	0.0	0.0	1.0	0.0	0.0	0.0	0.0	0.0	0.0	0.0	1.0	0.0	0.0
Q9GZV5	P48730	0.1197236209936162	0.0	0.0	0.0	1.0	0.0	0.0	0.0	0.0	1.0	0.0	0.0	0.0	0.0	1.0
O15379	O60566	0.06014757441846195	0.0	0.0	1.0	0.0	0.0	0.0	0.0	0.0	0.0	1.0	0.0	0.0	0.0	0.0
O15379	Q9HCU9	0.2432931833469362	0.0	0.0	1.0	0.0	0.0	0.0	0.0	0.0	0.0	1.0	0.0	0.0	0.0	0.0
O15379	O75533	0.058898655199593725	0.0	0.0	1.0	0.0	0.0	0.0	0.0	0.0	0.0	1.0	0.0	0.0	0.0	1.0
O15379	Q5S007	0.09960480429711172	0.0	0.0	1.0	0.0	0.0	0.0	0.0	1.0	0.0	0.0	0.0	0.0	0.0	1.0
O15379	Q9NZN8	0.16026713951581198	0.0	0.0	1.0	0.0	0.0	0.0	0.0	0.0	0.0	1.0	0.0	0.0	0.0	0.0
O15379	Q96GD4	0.1327917581665912	0.0	0.0	1.0	0.0	0.0	0.0	0.0	1.0	0.0	1.0	0.0	0.0	0.0	0.0
O15379	P01106	0.19698752784685933	0.0	0.0	1.0	0.0	0.0	0.0	0.0	0.0	0.0	1.0	0.0	0.0	0.0	0.0
O15379	Q9Y2I6	0.03749292867540238	0.0	0.0	1.0	0.0	0.0	0.0	0.0	0.0	0.0	0.0	0.0	1.0	0.0	0.0
O15379	P12931	0.12533174296754931	0.0	0.0	1.0	0.0	0.0	0.0	0.0	1.0	1.0	0.0	0.0	1.0	1.0	1.0
O15379	P04637	0.14459297578536684	0.0	0.0	1.0	0.0	0.0	0.0	0.0	0.0	0.0	1.0	0.0	0.0	0.0	0.0
Q96KB5	P14635	0.11587692241618847	0.0	0.0	0.0	1.0	0.0	0.0	0.0	1.0	0.0	1.0	0.0	0.0	0.0	0.0
Q96KB5	P10398	0.4295925456156671	0.0	0.0	0.0	1.0	0.0	0.0	0.0	0.0	0.0	0.0	1.0	0.0	0.0	1.0
Q96KB5	Q8TF50	0.040538804732997265	0.0	0.0	0.0	1.0	0.0	0.0	0.0	0.0	0.0	0.0	1.0	0.0	0.0	1.0
Q96KB5	Q5S007	0.13769763246921113	0.0	0.0	0.0	1.0	0.0	0.0	0.0	1.0	0.0	0.0	0.0	0.0	0.0	1.0
Q96KB5	P12931	0.1125449040258972	0.0	0.0	0.0	1.0	0.0	0.0	0.0	1.0	1.0	0.0	0.0	1.0	1.0	1.0
Q96KB5	P04637	0.07751417854966643	0.0	0.0	0.0	1.0	0.0	0.0	0.0	0.0	0.0	1.0	0.0	0.0	0.0	0.0
Q96KB5	P16104	0.10002375916474397	0.0	0.0	0.0	1.0	0.0	0.0	0.0	1.0	0.0	0.0	0.0	0.0	0.0	0.0
P35568	P45983	0.08997337039169888	0.0	1.0	0.0	0.0	0.0	0.0	0.0	1.0	0.0	1.0	0.0	0.0	0.0	0.0
P35568	Q05513	0.1541896353910151	0.0	1.0	0.0	0.0	0.0	0.0	0.0	0.0	1.0	0.0	0.0	0.0	0.0	0.0
P35568	P36507	0.11096980684064284	0.0	1.0	0.0	0.0	0.0	0.0	0.0	1.0	0.0	1.0	1.0	0.0	0.0	1.0
P35568	P27361	0.1092329232566339	0.0	1.0	0.0	0.0	0.0	0.0	0.0	1.0	0.0	0.0	0.0	1.0	0.0	1.0
P35568	Q06124	0.24902015852028273	0.0	1.0	0.0	0.0	0.0	0.0	0.0	0.0	0.0	0.0	0.0	1.0	0.0	0.0
P35568	P49757	0.050028645781822215	0.0	1.0	0.0	0.0	0.0	0.0	0.0	0.0	0.0	0.0	1.0	0.0	0.0	0.0
P35568	P04626	0.15620225758350909	0.0	1.0	0.0	0.0	0.0	0.0	0.0	0.0	1.0	0.0	1.0	1.0	0.0	1.0
P35568	P01308	0.24472524621955663	0.0	1.0	0.0	0.0	0.0	0.0	0.0	0.0	1.0	0.0	0.0	0.0	0.0	0.0
P35568	P42345	0.11457793208614106	0.0	1.0	0.0	0.0	0.0	0.0	0.0	0.0	1.0	0.0	0.0	0.0	1.0	1.0
P35568	Q02750	0.09860826191398527	0.0	1.0	0.0	0.0	0.0	0.0	0.0	1.0	0.0	0.0	1.0	1.0	0.0	1.0
P35568	Q5S007	0.09219227742430236	0.0	1.0	0.0	0.0	0.0	0.0	0.0	1.0	0.0	0.0	0.0	0.0	0.0	1.0
P35568	P31749	0.14242595954096846	0.0	1.0	0.0	0.0	0.0	0.0	0.0	1.0	1.0	0.0	0.0	0.0	0.0	0.0
P35568	Q9P1W9	0.08607223972808428	0.0	1.0	0.0	0.0	0.0	0.0	0.0	0.0	1.0	0.0	0.0	0.0	0.0	0.0
P35568	P27986	0.21478261934586282	0.0	1.0	0.0	0.0	0.0	0.0	0.0	0.0	0.0	0.0	0.0	1.0	1.0	0.0
P35568	P06213	0.27946986239459376	0.0	1.0	0.0	0.0	0.0	0.0	0.0	0.0	1.0	0.0	1.0	1.0	1.0	0.0
P35568	P53350	0.059889402068572926	0.0	1.0	0.0	0.0	0.0	0.0	0.0	1.0	1.0	1.0	1.0	0.0	0.0	1.0
P35568	P51812	0.06976943823407906	0.0	1.0	0.0	0.0	0.0	0.0	0.0	1.0	1.0	1.0	1.0	0.0	0.0	1.0
P35568	Q86V86	0.14706089850028892	0.0	1.0	0.0	0.0	0.0	0.0	0.0	0.0	0.0	1.0	0.0	0.0	0.0	0.0
P35568	O14733	0.11570519330865495	0.0	1.0	0.0	0.0	0.0	0.0	0.0	0.0	0.0	0.0	1.0	0.0	0.0	0.0
P35568	P01375	0.09873637302820777	0.0	1.0	0.0	0.0	0.0	0.0	0.0	0.0	1.0	0.0	0.0	0.0	1.0	0.0
P35568	P24941	0.06542145343580484	0.0	1.0	0.0	0.0	0.0	0.0	0.0	1.0	0.0	0.0	0.0	0.0	0.0	0.0
P35568	Q15349	0.05148344208769813	0.0	1.0	0.0	0.0	0.0	0.0	0.0	0.0	1.0	1.0	0.0	0.0	0.0	0.0
P35568	P09619	0.12814703746863754	0.0	1.0	0.0	0.0	0.0	0.0	0.0	0.0	0.0	0.0	1.0	1.0	1.0	0.0
P35568	P31751	0.30185997478004806	0.0	1.0	0.0	0.0	0.0	0.0	0.0	1.0	1.0	0.0	0.0	0.0	0.0	1.0
P35568	P12931	0.13998634036914237	0.0	1.0	0.0	0.0	0.0	0.0	0.0	1.0	1.0	0.0	0.0	1.0	1.0	1.0
O15234	Q9HAU5	0.5226032558007941	0.0	1.0	0.0	0.0	0.0	0.0	1.0	0.0	1.0	0.0	0.0	0.0	0.0	0.0
O15234	P31749	0.038602562017903436	0.0	1.0	0.0	0.0	0.0	0.0	1.0	1.0	1.0	0.0	0.0	0.0	0.0	0.0
O15234	P61326	0.680551890889795	0.0	1.0	0.0	0.0	0.0	0.0	1.0	0.0	1.0	0.0	0.0	0.0	0.0	0.0
P09661	P63162	0.45317005743439376	0.0	0.0	1.0	0.0	0.0	0.0	0.0	0.0	0.0	1.0	0.0	0.0	0.0	0.0
P09661	O75533	0.4828286795229896	0.0	0.0	1.0	0.0	0.0	0.0	0.0	0.0	0.0	1.0	0.0	0.0	0.0	1.0
P09661	Q7RTV0	0.4441740576465501	0.0	0.0	1.0	0.0	0.0	0.0	0.0	0.0	0.0	1.0	0.0	0.0	0.0	0.0
P09661	Q15393	0.5636625503301497	0.0	0.0	1.0	0.0	0.0	0.0	0.0	0.0	0.0	1.0	0.0	0.0	0.0	1.0
P09661	Q5S007	0.02139318872639804	0.0	0.0	1.0	0.0	0.0	0.0	0.0	1.0	0.0	0.0	0.0	0.0	0.0	1.0
P09661	Q15428	0.45768793350306786	0.0	0.0	1.0	0.0	0.0	0.0	0.0	0.0	0.0	1.0	0.0	0.0	0.0	0.0
Q16512	P31749	0.12934417433382786	0.0	0.0	0.0	1.0	0.0	0.0	0.0	1.0	1.0	0.0	0.0	0.0	0.0	0.0
Q16512	Q9NYL2	0.2678792644029586	0.0	0.0	0.0	1.0	0.0	0.0	0.0	0.0	0.0	0.0	1.0	0.0	0.0	1.0
Q16512	P52564	0.260346823427416	0.0	0.0	0.0	1.0	0.0	0.0	0.0	0.0	0.0	0.0	1.0	0.0	0.0	0.0
Q16512	O15530	0.2211647627555346	0.0	0.0	0.0	1.0	0.0	0.0	0.0	1.0	1.0	0.0	1.0	0.0	0.0	0.0
Q16512	P30307	0.09440355773244621	0.0	0.0	0.0	1.0	0.0	0.0	0.0	0.0	0.0	1.0	0.0	0.0	0.0	0.0
Q00613	P45983	0.13917886828300377	0.0	0.0	1.0	0.0	0.0	0.0	1.0	1.0	0.0	1.0	0.0	0.0	0.0	0.0
Q00613	P36507	0.09141920391430901	0.0	0.0	1.0	0.0	0.0	0.0	1.0	1.0	0.0	1.0	1.0	0.0	0.0	1.0
Q00613	P27361	0.1651240770060667	0.0	0.0	1.0	0.0	0.0	0.0	1.0	1.0	0.0	0.0	0.0	1.0	0.0	1.0
Q00613	Q8N4C8	0.06750177487027084	0.0	0.0	1.0	0.0	0.0	0.0	1.0	0.0	0.0	0.0	1.0	0.0	0.0	1.0
Q00613	P49840	0.12927374099192246	0.0	0.0	1.0	0.0	0.0	0.0	1.0	1.0	0.0	0.0	0.0	0.0	0.0	0.0
Q00613	Q14683	0.07510781983740521	0.0	0.0	1.0	0.0	0.0	0.0	1.0	1.0	0.0	0.0	0.0	0.0	0.0	0.0
Q00613	P42345	0.13201828397138668	0.0	0.0	1.0	0.0	0.0	0.0	1.0	0.0	1.0	0.0	0.0	0.0	1.0	1.0
Q00613	Q02750	0.10286576183387147	0.0	0.0	1.0	0.0	0.0	0.0	1.0	1.0	0.0	0.0	1.0	1.0	0.0	1.0
Q00613	P53355	0.13153675565655515	0.0	0.0	1.0	0.0	0.0	0.0	1.0	0.0	1.0	1.0	0.0	0.0	0.0	1.0
Q00613	P31749	0.1400220947680112	0.0	0.0	1.0	0.0	0.0	0.0	1.0	1.0	1.0	0.0	0.0	0.0	0.0	0.0
Q00613	P02545	0.085600258907814	0.0	0.0	1.0	0.0	0.0	0.0	1.0	0.0	1.0	0.0	0.0	0.0	0.0	1.0
Q00613	Q9P1W9	0.0845356528148097	0.0	0.0	1.0	0.0	0.0	0.0	1.0	0.0	1.0	0.0	0.0	0.0	0.0	0.0
Q00613	O43683	0.038036679434291495	0.0	0.0	1.0	0.0	0.0	0.0	1.0	0.0	0.0	1.0	0.0	0.0	0.0	1.0
Q00613	Q13557	0.07448757192405002	0.0	0.0	1.0	0.0	0.0	0.0	1.0	0.0	0.0	0.0	0.0	1.0	0.0	1.0
Q00613	P53350	0.1216337803590257	0.0	0.0	1.0	0.0	0.0	0.0	1.0	1.0	1.0	1.0	1.0	0.0	0.0	1.0
Q00613	P51812	0.13188854085989452	0.0	0.0	1.0	0.0	0.0	0.0	1.0	1.0	1.0	1.0	1.0	0.0	0.0	1.0
Q00613	Q16659	0.04324240039810363	0.0	0.0	1.0	0.0	0.0	0.0	1.0	1.0	1.0	1.0	0.0	0.0	0.0	1.0
Q00613	P24941	0.09026077161585479	0.0	0.0	1.0	0.0	0.0	0.0	1.0	1.0	0.0	0.0	0.0	0.0	0.0	0.0
Q00613	P31751	0.12349692242152259	0.0	0.0	1.0	0.0	0.0	0.0	1.0	1.0	1.0	0.0	0.0	0.0	0.0	1.0
Q00613	P04637	0.17908012039308194	0.0	0.0	1.0	0.0	0.0	0.0	1.0	0.0	0.0	1.0	0.0	0.0	0.0	0.0
O15392	P14635	0.1836446180994495	0.0	0.0	1.0	0.0	0.0	0.0	0.0	1.0	0.0	1.0	0.0	0.0	0.0	0.0
O15392	P53350	0.3293467861584899	0.0	0.0	1.0	0.0	0.0	0.0	0.0	1.0	1.0	1.0	1.0	0.0	0.0	1.0
O15392	P24941	0.12676093909984473	0.0	0.0	1.0	0.0	0.0	0.0	0.0	1.0	0.0	0.0	0.0	0.0	0.0	0.0
O15392	O14965	0.19630208045470882	0.0	0.0	1.0	0.0	0.0	0.0	0.0	1.0	1.0	1.0	0.0	0.0	0.0	1.0
O15392	Q96GD4	0.32245833071135926	0.0	0.0	1.0	0.0	0.0	0.0	0.0	1.0	0.0	1.0	0.0	0.0	0.0	0.0
P06400	Q00535	0.1250810845138115	0.0	0.0	1.0	0.0	0.0	0.0	1.0	0.0	1.0	1.0	0.0	0.0	0.0	0.0
P06400	Q92831	0.18053710707091103	0.0	0.0	1.0	0.0	0.0	0.0	1.0	0.0	0.0	1.0	0.0	0.0	0.0	0.0
P06400	P50750	0.1499294455996827	0.0	0.0	1.0	0.0	0.0	0.0	1.0	0.0	1.0	0.0	0.0	0.0	0.0	0.0
P06400	Q14004	0.12906137787210406	0.0	0.0	1.0	0.0	0.0	0.0	1.0	0.0	1.0	1.0	0.0	0.0	0.0	0.0
P06400	O14757	0.13090403627190647	0.0	0.0	1.0	0.0	0.0	0.0	1.0	1.0	0.0	0.0	0.0	0.0	0.0	1.0
P06400	P17542	0.18517771287873724	0.0	0.0	1.0	0.0	0.0	0.0	1.0	0.0	0.0	1.0	0.0	0.0	0.0	0.0
P06400	O96020	0.12158632131822546	0.0	0.0	1.0	0.0	0.0	0.0	1.0	1.0	0.0	1.0	0.0	0.0	0.0	0.0
P06400	P42685	0.07694984951001316	0.0	0.0	1.0	0.0	0.0	0.0	1.0	0.0	0.0	1.0	0.0	0.0	1.0	1.0
P06400	P04637	0.1635385090128794	0.0	0.0	1.0	0.0	0.0	0.0	1.0	0.0	0.0	1.0	0.0	0.0	0.0	0.0
P06400	P02545	0.11201459138690295	0.0	0.0	1.0	0.0	0.0	0.0	1.0	0.0	1.0	0.0	0.0	0.0	0.0	1.0
P06400	O96017	0.16434324024767402	0.0	0.0	1.0	0.0	0.0	0.0	1.0	1.0	0.0	1.0	1.0	0.0	0.0	0.0
P06400	P24941	0.16190965340487437	0.0	0.0	1.0	0.0	0.0	0.0	1.0	1.0	0.0	0.0	0.0	0.0	0.0	0.0
P06400	Q96GD4	0.20058333253213492	0.0	0.0	1.0	0.0	0.0	0.0	1.0	1.0	0.0	1.0	0.0	0.0	0.0	0.0
P06400	Q02750	0.11671011147569381	0.0	0.0	1.0	0.0	0.0	0.0	1.0	1.0	0.0	0.0	1.0	1.0	0.0	1.0
P06400	Q9NYV4	0.1414904953838413	0.0	0.0	1.0	0.0	0.0	0.0	1.0	0.0	1.0	0.0	0.0	0.0	0.0	1.0
P14635	Q00535	0.12233078638010006	1.0	0.0	1.0	0.0	0.0	0.0	0.0	0.0	1.0	1.0	0.0	0.0	0.0	0.0
P14635	P33552	0.18119938091562388	1.0	0.0	1.0	0.0	0.0	0.0	0.0	1.0	0.0	0.0	0.0	0.0	0.0	0.0
P14635	P45983	0.10867286016471225	1.0	0.0	1.0	0.0	0.0	0.0	0.0	1.0	0.0	1.0	0.0	0.0	0.0	0.0
P14635	P06748	0.1535491113035633	1.0	0.0	1.0	0.0	0.0	0.0	0.0	0.0	0.0	1.0	0.0	1.0	0.0	0.0
P14635	P61024	0.15636297230318535	1.0	0.0	1.0	0.0	0.0	0.0	0.0	1.0	0.0	0.0	0.0	0.0	0.0	0.0
P14635	Q16659	0.0519249753755804	1.0	0.0	1.0	0.0	0.0	0.0	0.0	1.0	1.0	1.0	0.0	0.0	0.0	1.0
P14635	P24941	0.18420828933683334	1.0	0.0	1.0	0.0	0.0	0.0	0.0	1.0	0.0	0.0	0.0	0.0	0.0	0.0
P14635	Q99640	0.1106128325535009	1.0	0.0	1.0	0.0	0.0	0.0	0.0	1.0	0.0	1.0	0.0	0.0	0.0	1.0
P14635	P30307	0.24958573420293462	1.0	0.0	1.0	0.0	0.0	0.0	0.0	0.0	0.0	1.0	0.0	0.0	0.0	0.0
P14635	O75665	0.08252273815092044	1.0	0.0	1.0	0.0	0.0	0.0	0.0	0.0	0.0	0.0	0.0	1.0	0.0	1.0
P14635	O95067	0.1789000826877578	1.0	0.0	1.0	0.0	0.0	0.0	0.0	1.0	0.0	0.0	0.0	0.0	0.0	1.0
P14635	Q92794	0.096735619397846	1.0	0.0	1.0	0.0	0.0	0.0	0.0	0.0	1.0	0.0	0.0	0.0	0.0	0.0
P14635	P53350	0.2488831172485925	1.0	0.0	1.0	0.0	0.0	0.0	0.0	1.0	1.0	1.0	1.0	0.0	0.0	1.0
P14635	P27361	0.13395234563599756	1.0	0.0	1.0	0.0	0.0	0.0	0.0	1.0	0.0	0.0	0.0	1.0	0.0	1.0
P14635	Q9Y2I6	0.06815763979115921	1.0	0.0	1.0	0.0	0.0	0.0	0.0	0.0	0.0	0.0	0.0	1.0	0.0	0.0
P14635	P04637	0.15913976578267083	1.0	0.0	1.0	0.0	0.0	0.0	0.0	0.0	0.0	1.0	0.0	0.0	0.0	0.0
P60880	P11142	0.14775373766968392	0.0	0.0	0.0	1.0	0.0	0.0	0.0	0.0	0.0	0.0	1.0	0.0	0.0	1.0
Q6W2J9	Q9HC52	0.24313026978328994	0.0	0.0	0.0	0.0	1.0	0.0	0.0	0.0	0.0	0.0	0.0	1.0	0.0	1.0
Q9Y2I6	P32121	0.010648176257196027	0.0	0.0	0.0	0.0	1.0	0.0	0.0	0.0	0.0	0.0	0.0	1.0	0.0	0.0
Q9Y2I6	P04626	0.014430201458836852	0.0	0.0	0.0	0.0	1.0	0.0	0.0	0.0	1.0	0.0	1.0	1.0	0.0	1.0
Q9Y2I6	Q92600	0.060660752335705954	0.0	0.0	0.0	0.0	1.0	0.0	0.0	0.0	0.0	1.0	0.0	0.0	0.0	0.0
Q9Y2I6	O75665	0.36470736277237004	0.0	0.0	0.0	0.0	1.0	0.0	0.0	0.0	0.0	0.0	0.0	1.0	0.0	1.0
Q9Y2I6	Q9NRI5	0.07002379589145469	0.0	0.0	0.0	0.0	1.0	0.0	0.0	0.0	1.0	0.0	0.0	0.0	0.0	0.0
Q9Y2I6	O75175	0.08473332858472257	0.0	0.0	0.0	0.0	1.0	0.0	0.0	0.0	0.0	1.0	0.0	0.0	0.0	0.0
Q9Y2I6	Q96GD4	0.08403811926877384	0.0	0.0	0.0	0.0	1.0	0.0	0.0	1.0	0.0	1.0	0.0	0.0	0.0	0.0
Q9Y2I6	P53350	0.10008974610457608	0.0	0.0	0.0	0.0	1.0	0.0	0.0	1.0	1.0	1.0	1.0	0.0	0.0	1.0
Q9Y2I6	P04637	0.02283633179200613	0.0	0.0	0.0	0.0	1.0	0.0	0.0	0.0	0.0	1.0	0.0	0.0	0.0	0.0
Q9Y2I6	P17275	0.02487259993059002	0.0	0.0	0.0	0.0	1.0	0.0	0.0	1.0	0.0	0.0	0.0	0.0	0.0	0.0
Q9UPE1	Q08170	0.10093022828814818	0.0	0.0	0.0	0.0	1.0	0.0	0.0	0.0	1.0	0.0	0.0	0.0	0.0	0.0
Q9UPE1	Q13523	0.3245600415499854	0.0	0.0	0.0	0.0	1.0	0.0	0.0	1.0	0.0	0.0	0.0	0.0	0.0	1.0
Q9UPE1	Q07955	0.15640884826357176	0.0	0.0	0.0	0.0	1.0	0.0	0.0	0.0	1.0	0.0	0.0	0.0	0.0	1.0
Q9UPE1	Q7RTV0	0.11343895211369615	0.0	0.0	0.0	0.0	1.0	0.0	0.0	0.0	0.0	1.0	0.0	0.0	0.0	0.0
Q9UPE1	Q9UQ35	0.060731256444168484	0.0	0.0	0.0	0.0	1.0	0.0	0.0	1.0	0.0	0.0	0.0	0.0	0.0	1.0
Q9UPE1	Q8IYB3	0.05448557551595355	0.0	0.0	0.0	0.0	1.0	0.0	0.0	0.0	1.0	0.0	0.0	0.0	0.0	1.0
O00267	P50750	0.2716784558363845	1.0	1.0	0.0	0.0	0.0	0.0	1.0	0.0	1.0	0.0	0.0	0.0	0.0	0.0
O00267	P16104	0.17145963843178333	1.0	1.0	0.0	0.0	0.0	0.0	1.0	1.0	0.0	0.0	0.0	0.0	0.0	0.0
O00267	P02545	0.0402767571284791	1.0	1.0	0.0	0.0	0.0	0.0	1.0	0.0	1.0	0.0	0.0	0.0	0.0	1.0
O00267	P24941	0.06977176471835564	1.0	1.0	0.0	0.0	0.0	0.0	1.0	1.0	0.0	0.0	0.0	0.0	0.0	0.0
O00267	Q9NRI5	0.04447565867260807	1.0	1.0	0.0	0.0	0.0	0.0	1.0	0.0	1.0	0.0	0.0	0.0	0.0	0.0
O00267	P63272	0.6296400868447043	1.0	1.0	0.0	0.0	0.0	0.0	1.0	1.0	0.0	0.0	0.0	0.0	0.0	0.0
O00267	O75665	0.019236747919300273	1.0	1.0	0.0	0.0	0.0	0.0	1.0	0.0	0.0	0.0	0.0	1.0	0.0	1.0
O96020	P30307	0.18547700828202038	1.0	0.0	1.0	0.0	0.0	0.0	0.0	0.0	0.0	1.0	0.0	0.0	0.0	0.0
O96020	P06748	0.10629050592683724	1.0	0.0	1.0	0.0	0.0	0.0	0.0	0.0	0.0	1.0	0.0	1.0	0.0	0.0
O96020	O75533	0.09458097816972437	1.0	0.0	1.0	0.0	0.0	0.0	0.0	0.0	0.0	1.0	0.0	0.0	0.0	1.0
O96020	P61024	0.31822688777226393	1.0	0.0	1.0	0.0	0.0	0.0	0.0	1.0	0.0	0.0	0.0	0.0	0.0	0.0
O96020	O14965	0.07798067613085019	1.0	0.0	1.0	0.0	0.0	0.0	0.0	1.0	1.0	1.0	0.0	0.0	0.0	1.0
O96020	O95067	0.332553341065543	1.0	0.0	1.0	0.0	0.0	0.0	0.0	1.0	0.0	0.0	0.0	0.0	0.0	1.0
O96020	P24941	0.19130375748521367	1.0	0.0	1.0	0.0	0.0	0.0	0.0	1.0	0.0	0.0	0.0	0.0	0.0	0.0
Q9NYV4	P50750	0.3539516344082122	0.0	1.0	0.0	0.0	0.0	0.0	1.0	0.0	1.0	0.0	0.0	0.0	0.0	0.0
Q9NYV4	O75909	0.3715940772490301	0.0	1.0	0.0	0.0	0.0	0.0	1.0	0.0	1.0	0.0	0.0	0.0	0.0	0.0
Q9NYV4	Q02750	0.18790096229407852	0.0	1.0	0.0	0.0	0.0	0.0	1.0	1.0	0.0	0.0	1.0	1.0	0.0	1.0
Q9NYV4	Q5S007	0.06549331870328935	0.0	1.0	0.0	0.0	0.0	0.0	1.0	1.0	0.0	0.0	0.0	0.0	0.0	1.0
Q9NYV4	P12931	0.06965927362647693	0.0	1.0	0.0	0.0	0.0	0.0	1.0	1.0	1.0	0.0	0.0	1.0	1.0	1.0
Q9NYV4	P04637	0.06630296679905709	0.0	1.0	0.0	0.0	0.0	0.0	1.0	0.0	0.0	1.0	0.0	0.0	0.0	0.0
Q9NYV4	P02545	0.05484875044665704	0.0	1.0	0.0	0.0	0.0	0.0	1.0	0.0	1.0	0.0	0.0	0.0	0.0	1.0
Q15303	Q00535	0.145808376863362	0.0	0.0	0.0	1.0	1.0	0.0	0.0	0.0	1.0	1.0	0.0	0.0	0.0	0.0
Q15303	Q02297	0.2540627530422996	0.0	0.0	0.0	1.0	1.0	0.0	0.0	0.0	0.0	0.0	1.0	1.0	0.0	1.0
Q15303	P30307	0.07788208907717521	0.0	0.0	0.0	1.0	1.0	0.0	0.0	0.0	0.0	1.0	0.0	0.0	0.0	0.0
Q15303	P27361	0.18535426835580238	0.0	0.0	0.0	1.0	1.0	0.0	0.0	1.0	0.0	0.0	0.0	1.0	0.0	1.0
Q15303	Q06124	0.1465050533977188	0.0	0.0	0.0	1.0	1.0	0.0	0.0	0.0	0.0	0.0	0.0	1.0	0.0	0.0
Q15303	P21860	0.3179437878877517	0.0	0.0	0.0	1.0	1.0	0.0	0.0	0.0	0.0	0.0	1.0	1.0	0.0	0.0
Q15303	P04626	0.31878887147866924	0.0	0.0	0.0	1.0	1.0	0.0	0.0	0.0	1.0	0.0	1.0	1.0	0.0	1.0
Q15303	P62942	0.09533269103354976	0.0	0.0	0.0	1.0	1.0	0.0	0.0	0.0	0.0	0.0	0.0	1.0	1.0	0.0
Q15303	O00459	0.16256997843167917	0.0	0.0	0.0	1.0	1.0	0.0	0.0	0.0	0.0	0.0	1.0	0.0	1.0	0.0
Q15303	P01106	0.15652883243428362	0.0	0.0	0.0	1.0	1.0	0.0	0.0	0.0	0.0	1.0	0.0	0.0	0.0	0.0
P06748	P50750	0.16973308426131192	0.0	0.0	1.0	0.0	1.0	0.0	0.0	0.0	1.0	0.0	0.0	0.0	0.0	0.0
P06748	P62633	0.1371206139776929	0.0	0.0	1.0	0.0	1.0	0.0	0.0	0.0	1.0	0.0	0.0	0.0	0.0	0.0
P06748	P49407	0.17059021603699345	0.0	0.0	1.0	0.0	1.0	0.0	0.0	0.0	0.0	0.0	0.0	1.0	0.0	1.0
P06748	P45983	0.11869272010744926	0.0	0.0	1.0	0.0	1.0	0.0	0.0	1.0	0.0	1.0	0.0	0.0	0.0	0.0
P06748	Q05513	0.13756629917255853	0.0	0.0	1.0	0.0	1.0	0.0	0.0	0.0	1.0	0.0	0.0	0.0	0.0	0.0
P06748	P30307	0.10064822474904932	0.0	0.0	1.0	0.0	1.0	0.0	0.0	0.0	0.0	1.0	0.0	0.0	0.0	0.0
P06748	Q8IZT6	0.05272947855081171	0.0	0.0	1.0	0.0	1.0	0.0	0.0	0.0	0.0	1.0	0.0	0.0	0.0	1.0
P06748	O60264	0.15230338228179707	0.0	0.0	1.0	0.0	1.0	0.0	0.0	0.0	1.0	0.0	0.0	1.0	0.0	0.0
P06748	P31749	0.149082781311799	0.0	0.0	1.0	0.0	1.0	0.0	0.0	1.0	1.0	0.0	0.0	0.0	0.0	0.0
P06748	Q5S007	0.11910515163223853	0.0	0.0	1.0	0.0	1.0	0.0	0.0	1.0	0.0	0.0	0.0	0.0	0.0	1.0
P06748	Q07955	0.12667491759199603	0.0	0.0	1.0	0.0	1.0	0.0	0.0	0.0	1.0	0.0	0.0	0.0	0.0	1.0
P06748	P49674	0.1005842893373363	0.0	0.0	1.0	0.0	1.0	0.0	0.0	0.0	1.0	0.0	0.0	0.0	0.0	0.0
P06748	P24941	0.09472325604850836	0.0	0.0	1.0	0.0	1.0	0.0	0.0	1.0	0.0	0.0	0.0	0.0	0.0	0.0
P06748	Q9NRI5	0.07690102296223765	0.0	0.0	1.0	0.0	1.0	0.0	0.0	0.0	1.0	0.0	0.0	0.0	0.0	0.0
P06748	P53350	0.1871946396439871	0.0	0.0	1.0	0.0	1.0	0.0	0.0	1.0	1.0	1.0	1.0	0.0	0.0	1.0
P06748	P04637	0.16795403427949376	0.0	0.0	1.0	0.0	1.0	0.0	0.0	0.0	0.0	1.0	0.0	0.0	0.0	0.0
P06748	Q9HC52	0.1039667190332099	0.0	0.0	1.0	0.0	1.0	0.0	0.0	0.0	0.0	0.0	0.0	1.0	0.0	1.0
P06748	P51812	0.14176783580449595	0.0	0.0	1.0	0.0	1.0	0.0	0.0	1.0	1.0	1.0	1.0	0.0	0.0	1.0
P06748	P16104	0.16530227608544731	0.0	0.0	1.0	0.0	1.0	0.0	0.0	1.0	0.0	0.0	0.0	0.0	0.0	0.0
P06748	O14965	0.1285908004254134	0.0	0.0	1.0	0.0	1.0	0.0	0.0	1.0	1.0	1.0	0.0	0.0	0.0	1.0
P06748	P32121	0.12684631076230587	0.0	0.0	1.0	0.0	1.0	0.0	0.0	0.0	0.0	0.0	0.0	1.0	0.0	0.0
P06748	Q96GD4	0.1550673397471167	0.0	0.0	1.0	0.0	1.0	0.0	0.0	1.0	0.0	1.0	0.0	0.0	0.0	0.0
Q9HCU9	P11142	0.08373877045997444	0.0	0.0	1.0	0.0	0.0	0.0	0.0	0.0	0.0	0.0	1.0	0.0	0.0	1.0
Q9HCU9	Q15007	0.10612149948055476	0.0	0.0	1.0	0.0	0.0	0.0	0.0	1.0	0.0	0.0	0.0	0.0	0.0	0.0
Q9HCU9	P24941	0.06746925541622198	0.0	0.0	1.0	0.0	0.0	0.0	0.0	1.0	0.0	0.0	0.0	0.0	0.0	0.0
Q9HCU9	P01375	0.048873311491035215	0.0	0.0	1.0	0.0	0.0	0.0	0.0	0.0	1.0	0.0	0.0	0.0	1.0	0.0
Q9NYL2	P52564	0.35219235693025874	0.0	0.0	0.0	1.0	0.0	0.0	1.0	0.0	0.0	0.0	1.0	0.0	0.0	0.0
Q9NYL2	O95229	0.06392880699437689	0.0	0.0	0.0	1.0	0.0	0.0	1.0	0.0	0.0	1.0	0.0	0.0	0.0	0.0
Q9NYL2	P62877	0.11931846369419044	0.0	0.0	0.0	1.0	0.0	0.0	1.0	1.0	0.0	0.0	0.0	0.0	1.0	0.0
Q9NYL2	O14733	0.38253057395113244	0.0	0.0	0.0	1.0	0.0	0.0	1.0	0.0	0.0	0.0	1.0	0.0	0.0	0.0
Q9NYL2	P01106	0.1472495039410023	0.0	0.0	0.0	1.0	0.0	0.0	1.0	0.0	0.0	1.0	0.0	0.0	0.0	0.0
Q9NYL2	O96017	0.3117648645320708	0.0	0.0	0.0	1.0	0.0	0.0	1.0	1.0	0.0	1.0	1.0	0.0	0.0	0.0
Q5BJF6	Q38SD2	0.03848831389958365	0.0	0.0	0.0	0.0	1.0	0.0	0.0	1.0	0.0	0.0	1.0	0.0	0.0	0.0
Q5BJF6	P53350	0.10727848726461268	0.0	0.0	0.0	0.0	1.0	0.0	0.0	1.0	1.0	1.0	1.0	0.0	0.0	1.0
Q5BJF6	O14641	0.059585677197711205	0.0	0.0	0.0	0.0	1.0	0.0	0.0	0.0	0.0	0.0	0.0	1.0	0.0	0.0
Q5BJF6	O75665	0.31984265173038456	0.0	0.0	0.0	0.0	1.0	0.0	0.0	0.0	0.0	0.0	0.0	1.0	0.0	1.0
Q14289	Q02297	0.14148709903064527	0.0	1.0	0.0	0.0	0.0	0.0	1.0	0.0	0.0	0.0	1.0	1.0	0.0	1.0
Q14289	Q06124	0.15676584326525544	0.0	1.0	0.0	0.0	0.0	0.0	1.0	0.0	0.0	0.0	0.0	1.0	0.0	0.0
Q14289	P04626	0.18465771430213232	0.0	1.0	0.0	0.0	0.0	0.0	1.0	0.0	1.0	0.0	1.0	1.0	0.0	1.0
Q14289	P49840	0.16360921135119963	0.0	1.0	0.0	0.0	0.0	0.0	1.0	1.0	0.0	0.0	0.0	0.0	0.0	0.0
Q14289	P42345	0.19054456376778142	0.0	1.0	0.0	0.0	0.0	0.0	1.0	0.0	1.0	0.0	0.0	0.0	1.0	1.0
Q14289	P06213	0.18296333056829597	0.0	1.0	0.0	0.0	0.0	0.0	1.0	0.0	1.0	0.0	1.0	1.0	1.0	0.0
Q14289	P12931	0.25036745598548493	0.0	1.0	0.0	0.0	0.0	0.0	1.0	1.0	1.0	0.0	0.0	1.0	1.0	1.0
Q14289	P08631	0.1707485157454014	0.0	1.0	0.0	0.0	0.0	0.0	1.0	0.0	0.0	0.0	0.0	1.0	1.0	0.0
Q14289	P06239	0.15944666691358114	0.0	1.0	0.0	0.0	0.0	0.0	1.0	0.0	0.0	0.0	0.0	1.0	1.0	0.0
Q92794	P31749	0.05167498708656147	0.0	1.0	0.0	0.0	0.0	0.0	0.0	1.0	1.0	0.0	0.0	0.0	0.0	0.0
Q92794	P31751	0.07854924432757926	0.0	1.0	0.0	0.0	0.0	0.0	0.0	1.0	1.0	0.0	0.0	0.0	0.0	1.0
Q8IYB3	Q9UJV9	0.2891666725348096	0.0	1.0	0.0	0.0	0.0	0.0	1.0	1.0	0.0	0.0	0.0	0.0	0.0	0.0
Q8IYB3	P42345	0.015308889854443357	0.0	1.0	0.0	0.0	0.0	0.0	1.0	0.0	1.0	0.0	0.0	0.0	1.0	1.0
Q8IYB3	Q9HAU5	0.37468234665334044	0.0	1.0	0.0	0.0	0.0	0.0	1.0	0.0	1.0	0.0	0.0	0.0	0.0	0.0
Q8IYB3	P49674	0.06942939825367102	0.0	1.0	0.0	0.0	0.0	0.0	1.0	0.0	1.0	0.0	0.0	0.0	0.0	0.0
Q8IYB3	P61326	0.5368071233802211	0.0	1.0	0.0	0.0	0.0	0.0	1.0	0.0	1.0	0.0	0.0	0.0	0.0	0.0
Q8IYB3	P51812	0.03441137167477196	0.0	1.0	0.0	0.0	0.0	0.0	1.0	1.0	1.0	1.0	1.0	0.0	0.0	1.0
Q8IYB3	P24941	0.04664354689864533	0.0	1.0	0.0	0.0	0.0	0.0	1.0	1.0	0.0	0.0	0.0	0.0	0.0	0.0
P08631	P50750	0.10313660557339815	0.0	0.0	0.0	0.0	1.0	1.0	0.0	0.0	1.0	0.0	0.0	0.0	0.0	0.0
P08631	O14757	0.11475372290414299	0.0	0.0	0.0	0.0	1.0	1.0	0.0	1.0	0.0	0.0	0.0	0.0	0.0	1.0
P08631	P11142	0.12087694429066015	0.0	0.0	0.0	0.0	1.0	1.0	0.0	0.0	0.0	0.0	1.0	0.0	0.0	1.0
P08631	P21860	0.1578985718992404	0.0	0.0	0.0	0.0	1.0	1.0	0.0	0.0	0.0	0.0	1.0	1.0	0.0	0.0
P08631	Q15393	0.0362842070164274	0.0	0.0	0.0	0.0	1.0	1.0	0.0	0.0	0.0	1.0	0.0	0.0	0.0	1.0
P08631	P27986	0.1377531904956203	0.0	0.0	0.0	0.0	1.0	1.0	0.0	0.0	0.0	0.0	0.0	1.0	1.0	0.0
P08631	P06213	0.1393000764254949	0.0	0.0	0.0	0.0	1.0	1.0	0.0	0.0	1.0	0.0	1.0	1.0	1.0	0.0
P08631	O15530	0.1610526304494166	0.0	0.0	0.0	0.0	1.0	1.0	0.0	1.0	1.0	0.0	1.0	0.0	0.0	0.0
P08631	O00459	0.14319414545277112	0.0	0.0	0.0	0.0	1.0	1.0	0.0	0.0	0.0	0.0	1.0	0.0	1.0	0.0
Q01658	Q96ES7	0.2595934073919881	1.0	0.0	0.0	0.0	0.0	0.0	0.0	1.0	0.0	0.0	0.0	0.0	0.0	0.0
Q01658	O75528	0.33674860212828867	1.0	0.0	0.0	0.0	0.0	0.0	0.0	1.0	0.0	0.0	0.0	0.0	0.0	0.0
Q01658	P01106	0.1741271130298543	1.0	0.0	0.0	0.0	0.0	0.0	0.0	0.0	0.0	1.0	0.0	0.0	0.0	0.0
P49757	Q00535	0.08035975026519222	0.0	0.0	0.0	1.0	0.0	0.0	0.0	0.0	1.0	1.0	0.0	0.0	0.0	0.0
P49757	Q05513	0.07139199610093765	0.0	0.0	0.0	1.0	0.0	0.0	0.0	0.0	1.0	0.0	0.0	0.0	0.0	0.0
P49757	P04637	0.03688863330233635	0.0	0.0	0.0	1.0	0.0	0.0	0.0	0.0	0.0	1.0	0.0	0.0	0.0	0.0
Q8IZT6	Q9BW19	0.17117374387716378	0.0	0.0	1.0	0.0	0.0	0.0	1.0	0.0	0.0	1.0	0.0	0.0	0.0	0.0
Q8IZT6	Q16659	0.04992470526174158	0.0	0.0	1.0	0.0	0.0	0.0	1.0	1.0	1.0	1.0	0.0	0.0	0.0	1.0
Q8IZT6	P01106	0.0692992634949661	0.0	0.0	1.0	0.0	0.0	0.0	1.0	0.0	0.0	1.0	0.0	0.0	0.0	0.0
Q8IZT6	O14965	0.15236507372064068	0.0	0.0	1.0	0.0	0.0	0.0	1.0	1.0	1.0	1.0	0.0	0.0	0.0	1.0
Q8IZT6	P42345	0.05172744868208247	0.0	0.0	1.0	0.0	0.0	0.0	1.0	0.0	1.0	0.0	0.0	0.0	1.0	1.0
O60566	Q92831	0.0770900429052396	0.0	0.0	1.0	0.0	0.0	0.0	0.0	0.0	0.0	1.0	0.0	0.0	0.0	0.0
O60566	P11142	0.07224276744291563	0.0	0.0	1.0	0.0	0.0	0.0	0.0	0.0	0.0	0.0	1.0	0.0	0.0	1.0
O60566	O43683	0.6862497638064107	0.0	0.0	1.0	0.0	0.0	0.0	0.0	0.0	0.0	1.0	0.0	0.0	0.0	1.0
O60566	O43684	0.5983226372623162	0.0	0.0	1.0	0.0	0.0	0.0	0.0	0.0	0.0	1.0	0.0	0.0	0.0	0.0
O60566	P53350	0.3203626924992096	0.0	0.0	1.0	0.0	0.0	0.0	0.0	1.0	1.0	1.0	1.0	0.0	0.0	1.0
O60566	O95229	0.45129613818864245	0.0	0.0	1.0	0.0	0.0	0.0	0.0	0.0	0.0	1.0	0.0	0.0	0.0	0.0
Q9UN30	O95503	0.667910078817315	0.0	0.0	0.0	0.0	1.0	0.0	0.0	0.0	0.0	0.0	0.0	1.0	0.0	0.0
Q9UN30	Q9HC52	0.2248919151959894	0.0	0.0	0.0	0.0	1.0	0.0	0.0	0.0	0.0	0.0	0.0	1.0	0.0	1.0
P62942	P21860	0.11637863798915479	0.0	0.0	0.0	0.0	1.0	1.0	0.0	0.0	0.0	0.0	1.0	1.0	0.0	0.0
P62942	P04626	0.10216494854500303	0.0	0.0	0.0	0.0	1.0	1.0	0.0	0.0	1.0	0.0	1.0	1.0	0.0	1.0
P62942	P68106	0.3477824019885569	0.0	0.0	0.0	0.0	1.0	1.0	0.0	0.0	0.0	0.0	0.0	1.0	0.0	0.0
P62942	P42345	0.07883682070763993	0.0	0.0	0.0	0.0	1.0	1.0	0.0	0.0	1.0	0.0	0.0	0.0	1.0	1.0
O60216	Q8N3U4	0.1510838450053103	1.0	0.0	0.0	0.0	0.0	0.0	0.0	1.0	0.0	0.0	0.0	0.0	0.0	0.0
O60216	Q14683	0.21428510288304675	1.0	0.0	0.0	0.0	0.0	0.0	0.0	1.0	0.0	0.0	0.0	0.0	0.0	0.0
O60216	Q8WVM7	0.14590516598548106	1.0	0.0	0.0	0.0	0.0	0.0	0.0	1.0	0.0	0.0	0.0	0.0	0.0	0.0
O60216	Q9NRI5	0.06284368317183886	1.0	0.0	0.0	0.0	0.0	0.0	0.0	0.0	1.0	0.0	0.0	0.0	0.0	0.0
O60216	P53350	0.2297665263996421	1.0	0.0	0.0	0.0	0.0	0.0	0.0	1.0	1.0	1.0	1.0	0.0	0.0	1.0
O60216	Q9NTI5	0.1939809692868341	1.0	0.0	0.0	0.0	0.0	0.0	0.0	1.0	0.0	0.0	0.0	0.0	0.0	1.0
O75486	Q92831	0.2333180453052301	1.0	0.0	0.0	0.0	0.0	0.0	0.0	0.0	0.0	1.0	0.0	0.0	0.0	0.0
O75486	Q9UPT9	0.44064983018615284	1.0	0.0	0.0	0.0	0.0	0.0	0.0	1.0	0.0	0.0	0.0	0.0	0.0	0.0
O75486	Q96ES7	0.2835667337275533	1.0	0.0	0.0	0.0	0.0	0.0	0.0	1.0	0.0	0.0	0.0	0.0	0.0	0.0
O75486	O75528	0.45603526555497886	1.0	0.0	0.0	0.0	0.0	0.0	0.0	1.0	0.0	0.0	0.0	0.0	0.0	0.0
O75486	Q86TJ2	0.4219049543967104	1.0	0.0	0.0	0.0	0.0	0.0	0.0	1.0	0.0	0.0	0.0	0.0	0.0	0.0
Q9UJV9	Q08170	0.17337498663721934	1.0	0.0	0.0	0.0	0.0	0.0	0.0	0.0	1.0	0.0	0.0	0.0	0.0	0.0
Q9UJV9	P61326	0.2174626359435651	1.0	0.0	0.0	0.0	0.0	0.0	0.0	0.0	1.0	0.0	0.0	0.0	0.0	0.0
Q9UJV9	Q96DI7	0.33912797485254054	1.0	0.0	0.0	0.0	0.0	0.0	0.0	1.0	0.0	0.0	0.0	0.0	0.0	0.0
Q9UJV9	Q13523	0.4042713621146022	1.0	0.0	0.0	0.0	0.0	0.0	0.0	1.0	0.0	0.0	0.0	0.0	0.0	1.0
Q9UJV9	P62995	0.2144239178883682	1.0	0.0	0.0	0.0	0.0	0.0	0.0	1.0	0.0	0.0	0.0	0.0	0.0	0.0
Q9UJV9	Q69YN4	0.20521414187344392	1.0	0.0	0.0	0.0	0.0	0.0	0.0	1.0	0.0	0.0	0.0	0.0	0.0	0.0
Q9UJV9	Q15393	0.28763910933766107	1.0	0.0	0.0	0.0	0.0	0.0	0.0	0.0	0.0	1.0	0.0	0.0	0.0	1.0
Q9UJV9	Q15007	0.17995022595540677	1.0	0.0	0.0	0.0	0.0	0.0	0.0	1.0	0.0	0.0	0.0	0.0	0.0	0.0
Q9UJV9	O75533	0.31298559345246474	1.0	0.0	0.0	0.0	0.0	0.0	0.0	0.0	0.0	1.0	0.0	0.0	0.0	1.0
Q9UJV9	Q13595	0.3335665243954102	1.0	0.0	0.0	0.0	0.0	0.0	0.0	1.0	0.0	0.0	0.0	0.0	0.0	1.0
Q9UJV9	Q07955	0.24600618550057204	1.0	0.0	0.0	0.0	0.0	0.0	0.0	0.0	1.0	0.0	0.0	0.0	0.0	1.0
Q9UJV9	Q9BUQ8	0.46094102070230614	1.0	0.0	0.0	0.0	0.0	0.0	0.0	1.0	0.0	0.0	0.0	0.0	0.0	0.0
Q9UJV9	O94906	0.26911992827852105	1.0	0.0	0.0	0.0	0.0	0.0	0.0	1.0	0.0	0.0	0.0	0.0	0.0	1.0
Q9UJV9	O75494	0.1936200779448671	1.0	0.0	0.0	0.0	0.0	0.0	0.0	0.0	1.0	0.0	0.0	0.0	0.0	1.0
Q9UJV9	O14641	0.033008139462334336	1.0	0.0	0.0	0.0	0.0	0.0	0.0	0.0	0.0	0.0	0.0	1.0	0.0	0.0
Q9UJV9	Q9UQ35	0.3195218977311474	1.0	0.0	0.0	0.0	0.0	0.0	0.0	1.0	0.0	0.0	0.0	0.0	0.0	1.0
Q92918	P36507	0.3481875107937643	0.0	0.0	0.0	1.0	0.0	0.0	0.0	1.0	0.0	1.0	1.0	0.0	0.0	1.0
Q92918	P06213	0.1786355609146861	0.0	0.0	0.0	1.0	0.0	0.0	0.0	0.0	1.0	0.0	1.0	1.0	1.0	0.0
Q92918	P09619	0.1612409184078661	0.0	0.0	0.0	1.0	0.0	0.0	0.0	0.0	0.0	0.0	1.0	1.0	1.0	0.0
Q92918	P12931	0.09876156038854478	0.0	0.0	0.0	1.0	0.0	0.0	0.0	1.0	1.0	0.0	0.0	1.0	1.0	1.0
Q92918	P24941	0.14269205923214281	0.0	0.0	0.0	1.0	0.0	0.0	0.0	1.0	0.0	0.0	0.0	0.0	0.0	0.0
Q92918	P27986	0.06801743828263013	0.0	0.0	0.0	1.0	0.0	0.0	0.0	0.0	0.0	0.0	0.0	1.0	1.0	0.0
Q92918	P51812	0.20547738060981816	0.0	0.0	0.0	1.0	0.0	0.0	0.0	1.0	1.0	1.0	1.0	0.0	0.0	1.0
P28370	P12931	0.04663737045631557	0.0	1.0	0.0	0.0	1.0	0.0	0.0	1.0	1.0	0.0	0.0	1.0	1.0	1.0
Q38SD2	Q53EL6	0.13321894570310586	1.0	0.0	0.0	1.0	0.0	0.0	0.0	0.0	1.0	0.0	0.0	0.0	0.0	1.0
Q38SD2	P11142	0.0638002280565408	1.0	0.0	0.0	1.0	0.0	0.0	0.0	0.0	0.0	0.0	1.0	0.0	0.0	1.0
Q38SD2	O95400	0.037079135328396906	1.0	0.0	0.0	1.0	0.0	0.0	0.0	1.0	0.0	0.0	0.0	0.0	0.0	0.0
Q38SD2	P53350	0.13414146041065086	1.0	0.0	0.0	1.0	0.0	0.0	0.0	1.0	1.0	1.0	1.0	0.0	0.0	1.0
Q38SD2	P53355	0.2568107314658383	1.0	0.0	0.0	1.0	0.0	0.0	0.0	0.0	1.0	1.0	0.0	0.0	0.0	1.0
Q38SD2	P35916	0.23727659608077523	1.0	0.0	0.0	1.0	0.0	0.0	0.0	1.0	0.0	0.0	0.0	0.0	1.0	0.0
Q38SD2	Q5S007	0.11301419569826757	1.0	0.0	0.0	1.0	0.0	0.0	0.0	1.0	0.0	0.0	0.0	0.0	0.0	1.0
P62995	Q08170	0.2312176834941473	1.0	0.0	0.0	0.0	0.0	0.0	0.0	0.0	1.0	0.0	0.0	0.0	0.0	0.0
P62995	O75494	0.220263734187449	1.0	0.0	0.0	0.0	0.0	0.0	0.0	0.0	1.0	0.0	0.0	0.0	0.0	1.0
P62995	Q07955	0.2508744785827247	1.0	0.0	0.0	0.0	0.0	0.0	0.0	0.0	1.0	0.0	0.0	0.0	0.0	1.0
P62995	P31749	0.03946001110295549	1.0	0.0	0.0	0.0	0.0	0.0	0.0	1.0	1.0	0.0	0.0	0.0	0.0	0.0
P62995	Q96MU7	0.21678122531788033	1.0	0.0	0.0	0.0	0.0	0.0	0.0	0.0	1.0	0.0	0.0	0.0	0.0	0.0
P62995	P61326	0.22787469885775657	1.0	0.0	0.0	0.0	0.0	0.0	0.0	0.0	1.0	0.0	0.0	0.0	0.0	0.0
P62995	Q15428	0.17382724470310676	1.0	0.0	0.0	0.0	0.0	0.0	0.0	0.0	0.0	1.0	0.0	0.0	0.0	0.0
P62995	P24941	0.08232526909241855	1.0	0.0	0.0	0.0	0.0	0.0	0.0	1.0	0.0	0.0	0.0	0.0	0.0	0.0
P62995	P49761	0.10531365280319488	1.0	0.0	0.0	0.0	0.0	0.0	0.0	0.0	0.0	0.0	0.0	1.0	0.0	0.0
P62995	P51812	0.0972230204938837	1.0	0.0	0.0	0.0	0.0	0.0	0.0	1.0	1.0	1.0	1.0	0.0	0.0	1.0
Q7RTV0	O75533	0.47169275876632916	0.0	0.0	1.0	0.0	0.0	0.0	0.0	0.0	0.0	1.0	0.0	0.0	0.0	1.0
Q7RTV0	Q15393	0.45059613295080153	0.0	0.0	1.0	0.0	0.0	0.0	0.0	0.0	0.0	1.0	0.0	0.0	0.0	1.0
Q7RTV0	Q15428	0.4311409031935241	0.0	0.0	1.0	0.0	0.0	0.0	0.0	0.0	0.0	1.0	0.0	0.0	0.0	0.0
Q14004	Q02750	0.15423186278312528	0.0	1.0	1.0	0.0	0.0	0.0	0.0	1.0	0.0	0.0	1.0	1.0	0.0	1.0
Q14004	P31749	0.06827951014484299	0.0	1.0	1.0	0.0	0.0	0.0	0.0	1.0	1.0	0.0	0.0	0.0	0.0	0.0
Q14004	P45983	0.13323299685856121	0.0	1.0	1.0	0.0	0.0	0.0	0.0	1.0	0.0	1.0	0.0	0.0	0.0	0.0
Q14004	O14757	0.1999179007302593	0.0	1.0	1.0	0.0	0.0	0.0	0.0	1.0	0.0	0.0	0.0	0.0	0.0	1.0
Q14004	P24941	0.1896400855926784	0.0	1.0	1.0	0.0	0.0	0.0	0.0	1.0	0.0	0.0	0.0	0.0	0.0	0.0
Q14004	O75909	0.2542023481938469	0.0	1.0	1.0	0.0	0.0	0.0	0.0	0.0	1.0	0.0	0.0	0.0	0.0	0.0
Q14004	P12931	0.06211954548847091	0.0	1.0	1.0	0.0	0.0	0.0	0.0	1.0	1.0	0.0	0.0	1.0	1.0	1.0
Q14004	P51812	0.2205101615528298	0.0	1.0	1.0	0.0	0.0	0.0	0.0	1.0	1.0	1.0	1.0	0.0	0.0	1.0
Q14004	P04637	0.07798928770098738	0.0	1.0	1.0	0.0	0.0	0.0	0.0	0.0	0.0	1.0	0.0	0.0	0.0	0.0
Q14004	P32121	0.0879617335590077	0.0	1.0	1.0	0.0	0.0	0.0	0.0	0.0	0.0	0.0	0.0	1.0	0.0	0.0
Q14004	P02545	0.06399249021583069	0.0	1.0	1.0	0.0	0.0	0.0	0.0	0.0	1.0	0.0	0.0	0.0	0.0	1.0
Q14004	Q9NRI5	0.05128642662892911	0.0	1.0	1.0	0.0	0.0	0.0	0.0	0.0	1.0	0.0	0.0	0.0	0.0	0.0
Q8IXL6	P30307	0.0713793971290714	0.0	0.0	1.0	0.0	0.0	0.0	0.0	0.0	0.0	1.0	0.0	0.0	0.0	0.0
Q8IXL6	Q99640	0.2744640490747563	0.0	0.0	1.0	0.0	0.0	0.0	0.0	1.0	0.0	1.0	0.0	0.0	0.0	1.0
Q5S007	Q00535	0.21545680844725645	1.0	0.0	0.0	0.0	0.0	0.0	1.0	0.0	1.0	1.0	0.0	0.0	0.0	0.0
Q5S007	P62633	0.039628297437756824	1.0	0.0	0.0	0.0	0.0	0.0	1.0	0.0	1.0	0.0	0.0	0.0	0.0	0.0
Q5S007	Q53EL6	0.09006490301821664	1.0	0.0	0.0	0.0	0.0	0.0	1.0	0.0	1.0	0.0	0.0	0.0	0.0	1.0
Q5S007	P11142	0.12766870661924146	1.0	0.0	0.0	0.0	0.0	0.0	1.0	0.0	0.0	0.0	1.0	0.0	0.0	1.0
Q5S007	P52564	0.13090523667715107	1.0	0.0	0.0	0.0	0.0	0.0	1.0	0.0	0.0	0.0	1.0	0.0	0.0	0.0
Q5S007	P36507	0.13608436869095494	1.0	0.0	0.0	0.0	0.0	0.0	1.0	1.0	0.0	1.0	1.0	0.0	0.0	1.0
Q5S007	O60264	0.04755105337971179	1.0	0.0	0.0	0.0	0.0	0.0	1.0	0.0	1.0	0.0	0.0	1.0	0.0	0.0
Q5S007	Q06124	0.15000099359304273	1.0	0.0	0.0	0.0	0.0	0.0	1.0	0.0	0.0	0.0	0.0	1.0	0.0	0.0
Q5S007	O95400	0.01652165326716704	1.0	0.0	0.0	0.0	0.0	0.0	1.0	1.0	0.0	0.0	0.0	0.0	0.0	0.0
Q5S007	O75533	0.020686230590943003	1.0	0.0	0.0	0.0	0.0	0.0	1.0	0.0	0.0	1.0	0.0	0.0	0.0	1.0
Q5S007	Q7KZI7	0.12556371919363002	1.0	0.0	0.0	0.0	0.0	0.0	1.0	0.0	0.0	1.0	1.0	0.0	0.0	1.0
Q5S007	Q14683	0.031217145781518327	1.0	0.0	0.0	0.0	0.0	0.0	1.0	1.0	0.0	0.0	0.0	0.0	0.0	0.0
Q5S007	P42345	0.1655279845320599	1.0	0.0	0.0	0.0	0.0	0.0	1.0	0.0	1.0	0.0	0.0	0.0	1.0	1.0
Q5S007	Q02750	0.14580441329666216	1.0	0.0	0.0	0.0	0.0	0.0	1.0	1.0	0.0	0.0	1.0	1.0	0.0	1.0
Q5S007	P49674	0.12353559398662921	1.0	0.0	0.0	0.0	0.0	0.0	1.0	0.0	1.0	0.0	0.0	0.0	0.0	0.0
Q5S007	P31749	0.1974115773717246	1.0	0.0	0.0	0.0	0.0	0.0	1.0	1.0	1.0	0.0	0.0	0.0	0.0	0.0
Q5S007	P02545	0.0996179950593772	1.0	0.0	0.0	0.0	0.0	0.0	1.0	0.0	1.0	0.0	0.0	0.0	0.0	1.0
Q5S007	O94906	0.016120620521302257	1.0	0.0	0.0	0.0	0.0	0.0	1.0	1.0	0.0	0.0	0.0	0.0	0.0	1.0
Q5S007	P53355	0.11298275701352632	1.0	0.0	0.0	0.0	0.0	0.0	1.0	0.0	1.0	1.0	0.0	0.0	0.0	1.0
Q5S007	P53350	0.1379402760758199	1.0	0.0	0.0	0.0	0.0	0.0	1.0	1.0	1.0	1.0	1.0	0.0	0.0	1.0
Q5S007	P04637	0.14803634104993746	1.0	0.0	0.0	0.0	0.0	0.0	1.0	0.0	0.0	1.0	0.0	0.0	0.0	0.0
Q5S007	O43684	0.025583228002306252	1.0	0.0	0.0	0.0	0.0	0.0	1.0	0.0	0.0	1.0	0.0	0.0	0.0	0.0
Q5S007	Q86TJ2	0.04577291118712597	1.0	0.0	0.0	0.0	0.0	0.0	1.0	1.0	0.0	0.0	0.0	0.0	0.0	0.0
Q5S007	Q8WUM0	0.0533047429005258	1.0	0.0	0.0	0.0	0.0	0.0	1.0	0.0	1.0	0.0	0.0	0.0	0.0	0.0
Q5S007	P63272	0.03046602684041767	1.0	0.0	0.0	0.0	0.0	0.0	1.0	1.0	0.0	0.0	0.0	0.0	0.0	0.0
Q5S007	Q96GD4	0.08887368256523343	1.0	0.0	0.0	0.0	0.0	0.0	1.0	1.0	0.0	1.0	0.0	0.0	0.0	0.0
Q5S007	P27986	0.1321838803822739	1.0	0.0	0.0	0.0	0.0	0.0	1.0	0.0	0.0	0.0	0.0	1.0	1.0	0.0
Q5S007	O14733	0.11377033105815414	1.0	0.0	0.0	0.0	0.0	0.0	1.0	0.0	0.0	0.0	1.0	0.0	0.0	0.0
Q5S007	P52948	0.06444562616810315	1.0	0.0	0.0	0.0	0.0	0.0	1.0	0.0	1.0	0.0	0.0	0.0	0.0	0.0
Q5S007	Q13620	0.034345091832915335	1.0	0.0	0.0	0.0	0.0	0.0	1.0	1.0	0.0	0.0	0.0	0.0	0.0	1.0
Q5S007	P51812	0.09153074114506084	1.0	0.0	0.0	0.0	0.0	0.0	1.0	1.0	1.0	1.0	1.0	0.0	0.0	1.0
Q5S007	P24941	0.07322436562930844	1.0	0.0	0.0	0.0	0.0	0.0	1.0	1.0	0.0	0.0	0.0	0.0	0.0	0.0
Q5S007	O14641	0.09813715694674294	1.0	0.0	0.0	0.0	0.0	0.0	1.0	0.0	0.0	0.0	0.0	1.0	0.0	0.0
Q5S007	P31751	0.14342804627984407	1.0	0.0	0.0	0.0	0.0	0.0	1.0	1.0	1.0	0.0	0.0	0.0	0.0	1.0
Q5S007	Q15393	0.024257085236647383	1.0	0.0	0.0	0.0	0.0	0.0	1.0	0.0	0.0	1.0	0.0	0.0	0.0	1.0
Q5S007	Q8IU85	0.0759635420050486	1.0	0.0	0.0	0.0	0.0	0.0	1.0	0.0	0.0	1.0	0.0	0.0	0.0	1.0
P08922	P04637	0.03985521492638573	0.0	0.0	0.0	1.0	0.0	0.0	0.0	0.0	0.0	1.0	0.0	0.0	0.0	0.0
Q9UEE5	Q8N5S9	0.34738999466032267	0.0	1.0	0.0	1.0	0.0	0.0	1.0	0.0	1.0	0.0	1.0	0.0	0.0	1.0
Q9UEE5	P53355	0.24330070992693506	0.0	1.0	0.0	1.0	0.0	0.0	1.0	0.0	1.0	1.0	0.0	0.0	0.0	1.0
Q9UEE5	P04637	0.029029254166408846	0.0	1.0	0.0	1.0	0.0	0.0	1.0	0.0	0.0	1.0	0.0	0.0	0.0	0.0
Q15393	P63162	0.44555659428497835	0.0	0.0	1.0	0.0	0.0	0.0	1.0	0.0	0.0	1.0	0.0	0.0	0.0	0.0
Q15393	P32121	0.03488613610832502	0.0	0.0	1.0	0.0	0.0	0.0	1.0	0.0	0.0	0.0	0.0	1.0	0.0	0.0
Q15393	O75533	0.48709013909954973	0.0	0.0	1.0	0.0	0.0	0.0	1.0	0.0	0.0	1.0	0.0	0.0	0.0	1.0
Q15393	P61326	0.2649230334260945	0.0	0.0	1.0	0.0	0.0	0.0	1.0	0.0	1.0	0.0	0.0	0.0	0.0	0.0
Q15393	O96017	0.05186590788115242	0.0	0.0	1.0	0.0	0.0	0.0	1.0	1.0	0.0	1.0	1.0	0.0	0.0	0.0
Q15393	Q15428	0.4123118256796756	0.0	0.0	1.0	0.0	0.0	0.0	1.0	0.0	0.0	1.0	0.0	0.0	0.0	0.0
Q15393	P53350	0.03968235038662694	0.0	0.0	1.0	0.0	0.0	0.0	1.0	1.0	1.0	1.0	1.0	0.0	0.0	1.0
Q9UKZ1	Q96LI5	0.7231891172837702	0.0	0.0	1.0	0.0	0.0	0.0	0.0	0.0	0.0	1.0	0.0	0.0	0.0	0.0
Q9UKZ1	Q9ULM6	0.5928882191409852	0.0	0.0	1.0	0.0	0.0	0.0	0.0	0.0	0.0	1.0	0.0	0.0	0.0	0.0
Q9UKZ1	Q9C0C2	0.5116529355874551	0.0	0.0	1.0	0.0	0.0	0.0	0.0	0.0	0.0	1.0	0.0	0.0	0.0	1.0
Q9UKZ1	Q9NZN8	0.5332937383116979	0.0	0.0	1.0	0.0	0.0	0.0	0.0	0.0	0.0	1.0	0.0	0.0	0.0	0.0
Q9UKZ1	P01106	0.06513013606217119	0.0	0.0	1.0	0.0	0.0	0.0	0.0	0.0	0.0	1.0	0.0	0.0	0.0	0.0
Q9UKZ1	Q92600	0.5243562777730351	0.0	0.0	1.0	0.0	0.0	0.0	0.0	0.0	0.0	1.0	0.0	0.0	0.0	0.0
Q9UKZ1	O75175	0.7938229719070724	0.0	0.0	1.0	0.0	0.0	0.0	0.0	0.0	0.0	1.0	0.0	0.0	0.0	0.0
Q9UKZ1	O75665	0.07216689534366043	0.0	0.0	1.0	0.0	0.0	0.0	0.0	0.0	0.0	0.0	0.0	1.0	0.0	1.0
Q9UKZ1	O75293	0.07123003297726749	0.0	0.0	1.0	0.0	0.0	0.0	0.0	0.0	0.0	0.0	1.0	0.0	0.0	0.0
P49407	P12931	0.16991408597632365	0.0	0.0	0.0	0.0	1.0	0.0	1.0	1.0	1.0	0.0	0.0	1.0	1.0	1.0
P49407	Q13523	0.02505548074415709	0.0	0.0	0.0	0.0	1.0	0.0	1.0	1.0	0.0	0.0	0.0	0.0	0.0	1.0
P49407	O00459	0.12597339763553464	0.0	0.0	0.0	0.0	1.0	0.0	1.0	0.0	0.0	0.0	1.0	0.0	1.0	0.0
P49407	P16104	0.06552111842635094	0.0	0.0	0.0	0.0	1.0	0.0	1.0	1.0	0.0	0.0	0.0	0.0	0.0	0.0
P49407	P11142	0.10566109145203764	0.0	0.0	0.0	0.0	1.0	0.0	1.0	0.0	0.0	0.0	1.0	0.0	0.0	1.0
P49407	Q9UQ35	0.015241403157352706	0.0	0.0	0.0	0.0	1.0	0.0	1.0	1.0	0.0	0.0	0.0	0.0	0.0	1.0
P49407	P32121	0.3419829865229382	0.0	0.0	0.0	0.0	1.0	0.0	1.0	0.0	0.0	0.0	0.0	1.0	0.0	0.0
P49407	Q9NRI5	0.07595324816320499	0.0	0.0	0.0	0.0	1.0	0.0	1.0	0.0	1.0	0.0	0.0	0.0	0.0	0.0
P49407	P27361	0.16387554275204846	0.0	0.0	0.0	0.0	1.0	0.0	1.0	1.0	0.0	0.0	0.0	1.0	0.0	1.0
P49407	P04637	0.12138564692349926	0.0	0.0	0.0	0.0	1.0	0.0	1.0	0.0	0.0	1.0	0.0	0.0	0.0	0.0
O43395	O14757	0.042655330380282776	1.0	0.0	0.0	0.0	0.0	0.0	0.0	1.0	0.0	0.0	0.0	0.0	0.0	1.0
O43395	P63162	0.4646675664945758	1.0	0.0	0.0	0.0	0.0	0.0	0.0	0.0	0.0	1.0	0.0	0.0	0.0	0.0
O43395	Q9BUQ8	0.4064478346057096	1.0	0.0	0.0	0.0	0.0	0.0	0.0	1.0	0.0	0.0	0.0	0.0	0.0	0.0
O43395	O94906	0.8086042708056164	1.0	0.0	0.0	0.0	0.0	0.0	0.0	1.0	0.0	0.0	0.0	0.0	0.0	1.0
O43395	Q9NRI5	0.020005215953665095	1.0	0.0	0.0	0.0	0.0	0.0	0.0	0.0	1.0	0.0	0.0	0.0	0.0	0.0
O43395	Q96DI7	0.5344881545452674	1.0	0.0	0.0	0.0	0.0	0.0	0.0	1.0	0.0	0.0	0.0	0.0	0.0	0.0
O43395	P24941	0.05771290796559658	1.0	0.0	0.0	0.0	0.0	0.0	0.0	1.0	0.0	0.0	0.0	0.0	0.0	0.0
O43395	O14641	0.0323343052237318	1.0	0.0	0.0	0.0	0.0	0.0	0.0	0.0	0.0	0.0	0.0	1.0	0.0	0.0
O43395	Q15428	0.5186793043207143	1.0	0.0	0.0	0.0	0.0	0.0	0.0	0.0	0.0	1.0	0.0	0.0	0.0	0.0
Q5T200	Q15007	0.6178202384425389	1.0	0.0	0.0	0.0	0.0	0.0	1.0	1.0	0.0	0.0	0.0	0.0	0.0	0.0
Q5T200	Q69YN4	0.6794416268966853	1.0	0.0	0.0	0.0	0.0	0.0	1.0	1.0	0.0	0.0	0.0	0.0	0.0	0.0
Q5T200	P61326	0.17908696345783087	1.0	0.0	0.0	0.0	0.0	0.0	1.0	0.0	1.0	0.0	0.0	0.0	0.0	0.0
Q9BW27	P02545	0.17921720507205946	0.0	1.0	0.0	0.0	0.0	0.0	0.0	0.0	1.0	0.0	0.0	0.0	0.0	1.0
Q9BW27	Q8WUM0	0.6724257703712823	0.0	1.0	0.0	0.0	0.0	0.0	0.0	0.0	1.0	0.0	0.0	0.0	0.0	0.0
Q9BW27	P52948	0.6402801195648391	0.0	1.0	0.0	0.0	0.0	0.0	0.0	0.0	1.0	0.0	0.0	0.0	0.0	0.0
O60885	P50750	0.177200644952003	0.0	0.0	1.0	0.0	0.0	1.0	1.0	0.0	1.0	0.0	0.0	0.0	0.0	0.0
O60885	P27986	0.08024025485435146	0.0	0.0	1.0	0.0	0.0	1.0	1.0	0.0	0.0	0.0	0.0	1.0	1.0	0.0
O60885	P01106	0.1329995367180981	0.0	0.0	1.0	0.0	0.0	1.0	1.0	0.0	0.0	1.0	0.0	0.0	0.0	0.0
O60885	P24941	0.05797311568801154	0.0	0.0	1.0	0.0	0.0	1.0	1.0	1.0	0.0	0.0	0.0	0.0	0.0	0.0
O60885	O60563	0.19898106931268295	0.0	0.0	1.0	0.0	0.0	1.0	1.0	0.0	0.0	1.0	0.0	0.0	0.0	0.0
Q9Y5S2	Q05513	0.10578604047156157	1.0	0.0	0.0	0.0	0.0	0.0	1.0	0.0	1.0	0.0	0.0	0.0	0.0	0.0
Q9Y5S2	Q5VT25	0.8976415121079415	1.0	0.0	0.0	0.0	0.0	0.0	1.0	1.0	0.0	0.0	0.0	0.0	0.0	1.0
Q9Y5S2	Q9NRI5	0.060079516544915536	1.0	0.0	0.0	0.0	0.0	0.0	1.0	0.0	1.0	0.0	0.0	0.0	0.0	0.0
P30307	O14757	0.17201312000891458	0.0	0.0	1.0	0.0	0.0	0.0	0.0	1.0	0.0	0.0	0.0	0.0	0.0	1.0
P30307	P45983	0.07977672607694866	0.0	0.0	1.0	0.0	0.0	0.0	0.0	1.0	0.0	1.0	0.0	0.0	0.0	0.0
P30307	O96017	0.2580057119137475	0.0	0.0	1.0	0.0	0.0	0.0	0.0	1.0	0.0	1.0	1.0	0.0	0.0	0.0
P30307	Q8TDC3	0.13564624417637866	0.0	0.0	1.0	0.0	0.0	0.0	0.0	0.0	1.0	0.0	0.0	0.0	0.0	0.0
P30307	P24941	0.17048045812957643	0.0	0.0	1.0	0.0	0.0	0.0	0.0	1.0	0.0	0.0	0.0	0.0	0.0	0.0
P30307	Q5TCX8	0.12222393880115794	0.0	0.0	1.0	0.0	0.0	0.0	0.0	0.0	0.0	0.0	1.0	0.0	0.0	1.0
P30307	P21860	0.09053800947192955	0.0	0.0	1.0	0.0	0.0	0.0	0.0	0.0	0.0	0.0	1.0	1.0	0.0	0.0
P30307	P53350	0.13637153975097807	0.0	0.0	1.0	0.0	0.0	0.0	0.0	1.0	1.0	1.0	1.0	0.0	0.0	1.0
P30307	P04637	0.09114693226701195	0.0	0.0	1.0	0.0	0.0	0.0	0.0	0.0	0.0	1.0	0.0	0.0	0.0	0.0
P24941	P50750	0.1588812826677489	1.0	0.0	0.0	0.0	0.0	0.0	0.0	0.0	1.0	0.0	0.0	0.0	0.0	0.0
P24941	P33552	0.07823474008215012	1.0	0.0	0.0	0.0	0.0	0.0	0.0	1.0	0.0	0.0	0.0	0.0	0.0	0.0
P24941	O14757	0.2847522138515914	1.0	0.0	0.0	0.0	0.0	0.0	0.0	1.0	0.0	0.0	0.0	0.0	0.0	1.0
P24941	Q15007	0.06744479937658271	1.0	0.0	0.0	0.0	0.0	0.0	0.0	1.0	0.0	0.0	0.0	0.0	0.0	0.0
P24941	P27361	0.12018259103176115	1.0	0.0	0.0	0.0	0.0	0.0	0.0	1.0	0.0	0.0	0.0	1.0	0.0	1.0
P24941	O60264	0.12921989595870403	1.0	0.0	0.0	0.0	0.0	0.0	0.0	0.0	1.0	0.0	0.0	1.0	0.0	0.0
P24941	Q12906	0.06930951550320806	1.0	0.0	0.0	0.0	0.0	0.0	0.0	0.0	0.0	0.0	0.0	1.0	0.0	1.0
P24941	O75909	0.09097323737852551	1.0	0.0	0.0	0.0	0.0	0.0	0.0	0.0	1.0	0.0	0.0	0.0	0.0	0.0
P24941	Q13523	0.13859004777092154	1.0	0.0	0.0	0.0	0.0	0.0	0.0	1.0	0.0	0.0	0.0	0.0	0.0	1.0
P24941	Q9C0C2	0.21831963286054626	1.0	0.0	0.0	0.0	0.0	0.0	0.0	0.0	0.0	1.0	0.0	0.0	0.0	1.0
P24941	O75533	0.05949745676331753	1.0	0.0	0.0	0.0	0.0	0.0	0.0	0.0	0.0	1.0	0.0	0.0	0.0	1.0
P24941	Q9UKI8	0.16507036373473635	1.0	0.0	0.0	0.0	0.0	0.0	0.0	1.0	0.0	0.0	0.0	0.0	0.0	1.0
P24941	O75665	0.12734194600692064	1.0	0.0	0.0	0.0	0.0	0.0	0.0	0.0	0.0	0.0	0.0	1.0	0.0	1.0
P24941	Q9H1B7	0.06560357018949527	1.0	0.0	0.0	0.0	0.0	0.0	0.0	0.0	0.0	1.0	0.0	0.0	0.0	0.0
P24941	Q13595	0.05750869048175477	1.0	0.0	0.0	0.0	0.0	0.0	0.0	1.0	0.0	0.0	0.0	0.0	0.0	1.0
P24941	Q02750	0.11889464567771595	1.0	0.0	0.0	0.0	0.0	0.0	0.0	1.0	0.0	0.0	1.0	1.0	0.0	1.0
P24941	O75676	0.14727058927145395	1.0	0.0	0.0	0.0	0.0	0.0	0.0	1.0	1.0	1.0	0.0	0.0	0.0	0.0
P24941	O95067	0.11636296890494399	1.0	0.0	0.0	0.0	0.0	0.0	0.0	1.0	0.0	0.0	0.0	0.0	0.0	1.0
P24941	Q13620	0.17218058117925694	1.0	0.0	0.0	0.0	0.0	0.0	0.0	1.0	0.0	0.0	0.0	0.0	0.0	1.0
P24941	P31749	0.08173235695350152	1.0	0.0	0.0	0.0	0.0	0.0	0.0	1.0	1.0	0.0	0.0	0.0	0.0	0.0
P24941	P02545	0.0582629653252736	1.0	0.0	0.0	0.0	0.0	0.0	0.0	0.0	1.0	0.0	0.0	0.0	0.0	1.0
P24941	O43683	0.18575807853643514	1.0	0.0	0.0	0.0	0.0	0.0	0.0	0.0	0.0	1.0	0.0	0.0	0.0	1.0
P24941	Q9UQ35	0.05721972484464551	1.0	0.0	0.0	0.0	0.0	0.0	0.0	1.0	0.0	0.0	0.0	0.0	0.0	1.0
P24941	P61024	0.05817803429636412	1.0	0.0	0.0	0.0	0.0	0.0	0.0	1.0	0.0	0.0	0.0	0.0	0.0	0.0
P24941	Q8WUM0	0.06477489971596177	1.0	0.0	0.0	0.0	0.0	0.0	0.0	0.0	1.0	0.0	0.0	0.0	0.0	0.0
P24941	O14965	0.2497832254255096	1.0	0.0	0.0	0.0	0.0	0.0	0.0	1.0	1.0	1.0	0.0	0.0	0.0	1.0
P24941	P06213	0.09409286524250804	1.0	0.0	0.0	0.0	0.0	0.0	0.0	0.0	1.0	0.0	1.0	1.0	1.0	0.0
P24941	Q9NTI5	0.1126083290938202	1.0	0.0	0.0	0.0	0.0	0.0	0.0	1.0	0.0	0.0	0.0	0.0	0.0	1.0
P24941	P04637	0.10279362625221569	1.0	0.0	0.0	0.0	0.0	0.0	0.0	0.0	0.0	1.0	0.0	0.0	0.0	0.0
P24941	P01106	0.09068114251377651	1.0	0.0	0.0	0.0	0.0	0.0	0.0	0.0	0.0	1.0	0.0	0.0	0.0	0.0
P24941	P52948	0.06598396018356956	1.0	0.0	0.0	0.0	0.0	0.0	0.0	0.0	1.0	0.0	0.0	0.0	0.0	0.0
P24941	P12931	0.07081565541548314	1.0	0.0	0.0	0.0	0.0	0.0	0.0	1.0	1.0	0.0	0.0	1.0	1.0	1.0
P24941	P31751	0.11658129622953835	1.0	0.0	0.0	0.0	0.0	0.0	0.0	1.0	1.0	0.0	0.0	0.0	0.0	1.0
P31751	O14757	0.13651772864683218	1.0	1.0	0.0	0.0	0.0	0.0	1.0	1.0	0.0	0.0	0.0	0.0	0.0	1.0
P31751	Q53EL6	0.09467242028281735	1.0	1.0	0.0	0.0	0.0	0.0	1.0	0.0	1.0	0.0	0.0	0.0	0.0	1.0
P31751	Q05513	0.20517616018269605	1.0	1.0	0.0	0.0	0.0	0.0	1.0	0.0	1.0	0.0	0.0	0.0	0.0	0.0
P31751	Q12906	0.07591020381825009	1.0	1.0	0.0	0.0	0.0	0.0	1.0	0.0	0.0	0.0	0.0	1.0	0.0	1.0
P31751	P32121	0.12071455674797857	1.0	1.0	0.0	0.0	0.0	0.0	1.0	0.0	0.0	0.0	0.0	1.0	0.0	0.0
P31751	P01308	0.21605809769887813	1.0	1.0	0.0	0.0	0.0	0.0	1.0	0.0	1.0	0.0	0.0	0.0	0.0	0.0
P31751	P49840	0.252046521838121	1.0	1.0	0.0	0.0	0.0	0.0	1.0	1.0	0.0	0.0	0.0	0.0	0.0	0.0
P31751	P42345	0.1773870125008837	1.0	1.0	0.0	0.0	0.0	0.0	1.0	0.0	1.0	0.0	0.0	0.0	1.0	1.0
P31751	P17542	0.06310849385504204	1.0	1.0	0.0	0.0	0.0	0.0	1.0	0.0	0.0	1.0	0.0	0.0	0.0	0.0
P31751	P31749	0.275889721766596	1.0	1.0	0.0	0.0	0.0	0.0	1.0	1.0	1.0	0.0	0.0	0.0	0.0	0.0
P31751	P53350	0.1258869317988849	1.0	1.0	0.0	0.0	0.0	0.0	1.0	1.0	1.0	1.0	1.0	0.0	0.0	1.0
P31751	O15530	0.20435809998452673	1.0	1.0	0.0	0.0	0.0	0.0	1.0	1.0	1.0	0.0	1.0	0.0	0.0	0.0
P31751	P01106	0.11722261790662072	1.0	1.0	0.0	0.0	0.0	0.0	1.0	0.0	0.0	1.0	0.0	0.0	0.0	0.0
O95819	P45983	0.1579614215005923	0.0	0.0	0.0	1.0	0.0	0.0	1.0	1.0	0.0	1.0	0.0	0.0	0.0	0.0
O95819	Q8N4C8	0.35946655801738053	0.0	0.0	0.0	1.0	0.0	0.0	1.0	0.0	0.0	0.0	1.0	0.0	0.0	1.0
O95819	Q9NRI5	0.10621617493777452	0.0	0.0	0.0	1.0	0.0	0.0	1.0	0.0	1.0	0.0	0.0	0.0	0.0	0.0
P50750	P31749	0.09262337472126815	0.0	1.0	0.0	0.0	0.0	0.0	0.0	1.0	1.0	0.0	0.0	0.0	0.0	0.0
P50750	P17542	0.2004694763582165	0.0	1.0	0.0	0.0	0.0	0.0	0.0	0.0	0.0	1.0	0.0	0.0	0.0	0.0
P50750	P02545	0.10952519456442592	0.0	1.0	0.0	0.0	0.0	0.0	0.0	0.0	1.0	0.0	0.0	0.0	0.0	1.0
P50750	O60563	0.41645868699368593	0.0	1.0	0.0	0.0	0.0	0.0	0.0	0.0	0.0	1.0	0.0	0.0	0.0	0.0
P50750	Q8IU85	0.1362021160881542	0.0	1.0	0.0	0.0	0.0	0.0	0.0	0.0	0.0	1.0	0.0	0.0	0.0	1.0
P50750	O96017	0.19974650915049386	0.0	1.0	0.0	0.0	0.0	0.0	0.0	1.0	0.0	1.0	1.0	0.0	0.0	0.0
P50750	Q8WUM0	0.05364214901996805	0.0	1.0	0.0	0.0	0.0	0.0	0.0	0.0	1.0	0.0	0.0	0.0	0.0	0.0
P50750	Q02750	0.17545938979174294	0.0	1.0	0.0	0.0	0.0	0.0	0.0	1.0	0.0	0.0	1.0	1.0	0.0	1.0
P50750	P12931	0.09224567462719427	0.0	1.0	0.0	0.0	0.0	0.0	0.0	1.0	1.0	0.0	0.0	1.0	1.0	1.0
P50750	P04637	0.11581891422347894	0.0	1.0	0.0	0.0	0.0	0.0	0.0	0.0	0.0	1.0	0.0	0.0	0.0	0.0
P49761	O14757	0.1396044619370122	0.0	0.0	0.0	0.0	1.0	0.0	0.0	1.0	0.0	0.0	0.0	0.0	0.0	1.0
P49761	Q13595	0.16331790527529153	0.0	0.0	0.0	0.0	1.0	0.0	0.0	1.0	0.0	0.0	0.0	0.0	0.0	1.0
P49761	O75494	0.1435118972693134	0.0	0.0	0.0	0.0	1.0	0.0	0.0	0.0	1.0	0.0	0.0	0.0	0.0	1.0
P49761	Q07955	0.11594481815285429	0.0	0.0	0.0	0.0	1.0	0.0	0.0	0.0	1.0	0.0	0.0	0.0	0.0	1.0
P49761	Q9UQ35	0.10591591675327953	0.0	0.0	0.0	0.0	1.0	0.0	0.0	1.0	0.0	0.0	0.0	0.0	0.0	1.0
P49761	P04637	0.022575009675729237	0.0	0.0	0.0	0.0	1.0	0.0	0.0	0.0	0.0	1.0	0.0	0.0	0.0	0.0
O75665	Q9UPT9	0.04116193520968984	0.0	0.0	0.0	0.0	1.0	0.0	1.0	1.0	0.0	0.0	0.0	0.0	0.0	0.0
O75665	P49674	0.13012373296719795	0.0	0.0	0.0	0.0	1.0	0.0	1.0	0.0	1.0	0.0	0.0	0.0	0.0	0.0
O75665	P53350	0.1132907130287396	0.0	0.0	0.0	0.0	1.0	0.0	1.0	1.0	1.0	1.0	1.0	0.0	0.0	1.0
O75665	P04637	0.025431864354671714	0.0	0.0	0.0	0.0	1.0	0.0	1.0	0.0	0.0	1.0	0.0	0.0	0.0	0.0
O75665	Q96GD4	0.07805004072738356	0.0	0.0	0.0	0.0	1.0	0.0	1.0	1.0	0.0	1.0	0.0	0.0	0.0	0.0
P02545	Q00535	0.09159886846706494	0.0	1.0	0.0	0.0	0.0	0.0	1.0	0.0	1.0	1.0	0.0	0.0	0.0	0.0
P02545	Q96HA1	0.1710213520086246	0.0	1.0	0.0	0.0	0.0	0.0	1.0	0.0	1.0	0.0	0.0	0.0	0.0	0.0
P02545	O14757	0.0949595336967506	0.0	1.0	0.0	0.0	0.0	0.0	1.0	1.0	0.0	0.0	0.0	0.0	0.0	1.0
P02545	P45983	0.10472812919544652	0.0	1.0	0.0	0.0	0.0	0.0	1.0	1.0	0.0	1.0	0.0	0.0	0.0	0.0
P02545	Q53EL6	0.08738674198193494	0.0	1.0	0.0	0.0	0.0	0.0	1.0	0.0	1.0	0.0	0.0	0.0	0.0	1.0
P02545	Q15007	0.05288321515846955	0.0	1.0	0.0	0.0	0.0	0.0	1.0	1.0	0.0	0.0	0.0	0.0	0.0	0.0
P02545	P27361	0.09587817350894888	0.0	1.0	0.0	0.0	0.0	0.0	1.0	1.0	0.0	0.0	0.0	1.0	0.0	1.0
P02545	P01308	0.08698615156925919	0.0	1.0	0.0	0.0	0.0	0.0	1.0	0.0	1.0	0.0	0.0	0.0	0.0	0.0
P02545	P31749	0.09832872298020492	0.0	1.0	0.0	0.0	0.0	0.0	1.0	1.0	1.0	0.0	0.0	0.0	0.0	0.0
P02545	P51812	0.08037473106798947	0.0	1.0	0.0	0.0	0.0	0.0	1.0	1.0	1.0	1.0	1.0	0.0	0.0	1.0
P02545	P16104	0.07728677611958533	0.0	1.0	0.0	0.0	0.0	0.0	1.0	1.0	0.0	0.0	0.0	0.0	0.0	0.0
P02545	Q8WUM0	0.17916028333746142	0.0	1.0	0.0	0.0	0.0	0.0	1.0	0.0	1.0	0.0	0.0	0.0	0.0	0.0
P02545	P52948	0.1760213160046844	0.0	1.0	0.0	0.0	0.0	0.0	1.0	0.0	1.0	0.0	0.0	0.0	0.0	0.0
P02545	Q9NRI5	0.09713485892164474	0.0	1.0	0.0	0.0	0.0	0.0	1.0	0.0	1.0	0.0	0.0	0.0	0.0	0.0
P02545	Q96RG2	0.06659535904597468	0.0	1.0	0.0	0.0	0.0	0.0	1.0	0.0	1.0	0.0	0.0	0.0	0.0	0.0
P02545	P01106	0.13390457177958473	0.0	1.0	0.0	0.0	0.0	0.0	1.0	0.0	0.0	1.0	0.0	0.0	0.0	0.0
P02545	P04637	0.12193513444029061	0.0	1.0	0.0	0.0	0.0	0.0	1.0	0.0	0.0	1.0	0.0	0.0	0.0	0.0
Q96ES7	Q92831	0.1150555568027114	1.0	0.0	0.0	0.0	0.0	0.0	0.0	0.0	0.0	1.0	0.0	0.0	0.0	0.0
Q96ES7	Q9UPT9	0.25149705383091947	1.0	0.0	0.0	0.0	0.0	0.0	0.0	1.0	0.0	0.0	0.0	0.0	0.0	0.0
Q96ES7	O75528	0.2567744903152761	1.0	0.0	0.0	0.0	0.0	0.0	0.0	1.0	0.0	0.0	0.0	0.0	0.0	0.0
Q96ES7	O75529	0.27708201425713264	1.0	0.0	0.0	0.0	0.0	0.0	0.0	1.0	0.0	0.0	0.0	0.0	0.0	0.0
Q96ES7	Q86TJ2	0.15648456993566842	1.0	0.0	0.0	0.0	0.0	0.0	0.0	1.0	0.0	0.0	0.0	0.0	0.0	0.0
Q96ES7	Q9HBM6	0.10295100051651128	1.0	0.0	0.0	0.0	0.0	0.0	0.0	1.0	0.0	0.0	0.0	0.0	0.0	0.0
O95503	Q9HC52	0.27536988199224266	0.0	0.0	0.0	0.0	1.0	0.0	0.0	0.0	0.0	0.0	0.0	1.0	0.0	1.0
O95503	Q12906	0.2686202818203064	0.0	0.0	0.0	0.0	1.0	0.0	0.0	0.0	0.0	0.0	0.0	1.0	0.0	1.0
P53355	P27361	0.13666551071364938	0.0	1.0	1.0	0.0	0.0	0.0	1.0	1.0	0.0	0.0	0.0	1.0	0.0	1.0
P53355	P48059	0.12011821127524393	0.0	1.0	1.0	0.0	0.0	0.0	1.0	0.0	0.0	0.0	0.0	1.0	0.0	0.0
P53355	O75494	0.08226737140223152	0.0	1.0	1.0	0.0	0.0	0.0	1.0	0.0	1.0	0.0	0.0	0.0	0.0	1.0
P53355	O75676	0.2034454133202473	0.0	1.0	1.0	0.0	0.0	0.0	1.0	1.0	1.0	1.0	0.0	0.0	0.0	0.0
P53355	P51812	0.2896454653284733	0.0	1.0	1.0	0.0	0.0	0.0	1.0	1.0	1.0	1.0	1.0	0.0	0.0	1.0
P53355	Q15349	0.21346527141714805	0.0	1.0	1.0	0.0	0.0	0.0	1.0	0.0	1.0	1.0	0.0	0.0	0.0	0.0
P53355	Q9P1W9	0.2749248622026549	0.0	1.0	1.0	0.0	0.0	0.0	1.0	0.0	1.0	0.0	0.0	0.0	0.0	0.0
P53355	P12931	0.09981422886211316	0.0	1.0	1.0	0.0	0.0	0.0	1.0	1.0	1.0	0.0	0.0	1.0	1.0	1.0
P53355	P04637	0.07173692135307129	0.0	1.0	1.0	0.0	0.0	0.0	1.0	0.0	0.0	1.0	0.0	0.0	0.0	0.0
Q9BW19	O14757	0.06846341133204062	0.0	0.0	1.0	0.0	0.0	0.0	0.0	1.0	0.0	0.0	0.0	0.0	0.0	1.0
Q9C0C2	Q96LI5	0.4213197601030547	0.0	0.0	1.0	0.0	0.0	0.0	1.0	0.0	0.0	1.0	0.0	0.0	0.0	0.0
Q9C0C2	Q9NZN8	0.35323534836963055	0.0	0.0	1.0	0.0	0.0	0.0	1.0	0.0	0.0	1.0	0.0	0.0	0.0	0.0
Q9C0C2	O14965	0.19038700435542538	0.0	0.0	1.0	0.0	0.0	0.0	1.0	1.0	1.0	1.0	0.0	0.0	0.0	1.0
Q9C0C2	P51812	0.08538211677291525	0.0	0.0	1.0	0.0	0.0	0.0	1.0	1.0	1.0	1.0	1.0	0.0	0.0	1.0
Q9C0C2	O75293	0.11500875450898608	0.0	0.0	1.0	0.0	0.0	0.0	1.0	0.0	0.0	0.0	1.0	0.0	0.0	0.0
Q9C0C2	Q9ULM6	0.3871912790263391	0.0	0.0	1.0	0.0	0.0	0.0	1.0	0.0	0.0	1.0	0.0	0.0	0.0	0.0
P09619	Q06124	0.15075099674341427	0.0	0.0	0.0	1.0	1.0	1.0	0.0	0.0	0.0	0.0	0.0	1.0	0.0	0.0
P09619	P27986	0.1388246728608833	0.0	0.0	0.0	1.0	1.0	1.0	0.0	0.0	0.0	0.0	0.0	1.0	1.0	0.0
P09619	P06213	0.21966279356934448	0.0	0.0	0.0	1.0	1.0	1.0	0.0	0.0	1.0	0.0	1.0	1.0	1.0	0.0
P09619	O00459	0.13394723120379184	0.0	0.0	0.0	1.0	1.0	1.0	0.0	0.0	0.0	0.0	1.0	0.0	1.0	0.0
P09619	P12931	0.2000721951745382	0.0	0.0	0.0	1.0	1.0	1.0	0.0	1.0	1.0	0.0	0.0	1.0	1.0	1.0
P31749	Q92831	0.12327577143035429	1.0	1.0	0.0	0.0	0.0	0.0	0.0	0.0	0.0	1.0	0.0	0.0	0.0	0.0
P31749	Q02297	0.11853473826560271	1.0	1.0	0.0	0.0	0.0	0.0	0.0	0.0	0.0	0.0	1.0	1.0	0.0	1.0
P31749	O14757	0.09949583507592508	1.0	1.0	0.0	0.0	0.0	0.0	0.0	1.0	0.0	0.0	0.0	0.0	0.0	1.0
P31749	P45983	0.13576535592762132	1.0	1.0	0.0	0.0	0.0	0.0	0.0	1.0	0.0	1.0	0.0	0.0	0.0	0.0
P31749	Q53EL6	0.093737119173344	1.0	1.0	0.0	0.0	0.0	0.0	0.0	0.0	1.0	0.0	0.0	0.0	0.0	1.0
P31749	P11142	0.08051487521736966	1.0	1.0	0.0	0.0	0.0	0.0	0.0	0.0	0.0	0.0	1.0	0.0	0.0	1.0
P31749	Q05513	0.16789692121621128	1.0	1.0	0.0	0.0	0.0	0.0	0.0	0.0	1.0	0.0	0.0	0.0	0.0	0.0
P31749	P48730	0.11016948717934567	1.0	1.0	0.0	0.0	0.0	0.0	0.0	0.0	1.0	0.0	0.0	0.0	0.0	1.0
P31749	Q12906	0.04851081849917207	1.0	1.0	0.0	0.0	0.0	0.0	0.0	0.0	0.0	0.0	0.0	1.0	0.0	1.0
P31749	Q8N5S9	0.06114884833664561	1.0	1.0	0.0	0.0	0.0	0.0	0.0	0.0	1.0	0.0	1.0	0.0	0.0	1.0
P31749	P32121	0.1563055186109625	1.0	1.0	0.0	0.0	0.0	0.0	0.0	0.0	0.0	0.0	0.0	1.0	0.0	0.0
P31749	P21860	0.10185284871355071	1.0	1.0	0.0	0.0	0.0	0.0	0.0	0.0	0.0	0.0	1.0	1.0	0.0	0.0
P31749	Q99640	0.052325419818295825	1.0	1.0	0.0	0.0	0.0	0.0	0.0	1.0	0.0	1.0	0.0	0.0	0.0	1.0
P31749	P01308	0.21943087296351516	1.0	1.0	0.0	0.0	0.0	0.0	0.0	0.0	1.0	0.0	0.0	0.0	0.0	0.0
P31749	P49840	0.2296867191706334	1.0	1.0	0.0	0.0	0.0	0.0	0.0	1.0	0.0	0.0	0.0	0.0	0.0	0.0
P31749	P42345	0.2275924737522096	1.0	1.0	0.0	0.0	0.0	0.0	0.0	0.0	1.0	0.0	0.0	0.0	1.0	1.0
P31749	O75494	0.028610069024966805	1.0	1.0	0.0	0.0	0.0	0.0	0.0	0.0	1.0	0.0	0.0	0.0	0.0	1.0
P31749	Q07955	0.03532297260740952	1.0	1.0	0.0	0.0	0.0	0.0	0.0	0.0	1.0	0.0	0.0	0.0	0.0	1.0
P31749	P17542	0.05444899592937612	1.0	1.0	0.0	0.0	0.0	0.0	0.0	0.0	0.0	1.0	0.0	0.0	0.0	0.0
P31749	P06213	0.18075628369261798	1.0	1.0	0.0	0.0	0.0	0.0	0.0	0.0	1.0	0.0	1.0	1.0	1.0	0.0
P31749	P12931	0.22230346214765168	1.0	1.0	0.0	0.0	0.0	0.0	0.0	1.0	1.0	0.0	0.0	1.0	1.0	1.0
P31749	Q9UQ35	0.008517642067208361	1.0	1.0	0.0	0.0	0.0	0.0	0.0	1.0	0.0	0.0	0.0	0.0	0.0	1.0
P31749	O15530	0.21134473245745614	1.0	1.0	0.0	0.0	0.0	0.0	0.0	1.0	1.0	0.0	1.0	0.0	0.0	0.0
P31749	O43683	0.044177510092055366	1.0	1.0	0.0	0.0	0.0	0.0	0.0	0.0	0.0	1.0	0.0	0.0	0.0	1.0
P31749	P27986	0.1872923766449943	1.0	1.0	0.0	0.0	0.0	0.0	0.0	0.0	0.0	0.0	0.0	1.0	1.0	0.0
P31749	Q8WUM0	0.05170922384033234	1.0	1.0	0.0	0.0	0.0	0.0	0.0	0.0	1.0	0.0	0.0	0.0	0.0	0.0
P31749	P29317	0.11459273135605202	1.0	1.0	0.0	0.0	0.0	0.0	0.0	0.0	1.0	0.0	0.0	0.0	1.0	1.0
P31749	O14965	0.11705503490007925	1.0	1.0	0.0	0.0	0.0	0.0	0.0	1.0	1.0	1.0	0.0	0.0	0.0	1.0
Q8TDC3	Q8N5S9	0.14678537151215554	0.0	1.0	0.0	0.0	0.0	0.0	0.0	0.0	1.0	0.0	1.0	0.0	0.0	1.0
P27361	P45983	0.2415287723288914	1.0	0.0	0.0	0.0	1.0	0.0	1.0	1.0	0.0	1.0	0.0	0.0	0.0	0.0
P27361	P11142	0.11206470386488196	1.0	0.0	0.0	0.0	1.0	0.0	1.0	0.0	0.0	0.0	1.0	0.0	0.0	1.0
P27361	P36507	0.22065875774925722	1.0	0.0	0.0	0.0	1.0	0.0	1.0	1.0	0.0	1.0	1.0	0.0	0.0	1.0
P27361	Q15007	0.034712997226504894	1.0	0.0	0.0	0.0	1.0	0.0	1.0	1.0	0.0	0.0	0.0	0.0	0.0	0.0
P27361	P17275	0.0745301762652723	1.0	0.0	0.0	0.0	1.0	0.0	1.0	1.0	0.0	0.0	0.0	0.0	0.0	0.0
P27361	Q02750	0.26452766628211083	1.0	0.0	0.0	0.0	1.0	0.0	1.0	1.0	0.0	0.0	1.0	1.0	0.0	1.0
P27361	P04626	0.19261617020972455	1.0	0.0	0.0	0.0	1.0	0.0	1.0	0.0	1.0	0.0	1.0	1.0	0.0	1.0
P27361	P01308	0.12498888817282287	1.0	0.0	0.0	0.0	1.0	0.0	1.0	0.0	1.0	0.0	0.0	0.0	0.0	0.0
P27361	O75676	0.1756572505827672	1.0	0.0	0.0	0.0	1.0	0.0	1.0	1.0	1.0	1.0	0.0	0.0	0.0	0.0
P27361	P04637	0.13915027604573474	1.0	0.0	0.0	0.0	1.0	0.0	1.0	0.0	0.0	1.0	0.0	0.0	0.0	0.0
P27361	Q06124	0.17698135777074203	1.0	0.0	0.0	0.0	1.0	0.0	1.0	0.0	0.0	0.0	0.0	1.0	0.0	0.0
P27361	Q15349	0.10504184291692222	1.0	0.0	0.0	0.0	1.0	0.0	1.0	0.0	1.0	1.0	0.0	0.0	0.0	0.0
P27361	P01106	0.14913889719391107	1.0	0.0	0.0	0.0	1.0	0.0	1.0	0.0	0.0	1.0	0.0	0.0	0.0	0.0
P27361	P06239	0.14451774144158683	1.0	0.0	0.0	0.0	1.0	0.0	1.0	0.0	0.0	0.0	0.0	1.0	1.0	0.0
P27361	P51812	0.14384446799021533	1.0	0.0	0.0	0.0	1.0	0.0	1.0	1.0	1.0	1.0	1.0	0.0	0.0	1.0
P27361	P17542	0.09198785346015158	1.0	0.0	0.0	0.0	1.0	0.0	1.0	0.0	0.0	1.0	0.0	0.0	0.0	0.0
P27361	Q16659	0.06714785258526407	1.0	0.0	0.0	0.0	1.0	0.0	1.0	1.0	1.0	1.0	0.0	0.0	0.0	1.0
P27361	P01375	0.13794288623814285	1.0	0.0	0.0	0.0	1.0	0.0	1.0	0.0	1.0	0.0	0.0	0.0	1.0	0.0
P27361	Q9UQ35	0.01819231442286956	1.0	0.0	0.0	0.0	1.0	0.0	1.0	1.0	0.0	0.0	0.0	0.0	0.0	1.0
P27361	P32121	0.14134801391822002	1.0	0.0	0.0	0.0	1.0	0.0	1.0	0.0	0.0	0.0	0.0	1.0	0.0	0.0
Q9NRI5	Q00535	0.12817881718753799	0.0	1.0	0.0	0.0	0.0	0.0	0.0	0.0	1.0	1.0	0.0	0.0	0.0	0.0
Q9NRI5	Q5VT25	0.05783084928586396	0.0	1.0	0.0	0.0	0.0	0.0	0.0	1.0	0.0	0.0	0.0	0.0	0.0	1.0
Q9NRI5	Q8N4C8	0.12813810504584242	0.0	1.0	0.0	0.0	0.0	0.0	0.0	0.0	0.0	0.0	1.0	0.0	0.0	1.0
Q9NRI5	Q8WVM7	0.0435018446424772	0.0	1.0	0.0	0.0	0.0	0.0	0.0	1.0	0.0	0.0	0.0	0.0	0.0	0.0
Q9NRI5	Q9UBW8	0.02673833251697876	0.0	1.0	0.0	0.0	0.0	0.0	0.0	1.0	0.0	0.0	0.0	0.0	0.0	0.0
Q9NRI5	Q9NZN8	0.05798215120297496	0.0	1.0	0.0	0.0	0.0	0.0	0.0	0.0	0.0	1.0	0.0	0.0	0.0	0.0
Q9NRI5	Q13620	0.04012658190386704	0.0	1.0	0.0	0.0	0.0	0.0	0.0	1.0	0.0	0.0	0.0	0.0	0.0	1.0
Q9NRI5	Q9BUQ8	0.025429058692127946	0.0	1.0	0.0	0.0	0.0	0.0	0.0	1.0	0.0	0.0	0.0	0.0	0.0	0.0
Q9NRI5	Q69YN4	0.04064694176745291	0.0	1.0	0.0	0.0	0.0	0.0	0.0	1.0	0.0	0.0	0.0	0.0	0.0	0.0
Q9NRI5	P27986	0.08132357877007418	0.0	1.0	0.0	0.0	0.0	0.0	0.0	0.0	0.0	0.0	0.0	1.0	1.0	0.0
Q9NRI5	P52948	0.06262994784056408	0.0	1.0	0.0	0.0	0.0	0.0	0.0	0.0	1.0	0.0	0.0	0.0	0.0	0.0
Q9NRI5	O75175	0.06126720774006989	0.0	1.0	0.0	0.0	0.0	0.0	0.0	0.0	0.0	1.0	0.0	0.0	0.0	0.0
Q9NRI5	O15530	0.11162830998054034	0.0	1.0	0.0	0.0	0.0	0.0	0.0	1.0	1.0	0.0	1.0	0.0	0.0	0.0
P52564	P45983	0.19406722324297498	0.0	0.0	0.0	1.0	0.0	0.0	0.0	1.0	0.0	1.0	0.0	0.0	0.0	0.0
P52564	O75293	0.2752560089679604	0.0	0.0	0.0	1.0	0.0	0.0	0.0	0.0	0.0	0.0	1.0	0.0	0.0	0.0
Q9UKT4	P53350	0.25288147757157575	0.0	0.0	1.0	0.0	0.0	0.0	0.0	1.0	1.0	1.0	1.0	0.0	0.0	1.0
Q9UKT4	P12931	0.0815554371723762	0.0	0.0	1.0	0.0	0.0	0.0	0.0	1.0	1.0	0.0	0.0	1.0	1.0	1.0
Q00535	P49674	0.09267456027369483	0.0	1.0	1.0	0.0	0.0	0.0	0.0	0.0	1.0	0.0	0.0	0.0	0.0	0.0
Q00535	P48730	0.12208303086073295	0.0	1.0	1.0	0.0	0.0	0.0	0.0	0.0	1.0	0.0	0.0	0.0	0.0	1.0
Q00535	Q02750	0.13617152220043638	0.0	1.0	1.0	0.0	0.0	0.0	0.0	1.0	0.0	0.0	1.0	1.0	0.0	1.0
Q00535	Q15349	0.10171733229346845	0.0	1.0	1.0	0.0	0.0	0.0	0.0	0.0	1.0	1.0	0.0	0.0	0.0	0.0
Q00535	Q8N5S9	0.09897321508663605	0.0	1.0	1.0	0.0	0.0	0.0	0.0	0.0	1.0	0.0	1.0	0.0	0.0	1.0
Q00535	O75494	0.038486090212605004	0.0	1.0	1.0	0.0	0.0	0.0	0.0	0.0	1.0	0.0	0.0	0.0	0.0	1.0
Q00535	P36507	0.11189536813424683	0.0	1.0	1.0	0.0	0.0	0.0	0.0	1.0	0.0	1.0	1.0	0.0	0.0	1.0
Q00535	P04626	0.16565671897570547	0.0	1.0	1.0	0.0	0.0	0.0	0.0	0.0	1.0	0.0	1.0	1.0	0.0	1.0
Q00535	P21860	0.12019840919031831	0.0	1.0	1.0	0.0	0.0	0.0	0.0	0.0	0.0	0.0	1.0	1.0	0.0	0.0
Q00535	P04629	0.18394201679894864	0.0	1.0	1.0	0.0	0.0	0.0	0.0	0.0	0.0	0.0	1.0	0.0	0.0	0.0
Q00535	P01106	0.10594428619790773	0.0	1.0	1.0	0.0	0.0	0.0	0.0	0.0	0.0	1.0	0.0	0.0	0.0	0.0
Q00535	P12931	0.15659878114226633	0.0	1.0	1.0	0.0	0.0	0.0	0.0	1.0	1.0	0.0	0.0	1.0	1.0	1.0
Q00535	P04637	0.1518124351996774	0.0	1.0	1.0	0.0	0.0	0.0	0.0	0.0	0.0	1.0	0.0	0.0	0.0	0.0
Q92831	O75528	0.2588204846005785	0.0	0.0	1.0	0.0	0.0	0.0	0.0	1.0	0.0	0.0	0.0	0.0	0.0	0.0
Q92831	O75529	0.22516125278535445	0.0	0.0	1.0	0.0	0.0	0.0	0.0	1.0	0.0	0.0	0.0	0.0	0.0	0.0
Q92831	P04637	0.1345209729954627	0.0	0.0	1.0	0.0	0.0	0.0	0.0	0.0	0.0	1.0	0.0	0.0	0.0	0.0
Q92831	P16104	0.11329550822284443	0.0	0.0	1.0	0.0	0.0	0.0	0.0	1.0	0.0	0.0	0.0	0.0	0.0	0.0
P04637	O14757	0.13083182139017469	0.0	0.0	1.0	0.0	0.0	0.0	0.0	1.0	0.0	0.0	0.0	0.0	0.0	1.0
P04637	P45983	0.14626490428610506	0.0	0.0	1.0	0.0	0.0	0.0	0.0	1.0	0.0	1.0	0.0	0.0	0.0	0.0
P04637	P36507	0.08613423601922934	0.0	0.0	1.0	0.0	0.0	0.0	0.0	1.0	0.0	1.0	1.0	0.0	0.0	1.0
P04637	O60264	0.07053542725825837	0.0	0.0	1.0	0.0	0.0	0.0	0.0	0.0	1.0	0.0	0.0	1.0	0.0	0.0
P04637	P48730	0.07643362830101892	0.0	0.0	1.0	0.0	0.0	0.0	0.0	0.0	1.0	0.0	0.0	0.0	0.0	1.0
P04637	P63162	0.0185507671826093	0.0	0.0	1.0	0.0	0.0	0.0	0.0	0.0	0.0	1.0	0.0	0.0	0.0	0.0
P04637	P49840	0.16607326142746207	0.0	0.0	1.0	0.0	0.0	0.0	0.0	1.0	0.0	0.0	0.0	0.0	0.0	0.0
P04637	P42345	0.14804480771469025	0.0	0.0	1.0	0.0	0.0	0.0	0.0	0.0	1.0	0.0	0.0	0.0	1.0	1.0
P04637	Q02750	0.10994138989124469	0.0	0.0	1.0	0.0	0.0	0.0	0.0	1.0	0.0	0.0	1.0	1.0	0.0	1.0
P04637	P49674	0.06765671067229571	0.0	0.0	1.0	0.0	0.0	0.0	0.0	0.0	1.0	0.0	0.0	0.0	0.0	0.0
P04637	O43683	0.044708690536605825	0.0	0.0	1.0	0.0	0.0	0.0	0.0	0.0	0.0	1.0	0.0	0.0	0.0	1.0
P04637	O14965	0.12198257117738011	0.0	0.0	1.0	0.0	0.0	0.0	0.0	1.0	1.0	1.0	0.0	0.0	0.0	1.0
P04637	Q96GD4	0.11863751019497057	0.0	0.0	1.0	0.0	0.0	0.0	0.0	1.0	0.0	1.0	0.0	0.0	0.0	0.0
P04637	P62877	0.09393393042959065	0.0	0.0	1.0	0.0	0.0	0.0	0.0	1.0	0.0	0.0	0.0	0.0	1.0	0.0
P04637	P06213	0.10071068631651686	0.0	0.0	1.0	0.0	0.0	0.0	0.0	0.0	1.0	0.0	1.0	1.0	1.0	0.0
P04637	P53350	0.11842617875931684	0.0	0.0	1.0	0.0	0.0	0.0	0.0	1.0	1.0	1.0	1.0	0.0	0.0	1.0
P04637	P51812	0.08840127493967427	0.0	0.0	1.0	0.0	0.0	0.0	0.0	1.0	1.0	1.0	1.0	0.0	0.0	1.0
P04637	P16104	0.09932785741092923	0.0	0.0	1.0	0.0	0.0	0.0	0.0	1.0	0.0	0.0	0.0	0.0	0.0	0.0
P04637	O96017	0.19073077140743733	0.0	0.0	1.0	0.0	0.0	0.0	0.0	1.0	0.0	1.0	1.0	0.0	0.0	0.0
P04637	P01375	0.1511453005749276	0.0	0.0	1.0	0.0	0.0	0.0	0.0	0.0	1.0	0.0	0.0	0.0	1.0	0.0
P04637	O14641	0.0910786660807614	0.0	0.0	1.0	0.0	0.0	0.0	0.0	0.0	0.0	0.0	0.0	1.0	0.0	0.0
P04637	P12931	0.14732449060490363	0.0	0.0	1.0	0.0	0.0	0.0	0.0	1.0	1.0	0.0	0.0	1.0	1.0	1.0
P04637	P01106	0.16167150621239865	0.0	0.0	1.0	0.0	0.0	0.0	0.0	0.0	0.0	1.0	0.0	0.0	0.0	0.0
P04637	Q16659	0.026597024913794627	0.0	0.0	1.0	0.0	0.0	0.0	0.0	1.0	1.0	1.0	0.0	0.0	0.0	1.0
Q15375	P29317	0.23677903012496637	0.0	1.0	0.0	0.0	0.0	0.0	0.0	0.0	1.0	0.0	0.0	0.0	1.0	1.0
O94906	P63162	0.5163049799277936	1.0	0.0	0.0	0.0	0.0	0.0	1.0	0.0	0.0	1.0	0.0	0.0	0.0	0.0
O94906	Q13523	0.3245525856105861	1.0	0.0	0.0	0.0	0.0	0.0	1.0	1.0	0.0	0.0	0.0	0.0	0.0	1.0
O94906	O95400	0.7474041808047851	1.0	0.0	0.0	0.0	0.0	0.0	1.0	1.0	0.0	0.0	0.0	0.0	0.0	0.0
O94906	Q9BUQ8	0.44961219132311336	1.0	0.0	0.0	0.0	0.0	0.0	1.0	1.0	0.0	0.0	0.0	0.0	0.0	0.0
O94906	Q96DI7	0.5776067269657262	1.0	0.0	0.0	0.0	0.0	0.0	1.0	1.0	0.0	0.0	0.0	0.0	0.0	0.0
O94906	Q9UQ35	0.4903830396699887	1.0	0.0	0.0	0.0	0.0	0.0	1.0	1.0	0.0	0.0	0.0	0.0	0.0	1.0
O94906	P01106	0.03280434649543268	1.0	0.0	0.0	0.0	0.0	0.0	1.0	0.0	0.0	1.0	0.0	0.0	0.0	0.0
O94906	Q15428	0.5604424664117053	1.0	0.0	0.0	0.0	0.0	0.0	1.0	0.0	0.0	1.0	0.0	0.0	0.0	0.0
O94906	P10398	0.0365933078339977	1.0	0.0	0.0	0.0	0.0	0.0	1.0	0.0	0.0	0.0	1.0	0.0	0.0	1.0
Q9UQ35	Q08170	0.22650497236789768	1.0	0.0	0.0	0.0	0.0	0.0	1.0	0.0	1.0	0.0	0.0	0.0	0.0	0.0
Q9UQ35	O14757	0.04183640764425196	1.0	0.0	0.0	0.0	0.0	0.0	1.0	1.0	0.0	0.0	0.0	0.0	0.0	1.0
Q9UQ35	P45983	0.035475679197336664	1.0	0.0	0.0	0.0	0.0	0.0	1.0	1.0	0.0	1.0	0.0	0.0	0.0	0.0
Q9UQ35	Q13523	0.39850211124684637	1.0	0.0	0.0	0.0	0.0	0.0	1.0	1.0	0.0	0.0	0.0	0.0	0.0	1.0
Q9UQ35	P32121	0.021562268176828644	1.0	0.0	0.0	0.0	0.0	0.0	1.0	0.0	0.0	0.0	0.0	1.0	0.0	0.0
Q9UQ35	Q5VT25	0.050396439410195164	1.0	0.0	0.0	0.0	0.0	0.0	1.0	1.0	0.0	0.0	0.0	0.0	0.0	1.0
Q9UQ35	P42345	0.013876039661980939	1.0	0.0	0.0	0.0	0.0	0.0	1.0	0.0	1.0	0.0	0.0	0.0	1.0	1.0
Q9UQ35	P49674	0.05807719752045311	1.0	0.0	0.0	0.0	0.0	0.0	1.0	0.0	1.0	0.0	0.0	0.0	0.0	0.0
Q9UQ35	P61326	0.2640724557439282	1.0	0.0	0.0	0.0	0.0	0.0	1.0	0.0	1.0	0.0	0.0	0.0	0.0	0.0
Q9UQ35	P51812	0.033050270324237394	1.0	0.0	0.0	0.0	0.0	0.0	1.0	1.0	1.0	1.0	1.0	0.0	0.0	1.0
Q9UQ35	Q15428	0.4080998537911162	1.0	0.0	0.0	0.0	0.0	0.0	1.0	0.0	0.0	1.0	0.0	0.0	0.0	0.0
P51812	O14757	0.2017286497105416	1.0	1.0	1.0	1.0	0.0	0.0	1.0	1.0	0.0	0.0	0.0	0.0	0.0	1.0
P51812	P45983	0.20998176120322548	1.0	1.0	1.0	1.0	0.0	0.0	1.0	1.0	0.0	1.0	0.0	0.0	0.0	0.0
P51812	Q53EL6	0.15023068831402575	1.0	1.0	1.0	1.0	0.0	0.0	1.0	0.0	1.0	0.0	0.0	0.0	0.0	1.0
P51812	P11142	0.10001209229942352	1.0	1.0	1.0	1.0	0.0	0.0	1.0	0.0	0.0	0.0	1.0	0.0	0.0	1.0
P51812	Q13523	0.15643827471538888	1.0	1.0	1.0	1.0	0.0	0.0	1.0	1.0	0.0	0.0	0.0	0.0	0.0	1.0
P51812	Q9H1B7	0.2210268002408124	1.0	1.0	1.0	1.0	0.0	0.0	1.0	0.0	0.0	1.0	0.0	0.0	0.0	0.0
P51812	P49840	0.13835148149281096	1.0	1.0	1.0	1.0	0.0	0.0	1.0	1.0	0.0	0.0	0.0	0.0	0.0	0.0
P51812	P42345	0.10981985977669016	1.0	1.0	1.0	1.0	0.0	0.0	1.0	0.0	1.0	0.0	0.0	0.0	1.0	1.0
P51812	P49674	0.19318961129871465	1.0	1.0	1.0	1.0	0.0	0.0	1.0	0.0	1.0	0.0	0.0	0.0	0.0	0.0
P51812	O75494	0.09957384292936754	1.0	1.0	1.0	1.0	0.0	0.0	1.0	0.0	1.0	0.0	0.0	0.0	0.0	1.0
P51812	Q9BUQ8	0.08064307508021328	1.0	1.0	1.0	1.0	0.0	0.0	1.0	1.0	0.0	0.0	0.0	0.0	0.0	0.0
P51812	P29317	0.11641418075123082	1.0	1.0	1.0	1.0	0.0	0.0	1.0	0.0	1.0	0.0	0.0	0.0	1.0	1.0
P51812	P12931	0.11497514408523227	1.0	1.0	1.0	1.0	0.0	0.0	1.0	1.0	1.0	0.0	0.0	1.0	1.0	1.0
P51812	P35916	0.17247909202326306	1.0	1.0	1.0	1.0	0.0	0.0	1.0	1.0	0.0	0.0	0.0	0.0	1.0	0.0
P51812	O15530	0.1353628694309728	1.0	1.0	1.0	1.0	0.0	0.0	1.0	1.0	1.0	0.0	1.0	0.0	0.0	0.0
P51812	Q15349	0.2897723702148098	1.0	1.0	1.0	1.0	0.0	0.0	1.0	0.0	1.0	1.0	0.0	0.0	0.0	0.0
P51812	P16104	0.11181133115363147	1.0	1.0	1.0	1.0	0.0	0.0	1.0	1.0	0.0	0.0	0.0	0.0	0.0	0.0
P61326	Q08170	0.5023083693731892	0.0	1.0	0.0	0.0	0.0	0.0	0.0	0.0	1.0	0.0	0.0	0.0	0.0	0.0
P61326	P62633	0.172592372213226	0.0	1.0	0.0	0.0	0.0	0.0	0.0	0.0	1.0	0.0	0.0	0.0	0.0	0.0
P61326	Q12906	0.16191372985499913	0.0	1.0	0.0	0.0	0.0	0.0	0.0	0.0	0.0	0.0	0.0	1.0	0.0	1.0
P61326	Q13523	0.23721438818583268	0.0	1.0	0.0	0.0	0.0	0.0	0.0	1.0	0.0	0.0	0.0	0.0	0.0	1.0
P61326	O75533	0.2367863818979737	0.0	1.0	0.0	0.0	0.0	0.0	0.0	0.0	0.0	1.0	0.0	0.0	0.0	1.0
P61326	Q13595	0.3179701030970828	0.0	1.0	0.0	0.0	0.0	0.0	0.0	1.0	0.0	0.0	0.0	0.0	0.0	1.0
P61326	O75494	0.3449134288299947	0.0	1.0	0.0	0.0	0.0	0.0	0.0	0.0	1.0	0.0	0.0	0.0	0.0	1.0
P61326	Q07955	0.441428630866225	0.0	1.0	0.0	0.0	0.0	0.0	0.0	0.0	1.0	0.0	0.0	0.0	0.0	1.0
P61326	Q96MU7	0.40995058535374557	0.0	1.0	0.0	0.0	0.0	0.0	0.0	0.0	1.0	0.0	0.0	0.0	0.0	0.0
P61326	Q96DI7	0.26934787847197933	0.0	1.0	0.0	0.0	0.0	0.0	0.0	1.0	0.0	0.0	0.0	0.0	0.0	0.0
P35916	P12931	0.13397770839537843	1.0	0.0	0.0	0.0	0.0	1.0	0.0	1.0	1.0	0.0	0.0	1.0	1.0	1.0
P63162	O75533	0.47365779105850014	0.0	0.0	1.0	0.0	0.0	0.0	0.0	0.0	0.0	1.0	0.0	0.0	0.0	1.0
P63162	Q9BUQ8	0.3645703150626065	0.0	0.0	1.0	0.0	0.0	0.0	0.0	1.0	0.0	0.0	0.0	0.0	0.0	0.0
P63162	Q15428	0.44241308127685586	0.0	0.0	1.0	0.0	0.0	0.0	0.0	0.0	0.0	1.0	0.0	0.0	0.0	0.0
P63162	O95400	0.44311852171094346	0.0	0.0	1.0	0.0	0.0	0.0	0.0	1.0	0.0	0.0	0.0	0.0	0.0	0.0
P27986	P45983	0.13431823103119653	0.0	0.0	0.0	0.0	1.0	1.0	0.0	1.0	0.0	1.0	0.0	0.0	0.0	0.0
P27986	P11142	0.10512345064270771	0.0	0.0	0.0	0.0	1.0	1.0	0.0	0.0	0.0	0.0	1.0	0.0	0.0	1.0
P27986	P48730	0.06779599003782677	0.0	0.0	0.0	0.0	1.0	1.0	0.0	0.0	1.0	0.0	0.0	0.0	0.0	1.0
P27986	P21860	0.1291286511390268	0.0	0.0	0.0	0.0	1.0	1.0	0.0	0.0	0.0	0.0	1.0	1.0	0.0	0.0
P27986	P04626	0.2056237985436629	0.0	0.0	0.0	0.0	1.0	1.0	0.0	0.0	1.0	0.0	1.0	1.0	0.0	1.0
P27986	P04629	0.14303385794290174	0.0	0.0	0.0	0.0	1.0	1.0	0.0	0.0	0.0	0.0	1.0	0.0	0.0	0.0
P27986	O14733	0.12255622679011158	0.0	0.0	0.0	0.0	1.0	1.0	0.0	0.0	0.0	0.0	1.0	0.0	0.0	0.0
P27986	P12931	0.21367279600424152	0.0	0.0	0.0	0.0	1.0	1.0	0.0	1.0	1.0	0.0	0.0	1.0	1.0	1.0
P27986	P10398	0.06802085473026723	0.0	0.0	0.0	0.0	1.0	1.0	0.0	0.0	0.0	0.0	1.0	0.0	0.0	1.0
P27986	P06213	0.17631159282230113	0.0	0.0	0.0	0.0	1.0	1.0	0.0	0.0	1.0	0.0	1.0	1.0	1.0	0.0
P27986	P06239	0.17118391397523622	0.0	0.0	0.0	0.0	1.0	1.0	0.0	0.0	0.0	0.0	0.0	1.0	1.0	0.0
Q9NTI5	Q8N3U4	0.30775165902324136	1.0	0.0	0.0	0.0	0.0	0.0	1.0	1.0	0.0	0.0	0.0	0.0	0.0	0.0
Q9NTI5	Q14683	0.28483223088124265	1.0	0.0	0.0	0.0	0.0	0.0	1.0	1.0	0.0	0.0	0.0	0.0	0.0	0.0
Q9NTI5	Q8WVM7	0.3155552103166722	1.0	0.0	0.0	0.0	0.0	0.0	1.0	1.0	0.0	0.0	0.0	0.0	0.0	0.0
Q9NTI5	P01106	0.0634184473095225	1.0	0.0	0.0	0.0	0.0	0.0	1.0	0.0	0.0	1.0	0.0	0.0	0.0	0.0
P17542	P36507	0.08020995364541103	0.0	0.0	1.0	0.0	0.0	0.0	0.0	1.0	0.0	1.0	1.0	0.0	0.0	1.0
P17542	Q02750	0.10651622815433305	0.0	0.0	1.0	0.0	0.0	0.0	0.0	1.0	0.0	0.0	1.0	1.0	0.0	1.0
P36507	O14757	0.16857928786859522	1.0	0.0	1.0	1.0	0.0	0.0	1.0	1.0	0.0	0.0	0.0	0.0	0.0	1.0
P36507	P11142	0.104417032871989	1.0	0.0	1.0	1.0	0.0	0.0	1.0	0.0	0.0	0.0	1.0	0.0	0.0	1.0
P36507	P10398	0.30409860918053433	1.0	0.0	1.0	1.0	0.0	0.0	1.0	0.0	0.0	0.0	1.0	0.0	0.0	1.0
P36507	P53350	0.14314018746110713	1.0	0.0	1.0	1.0	0.0	0.0	1.0	1.0	1.0	1.0	1.0	0.0	0.0	1.0
P36507	Q15349	0.14704822893430256	1.0	0.0	1.0	1.0	0.0	0.0	1.0	0.0	1.0	1.0	0.0	0.0	0.0	0.0
P36507	O15530	0.16290897726640727	1.0	0.0	1.0	1.0	0.0	0.0	1.0	1.0	1.0	0.0	1.0	0.0	0.0	0.0
O95400	Q96DI7	0.49798424143661213	1.0	0.0	0.0	0.0	0.0	0.0	0.0	1.0	0.0	0.0	0.0	0.0	0.0	0.0
O95400	Q9BUQ8	0.40475625502753415	1.0	0.0	0.0	0.0	0.0	0.0	0.0	1.0	0.0	0.0	0.0	0.0	0.0	0.0
O95400	Q15428	0.39774782148388577	1.0	0.0	0.0	0.0	0.0	0.0	0.0	0.0	0.0	1.0	0.0	0.0	0.0	0.0
O75175	Q9ULM6	0.5431304798875946	0.0	0.0	1.0	0.0	0.0	0.0	0.0	0.0	0.0	1.0	0.0	0.0	0.0	0.0
O75175	Q9NZN8	0.6259523029085358	0.0	0.0	1.0	0.0	0.0	0.0	0.0	0.0	0.0	1.0	0.0	0.0	0.0	0.0
O75175	Q96LI5	0.6088313867199301	0.0	0.0	1.0	0.0	0.0	0.0	0.0	0.0	0.0	1.0	0.0	0.0	0.0	0.0
O75175	O75293	0.08867535502148027	0.0	0.0	1.0	0.0	0.0	0.0	0.0	0.0	0.0	0.0	1.0	0.0	0.0	0.0
O75293	Q92600	0.15177395463081741	0.0	0.0	0.0	1.0	0.0	0.0	0.0	0.0	0.0	1.0	0.0	0.0	0.0	0.0
O75293	Q96LI5	0.05915922886592548	0.0	0.0	0.0	1.0	0.0	0.0	0.0	0.0	0.0	1.0	0.0	0.0	0.0	0.0
O75293	O14733	0.23102282888217654	0.0	0.0	0.0	1.0	0.0	0.0	0.0	0.0	0.0	0.0	1.0	0.0	0.0	0.0
O95067	P33552	0.2545699202412986	1.0	0.0	0.0	0.0	0.0	0.0	1.0	1.0	0.0	0.0	0.0	0.0	0.0	0.0
O95067	Q99640	0.21005539632788614	1.0	0.0	0.0	0.0	0.0	0.0	1.0	1.0	0.0	1.0	0.0	0.0	0.0	1.0
O95067	P61024	0.21590087389909499	1.0	0.0	0.0	0.0	0.0	0.0	1.0	1.0	0.0	0.0	0.0	0.0	0.0	0.0
O95067	O14965	0.11843952422084345	1.0	0.0	0.0	0.0	0.0	0.0	1.0	1.0	1.0	1.0	0.0	0.0	0.0	1.0
P45983	O00712	0.08281565029495282	1.0	0.0	1.0	0.0	0.0	0.0	0.0	1.0	0.0	0.0	0.0	0.0	0.0	1.0
P45983	P17275	0.07994014015660085	1.0	0.0	1.0	0.0	0.0	0.0	0.0	1.0	0.0	0.0	0.0	0.0	0.0	0.0
P45983	O75533	0.054579801996517664	1.0	0.0	1.0	0.0	0.0	0.0	0.0	0.0	0.0	1.0	0.0	0.0	0.0	1.0
P45983	P11142	0.1322612542331689	1.0	0.0	1.0	0.0	0.0	0.0	0.0	0.0	0.0	0.0	1.0	0.0	0.0	1.0
P45983	O14733	0.2145438775440426	1.0	0.0	1.0	0.0	0.0	0.0	0.0	0.0	0.0	0.0	1.0	0.0	0.0	0.0
P45983	P52948	0.07357880763011465	1.0	0.0	1.0	0.0	0.0	0.0	0.0	0.0	1.0	0.0	0.0	0.0	0.0	0.0
P45983	O96017	0.18591700251931798	1.0	0.0	1.0	0.0	0.0	0.0	0.0	1.0	0.0	1.0	1.0	0.0	0.0	0.0
P45983	Q05513	0.1613449085125359	1.0	0.0	1.0	0.0	0.0	0.0	0.0	0.0	1.0	0.0	0.0	0.0	0.0	0.0
P45983	P01106	0.11285915154656798	1.0	0.0	1.0	0.0	0.0	0.0	0.0	0.0	0.0	1.0	0.0	0.0	0.0	0.0
P45983	P06239	0.12878876066555525	1.0	0.0	1.0	0.0	0.0	0.0	0.0	0.0	0.0	0.0	0.0	1.0	1.0	0.0
P45983	Q99640	0.1348845833121941	1.0	0.0	1.0	0.0	0.0	0.0	0.0	1.0	0.0	1.0	0.0	0.0	0.0	1.0
P45983	O43684	0.03613224375498225	1.0	0.0	1.0	0.0	0.0	0.0	0.0	0.0	0.0	1.0	0.0	0.0	0.0	0.0
P45983	P16104	0.09921144938851362	1.0	0.0	1.0	0.0	0.0	0.0	0.0	1.0	0.0	0.0	0.0	0.0	0.0	0.0
P45983	Q16659	0.13698950937660623	1.0	0.0	1.0	0.0	0.0	0.0	0.0	1.0	1.0	1.0	0.0	0.0	0.0	1.0
P45983	Q9H1B7	0.08844819681085067	1.0	0.0	1.0	0.0	0.0	0.0	0.0	0.0	0.0	1.0	0.0	0.0	0.0	0.0
P06239	P11142	0.07551164720971405	0.0	0.0	0.0	0.0	1.0	1.0	0.0	0.0	0.0	0.0	1.0	0.0	0.0	1.0
P06239	P21860	0.19230884471524975	0.0	0.0	0.0	0.0	1.0	1.0	0.0	0.0	0.0	0.0	1.0	1.0	0.0	0.0
P06239	O43296	0.020488892140712867	0.0	0.0	0.0	0.0	1.0	1.0	0.0	0.0	0.0	0.0	1.0	0.0	0.0	0.0
P06239	Q16659	0.09990593078939457	0.0	0.0	0.0	0.0	1.0	1.0	0.0	1.0	1.0	1.0	0.0	0.0	0.0	1.0
P06239	P12931	0.17677446633244912	0.0	0.0	0.0	0.0	1.0	1.0	0.0	1.0	1.0	0.0	0.0	1.0	1.0	1.0
O75528	P11142	0.06566524494245915	1.0	0.0	0.0	0.0	0.0	0.0	0.0	0.0	0.0	0.0	1.0	0.0	0.0	1.0
O75528	Q9UPT9	0.47304984624346896	1.0	0.0	0.0	0.0	0.0	0.0	0.0	1.0	0.0	0.0	0.0	0.0	0.0	0.0
O75528	Q9HBM6	0.19823743939868088	1.0	0.0	0.0	0.0	0.0	0.0	0.0	1.0	0.0	0.0	0.0	0.0	0.0	0.0
O75528	Q86TJ2	0.35899054360881427	1.0	0.0	0.0	0.0	0.0	0.0	0.0	1.0	0.0	0.0	0.0	0.0	0.0	0.0
O75528	O75529	0.41109055796302735	1.0	0.0	0.0	0.0	0.0	0.0	0.0	1.0	0.0	0.0	0.0	0.0	0.0	0.0
O60563	P48730	0.07958448023790565	0.0	0.0	1.0	0.0	0.0	0.0	0.0	0.0	1.0	0.0	0.0	0.0	0.0	1.0
O60563	Q13523	0.06267001909932572	0.0	0.0	1.0	0.0	0.0	0.0	0.0	1.0	0.0	0.0	0.0	0.0	0.0	1.0
O60563	P49674	0.08099290304635604	0.0	0.0	1.0	0.0	0.0	0.0	0.0	0.0	1.0	0.0	0.0	0.0	0.0	0.0
O60563	P53350	0.10798479363937012	0.0	0.0	1.0	0.0	0.0	0.0	0.0	1.0	1.0	1.0	1.0	0.0	0.0	1.0
O60563	Q16659	0.06256881072202901	0.0	0.0	1.0	0.0	0.0	0.0	0.0	1.0	1.0	1.0	0.0	0.0	0.0	1.0
Q08170	Q07955	0.3784602716471549	0.0	1.0	0.0	0.0	0.0	0.0	0.0	0.0	1.0	0.0	0.0	0.0	0.0	1.0
Q08170	Q13620	0.05342163305403542	0.0	1.0	0.0	0.0	0.0	0.0	0.0	1.0	0.0	0.0	0.0	0.0	0.0	1.0
Q08170	O75494	0.4714262219230588	0.0	1.0	0.0	0.0	0.0	0.0	0.0	0.0	1.0	0.0	0.0	0.0	0.0	1.0
Q08170	Q15428	0.17431534089935416	0.0	1.0	0.0	0.0	0.0	0.0	0.0	0.0	0.0	1.0	0.0	0.0	0.0	0.0
Q8WUM0	P52948	0.5954502180240067	0.0	1.0	0.0	0.0	0.0	0.0	0.0	0.0	1.0	0.0	0.0	0.0	0.0	0.0
Q8WUM0	P01106	0.05667637909654795	0.0	1.0	0.0	0.0	0.0	0.0	0.0	0.0	0.0	1.0	0.0	0.0	0.0	0.0
O75529	Q9UPT9	0.3722979499553516	1.0	0.0	0.0	0.0	0.0	0.0	0.0	1.0	0.0	0.0	0.0	0.0	0.0	0.0
O75529	Q9HBM6	0.30022834993328246	1.0	0.0	0.0	0.0	0.0	0.0	0.0	1.0	0.0	0.0	0.0	0.0	0.0	0.0
O75529	Q86TJ2	0.35473633711896263	1.0	0.0	0.0	0.0	0.0	0.0	0.0	1.0	0.0	0.0	0.0	0.0	0.0	0.0
O75529	P16104	0.12752237601905697	1.0	0.0	0.0	0.0	0.0	0.0	0.0	1.0	0.0	0.0	0.0	0.0	0.0	0.0
P68106	Q13557	0.22734647400206814	0.0	0.0	0.0	0.0	1.0	0.0	0.0	0.0	0.0	0.0	0.0	1.0	0.0	1.0
Q06124	P29317	0.11806126870017265	0.0	0.0	0.0	0.0	1.0	0.0	0.0	0.0	1.0	0.0	0.0	0.0	1.0	1.0
Q06124	P06213	0.17110882035819333	0.0	0.0	0.0	0.0	1.0	0.0	0.0	0.0	1.0	0.0	1.0	1.0	1.0	0.0
Q06124	O00459	0.16685067914329627	0.0	0.0	0.0	0.0	1.0	0.0	0.0	0.0	0.0	0.0	1.0	0.0	1.0	0.0
Q06124	P04626	0.18853869308645912	0.0	0.0	0.0	0.0	1.0	0.0	0.0	0.0	1.0	0.0	1.0	1.0	0.0	1.0
Q06124	P21860	0.12774209169397488	0.0	0.0	0.0	0.0	1.0	0.0	0.0	0.0	0.0	0.0	1.0	1.0	0.0	0.0
Q06124	P12931	0.22747168109754193	0.0	0.0	0.0	0.0	1.0	0.0	0.0	1.0	1.0	0.0	0.0	1.0	1.0	1.0
Q96RG2	Q8N5S9	0.28214386426147686	0.0	1.0	0.0	0.0	0.0	0.0	0.0	0.0	1.0	0.0	1.0	0.0	0.0	1.0
Q96RG2	P42345	0.09408379754079536	0.0	1.0	0.0	0.0	0.0	0.0	0.0	0.0	1.0	0.0	0.0	0.0	1.0	1.0
P04629	P04626	0.25244364685700355	0.0	0.0	0.0	1.0	0.0	0.0	0.0	0.0	1.0	0.0	1.0	1.0	0.0	1.0
P04629	P06213	0.22008831904399342	0.0	0.0	0.0	1.0	0.0	0.0	0.0	0.0	1.0	0.0	1.0	1.0	1.0	0.0
P04629	P12931	0.1718896963397731	0.0	0.0	0.0	1.0	0.0	0.0	0.0	1.0	1.0	0.0	0.0	1.0	1.0	1.0
Q9NQ11	P11142	0.1508035337271609	0.0	0.0	0.0	1.0	0.0	0.0	0.0	0.0	0.0	0.0	1.0	0.0	0.0	1.0
P16591	P21860	0.15641112426487802	0.0	1.0	0.0	0.0	1.0	0.0	0.0	0.0	0.0	0.0	1.0	1.0	0.0	0.0
P16591	P04626	0.18477205233187116	0.0	1.0	0.0	0.0	1.0	0.0	0.0	0.0	1.0	0.0	1.0	1.0	0.0	1.0
P16591	P06213	0.1784267642473987	0.0	1.0	0.0	0.0	1.0	0.0	0.0	0.0	1.0	0.0	1.0	1.0	1.0	0.0
P16591	P12931	0.19209468021859427	0.0	1.0	0.0	0.0	1.0	0.0	0.0	1.0	1.0	0.0	0.0	1.0	1.0	1.0
O43187	P10398	0.38696349954607273	0.0	0.0	0.0	1.0	0.0	0.0	0.0	0.0	0.0	0.0	1.0	0.0	0.0	1.0
P49674	P11142	0.08274542016386523	0.0	1.0	0.0	0.0	0.0	0.0	0.0	0.0	0.0	0.0	1.0	0.0	0.0	1.0
P49674	P48730	0.5484030193046504	0.0	1.0	0.0	0.0	0.0	0.0	0.0	0.0	1.0	0.0	0.0	0.0	0.0	1.0
P49674	Q8N5S9	0.21402680228283194	0.0	1.0	0.0	0.0	0.0	0.0	0.0	0.0	1.0	0.0	1.0	0.0	0.0	1.0
P49674	Q13523	0.17668358714763924	0.0	1.0	0.0	0.0	0.0	0.0	0.0	1.0	0.0	0.0	0.0	0.0	0.0	1.0
P49674	O96017	0.19903834579646612	0.0	1.0	0.0	0.0	0.0	0.0	0.0	1.0	0.0	1.0	1.0	0.0	0.0	0.0
P49674	O14641	0.10392802432123617	0.0	1.0	0.0	0.0	0.0	0.0	0.0	0.0	0.0	0.0	0.0	1.0	0.0	0.0
P49674	O15530	0.11055977547216175	0.0	1.0	0.0	0.0	0.0	0.0	0.0	1.0	1.0	0.0	1.0	0.0	0.0	0.0
P49674	P62877	0.23113692033854769	0.0	1.0	0.0	0.0	0.0	0.0	0.0	1.0	0.0	0.0	0.0	0.0	1.0	0.0
Q12906	Q15428	0.0732783703028513	0.0	0.0	0.0	0.0	1.0	0.0	1.0	0.0	0.0	1.0	0.0	0.0	0.0	0.0
Q12906	P32121	0.06926993894176499	0.0	0.0	0.0	0.0	1.0	0.0	1.0	0.0	0.0	0.0	0.0	1.0	0.0	0.0
Q12906	Q9HC52	0.2536879064034879	0.0	0.0	0.0	0.0	1.0	0.0	1.0	0.0	0.0	0.0	0.0	1.0	0.0	1.0
Q12906	P04626	0.10564453373365233	0.0	0.0	0.0	0.0	1.0	0.0	1.0	0.0	1.0	0.0	1.0	1.0	0.0	1.0
P33552	Q99640	0.18260194188191392	1.0	0.0	0.0	0.0	0.0	0.0	0.0	1.0	0.0	1.0	0.0	0.0	0.0	1.0
P33552	P61024	0.7503501034889675	1.0	0.0	0.0	0.0	0.0	0.0	0.0	1.0	0.0	0.0	0.0	0.0	0.0	0.0
P62633	O95229	0.034661423746459495	0.0	1.0	0.0	0.0	0.0	0.0	0.0	0.0	0.0	1.0	0.0	0.0	0.0	0.0
O75676	Q02750	0.2180283248242679	1.0	1.0	1.0	0.0	0.0	0.0	0.0	1.0	0.0	0.0	1.0	1.0	0.0	1.0
P06213	O14757	0.10400900635470248	0.0	1.0	0.0	1.0	1.0	1.0	0.0	1.0	0.0	0.0	0.0	0.0	0.0	1.0
P06213	P21860	0.19172243545939727	0.0	1.0	0.0	1.0	1.0	1.0	0.0	0.0	0.0	0.0	1.0	1.0	0.0	0.0
P06213	P01308	0.28255980035957556	0.0	1.0	0.0	1.0	1.0	1.0	0.0	0.0	1.0	0.0	0.0	0.0	0.0	0.0
P06213	O43683	0.0654539925553688	0.0	1.0	0.0	1.0	1.0	1.0	0.0	0.0	0.0	1.0	0.0	0.0	0.0	1.0
P06213	P16104	0.05336822198184128	0.0	1.0	0.0	1.0	1.0	1.0	0.0	1.0	0.0	0.0	0.0	0.0	0.0	0.0
P06213	O15530	0.18006204072453072	0.0	1.0	0.0	1.0	1.0	1.0	0.0	1.0	1.0	0.0	1.0	0.0	0.0	0.0
P06213	O96017	0.12491295565689411	0.0	1.0	0.0	1.0	1.0	1.0	0.0	1.0	0.0	1.0	1.0	0.0	0.0	0.0
P06213	P01375	0.1316116583448589	0.0	1.0	0.0	1.0	1.0	1.0	0.0	0.0	1.0	0.0	0.0	0.0	1.0	0.0
P06213	O43296	0.029414277567326286	0.0	1.0	0.0	1.0	1.0	1.0	0.0	0.0	0.0	0.0	1.0	0.0	0.0	0.0
P53350	O14757	0.2025924622304947	1.0	1.0	1.0	1.0	0.0	0.0	1.0	1.0	0.0	0.0	0.0	0.0	0.0	1.0
P53350	Q99640	0.15792150789085965	1.0	1.0	1.0	1.0	0.0	0.0	1.0	1.0	0.0	1.0	0.0	0.0	0.0	1.0
P53350	Q14683	0.11275866470824764	1.0	1.0	1.0	1.0	0.0	0.0	1.0	1.0	0.0	0.0	0.0	0.0	0.0	0.0
P53350	Q02750	0.12505274275638933	1.0	1.0	1.0	1.0	0.0	0.0	1.0	1.0	0.0	0.0	1.0	1.0	0.0	1.0
P53350	O14965	0.318877040320702	1.0	1.0	1.0	1.0	0.0	0.0	1.0	1.0	1.0	1.0	0.0	0.0	0.0	1.0
P53350	Q96GD4	0.37433445624174716	1.0	1.0	1.0	1.0	0.0	0.0	1.0	1.0	0.0	1.0	0.0	0.0	0.0	0.0
P53350	O15530	0.13030830744395938	1.0	1.0	1.0	1.0	0.0	0.0	1.0	1.0	1.0	0.0	1.0	0.0	0.0	0.0
P53350	O96017	0.21455728280450806	1.0	1.0	1.0	1.0	0.0	0.0	1.0	1.0	0.0	1.0	1.0	0.0	0.0	0.0
P53350	O14641	0.09469879149928284	1.0	1.0	1.0	1.0	0.0	0.0	1.0	0.0	0.0	0.0	0.0	1.0	0.0	0.0
P53350	Q16659	0.08501716274713574	1.0	1.0	1.0	1.0	0.0	0.0	1.0	1.0	1.0	1.0	0.0	0.0	0.0	1.0
P53350	P01106	0.11963931861806607	1.0	1.0	1.0	1.0	0.0	0.0	1.0	0.0	0.0	1.0	0.0	0.0	0.0	0.0
P53350	Q15349	0.12596554898163798	1.0	1.0	1.0	1.0	0.0	0.0	1.0	0.0	1.0	1.0	0.0	0.0	0.0	0.0
Q7KZI7	Q05513	0.1511127215620145	0.0	0.0	1.0	1.0	0.0	0.0	1.0	0.0	1.0	0.0	0.0	0.0	0.0	0.0
Q86TJ2	Q9UPT9	0.34885175151003023	1.0	0.0	0.0	0.0	0.0	0.0	0.0	1.0	0.0	0.0	0.0	0.0	0.0	0.0
Q86TJ2	Q9HBM6	0.21042430690221317	1.0	0.0	0.0	0.0	0.0	0.0	0.0	1.0	0.0	0.0	0.0	0.0	0.0	0.0
Q96DI7	Q13523	0.4109433297926231	1.0	0.0	0.0	0.0	0.0	0.0	0.0	1.0	0.0	0.0	0.0	0.0	0.0	1.0
Q96DI7	O75533	0.47225029221727854	1.0	0.0	0.0	0.0	0.0	0.0	0.0	0.0	0.0	1.0	0.0	0.0	0.0	1.0
Q96DI7	Q9BUQ8	0.4171735648091225	1.0	0.0	0.0	0.0	0.0	0.0	0.0	1.0	0.0	0.0	0.0	0.0	0.0	0.0
Q05513	P11142	0.10844778581566046	0.0	1.0	0.0	0.0	0.0	0.0	0.0	0.0	0.0	0.0	1.0	0.0	0.0	1.0
Q05513	P29317	0.13980296335732803	0.0	1.0	0.0	0.0	0.0	0.0	0.0	0.0	1.0	0.0	0.0	0.0	1.0	1.0
Q05513	O15530	0.2745334175057659	0.0	1.0	0.0	0.0	0.0	0.0	0.0	1.0	1.0	0.0	1.0	0.0	0.0	0.0
Q05513	Q15349	0.10907429861335698	0.0	1.0	0.0	0.0	0.0	0.0	0.0	0.0	1.0	1.0	0.0	0.0	0.0	0.0
Q05513	Q07955	0.04620278877523591	0.0	1.0	0.0	0.0	0.0	0.0	0.0	0.0	1.0	0.0	0.0	0.0	0.0	1.0
Q9UQ07	Q16659	0.4938490377102191	1.0	0.0	0.0	0.0	0.0	0.0	0.0	1.0	1.0	1.0	0.0	0.0	0.0	1.0
Q9UQ07	Q13523	0.4127268776845333	1.0	0.0	0.0	0.0	0.0	0.0	0.0	1.0	0.0	0.0	0.0	0.0	0.0	1.0
P49840	O60264	0.08433305330277831	1.0	0.0	0.0	0.0	0.0	0.0	0.0	0.0	1.0	0.0	0.0	1.0	0.0	0.0
P49840	P01308	0.16890138456284914	1.0	0.0	0.0	0.0	0.0	0.0	0.0	0.0	1.0	0.0	0.0	0.0	0.0	0.0
P49840	P01106	0.12016221143344272	1.0	0.0	0.0	0.0	0.0	0.0	0.0	0.0	0.0	1.0	0.0	0.0	0.0	0.0
P49840	Q07955	0.044240966527973435	1.0	0.0	0.0	0.0	0.0	0.0	0.0	0.0	1.0	0.0	0.0	0.0	0.0	1.0
P49840	P12931	0.16228482886531675	1.0	0.0	0.0	0.0	0.0	0.0	0.0	1.0	1.0	0.0	0.0	1.0	1.0	1.0
Q9BUQ8	Q13523	0.4145237546393339	1.0	0.0	0.0	0.0	0.0	0.0	0.0	1.0	0.0	0.0	0.0	0.0	0.0	1.0
Q9BUQ8	Q15428	0.3687951788277169	1.0	0.0	0.0	0.0	0.0	0.0	0.0	0.0	0.0	1.0	0.0	0.0	0.0	0.0
Q13557	P11142	0.0803074859610888	0.0	0.0	0.0	0.0	1.0	0.0	1.0	0.0	0.0	0.0	1.0	0.0	0.0	1.0
Q13557	P32121	0.07800276600617853	0.0	0.0	0.0	0.0	1.0	0.0	1.0	0.0	0.0	0.0	0.0	1.0	0.0	0.0
Q13557	P01106	0.10239924755435308	0.0	0.0	0.0	0.0	1.0	0.0	1.0	0.0	0.0	1.0	0.0	0.0	0.0	0.0
Q8WVM7	Q8N3U4	0.9206275513119726	1.0	0.0	0.0	0.0	0.0	0.0	0.0	1.0	0.0	0.0	0.0	0.0	0.0	0.0
Q8WVM7	Q14683	0.37797702957474927	1.0	0.0	0.0	0.0	0.0	0.0	0.0	1.0	0.0	0.0	0.0	0.0	0.0	0.0
P32121	P11142	0.09562749991084517	0.0	0.0	0.0	0.0	1.0	0.0	0.0	0.0	0.0	0.0	1.0	0.0	0.0	1.0
P32121	Q13523	0.025015444091501034	0.0	0.0	0.0	0.0	1.0	0.0	0.0	1.0	0.0	0.0	0.0	0.0	0.0	1.0
P32121	P12931	0.16061422830160338	0.0	0.0	0.0	0.0	1.0	0.0	0.0	1.0	1.0	0.0	0.0	1.0	1.0	1.0
P32121	P16104	0.0667815989683011	0.0	0.0	0.0	0.0	1.0	0.0	0.0	1.0	0.0	0.0	0.0	0.0	0.0	0.0
P32121	O75533	0.03065104881222666	0.0	0.0	0.0	0.0	1.0	0.0	0.0	0.0	0.0	1.0	0.0	0.0	0.0	1.0
P32121	Q02750	0.12671399038590117	0.0	0.0	0.0	0.0	1.0	0.0	0.0	1.0	0.0	0.0	1.0	1.0	0.0	1.0
P61024	Q99640	0.17348774016968332	1.0	0.0	0.0	0.0	0.0	0.0	0.0	1.0	0.0	1.0	0.0	0.0	0.0	1.0
O15530	P11142	0.0692031319951534	1.0	1.0	0.0	1.0	0.0	0.0	0.0	0.0	0.0	0.0	1.0	0.0	0.0	1.0
O15530	P48730	0.13597590546518848	1.0	1.0	0.0	1.0	0.0	0.0	0.0	0.0	1.0	0.0	0.0	0.0	0.0	1.0
O15530	P42345	0.15790635573040335	1.0	1.0	0.0	1.0	0.0	0.0	0.0	0.0	1.0	0.0	0.0	0.0	1.0	1.0
O15530	Q02750	0.16927598309689237	1.0	1.0	0.0	1.0	0.0	0.0	0.0	1.0	0.0	0.0	1.0	1.0	0.0	1.0
O15530	P29317	0.16232140658213542	1.0	1.0	0.0	1.0	0.0	0.0	0.0	0.0	1.0	0.0	0.0	0.0	1.0	1.0
O15530	P01375	0.14998228972551422	1.0	1.0	0.0	1.0	0.0	0.0	0.0	0.0	1.0	0.0	0.0	0.0	1.0	0.0
O15530	Q15349	0.1015612423649116	1.0	1.0	0.0	1.0	0.0	0.0	0.0	0.0	1.0	1.0	0.0	0.0	0.0	0.0
O15530	P12931	0.24367563968613132	1.0	1.0	0.0	1.0	0.0	0.0	0.0	1.0	1.0	0.0	0.0	1.0	1.0	1.0
P11142	Q15007	0.0639654501961102	0.0	0.0	0.0	1.0	0.0	0.0	1.0	1.0	0.0	0.0	0.0	0.0	0.0	0.0
P11142	Q02750	0.09446478165501081	0.0	0.0	0.0	1.0	0.0	0.0	1.0	1.0	0.0	0.0	1.0	1.0	0.0	1.0
P11142	P10398	0.05982148191888732	0.0	0.0	0.0	1.0	0.0	0.0	1.0	0.0	0.0	0.0	1.0	0.0	0.0	1.0
P11142	O14641	0.07883395755843814	0.0	0.0	0.0	1.0	0.0	0.0	1.0	0.0	0.0	0.0	0.0	1.0	0.0	0.0
P11142	Q15428	0.06727917385586185	0.0	0.0	0.0	1.0	0.0	0.0	1.0	0.0	0.0	1.0	0.0	0.0	0.0	0.0
P11142	P12931	0.10229957301296728	0.0	0.0	0.0	1.0	0.0	0.0	1.0	1.0	1.0	0.0	0.0	1.0	1.0	1.0
P11142	Q13620	0.06919060225993394	0.0	0.0	0.0	1.0	0.0	0.0	1.0	1.0	0.0	0.0	0.0	0.0	0.0	1.0
P11142	P21860	0.06241521862281472	0.0	0.0	0.0	1.0	0.0	0.0	1.0	0.0	0.0	0.0	1.0	1.0	0.0	0.0
P11142	P01106	0.0916825208665757	0.0	0.0	0.0	1.0	0.0	0.0	1.0	0.0	0.0	1.0	0.0	0.0	0.0	0.0
P11142	Q16659	0.05086943345848876	0.0	0.0	0.0	1.0	0.0	0.0	1.0	1.0	1.0	1.0	0.0	0.0	0.0	1.0
P01106	Q02297	0.09551888126893449	0.0	0.0	1.0	0.0	0.0	0.0	0.0	0.0	0.0	0.0	1.0	1.0	0.0	1.0
P01106	Q8N3U4	0.034491612967563666	0.0	0.0	1.0	0.0	0.0	0.0	0.0	1.0	0.0	0.0	0.0	0.0	0.0	0.0
P01106	O60264	0.11874234134840037	0.0	0.0	1.0	0.0	0.0	0.0	0.0	0.0	1.0	0.0	0.0	1.0	0.0	0.0
P01106	P21860	0.11032591097819307	0.0	0.0	1.0	0.0	0.0	0.0	0.0	0.0	0.0	0.0	1.0	1.0	0.0	0.0
P01106	O75533	0.044166337368695734	0.0	0.0	1.0	0.0	0.0	0.0	0.0	0.0	0.0	1.0	0.0	0.0	0.0	1.0
P01106	P48059	0.13313025187150043	0.0	0.0	1.0	0.0	0.0	0.0	0.0	0.0	0.0	0.0	0.0	1.0	0.0	0.0
P01106	Q14683	0.061531044018008296	0.0	0.0	1.0	0.0	0.0	0.0	0.0	1.0	0.0	0.0	0.0	0.0	0.0	0.0
P01106	P42345	0.11793936616330943	0.0	0.0	1.0	0.0	0.0	0.0	0.0	0.0	1.0	0.0	0.0	0.0	1.0	1.0
P01106	Q02750	0.13903911996627347	0.0	0.0	1.0	0.0	0.0	0.0	0.0	1.0	0.0	0.0	1.0	1.0	0.0	1.0
P01106	Q9P1W9	0.15199699031257097	0.0	0.0	1.0	0.0	0.0	0.0	0.0	0.0	1.0	0.0	0.0	0.0	0.0	0.0
P01106	O43683	0.06063065600202518	0.0	0.0	1.0	0.0	0.0	0.0	0.0	0.0	0.0	1.0	0.0	0.0	0.0	1.0
P01106	P16104	0.1643390983296937	0.0	0.0	1.0	0.0	0.0	0.0	0.0	1.0	0.0	0.0	0.0	0.0	0.0	0.0
P01106	P52948	0.09721357810042278	0.0	0.0	1.0	0.0	0.0	0.0	0.0	0.0	1.0	0.0	0.0	0.0	0.0	0.0
P01106	Q86V86	0.06620534933729287	0.0	0.0	1.0	0.0	0.0	0.0	0.0	0.0	0.0	1.0	0.0	0.0	0.0	0.0
Q8TF50	O43296	1.0	0.0	0.0	0.0	1.0	0.0	0.0	1.0	0.0	0.0	0.0	1.0	0.0	0.0	0.0
O14641	P48730	0.12581703989766246	0.0	0.0	0.0	0.0	1.0	0.0	0.0	0.0	1.0	0.0	0.0	0.0	0.0	1.0
O14641	P12931	0.10730578740603762	0.0	0.0	0.0	0.0	1.0	0.0	0.0	1.0	1.0	0.0	0.0	1.0	1.0	1.0
O14965	Q02750	0.12656250173676456	1.0	1.0	1.0	0.0	0.0	0.0	1.0	1.0	0.0	0.0	1.0	1.0	0.0	1.0
O14965	Q16659	0.12064309561535443	1.0	1.0	1.0	0.0	0.0	0.0	1.0	1.0	1.0	1.0	0.0	0.0	0.0	1.0
O14965	Q96GD4	0.3220960510953325	1.0	1.0	1.0	0.0	0.0	0.0	1.0	1.0	0.0	1.0	0.0	0.0	0.0	0.0
O14965	P12931	0.0938300165580265	1.0	1.0	1.0	0.0	0.0	0.0	1.0	1.0	1.0	0.0	0.0	1.0	1.0	1.0
Q13620	Q07955	0.08233773315328502	1.0	0.0	0.0	0.0	0.0	0.0	1.0	0.0	1.0	0.0	0.0	0.0	0.0	1.0
Q13620	Q9UBW8	0.21413994658066865	1.0	0.0	0.0	0.0	0.0	0.0	1.0	1.0	0.0	0.0	0.0	0.0	0.0	0.0
Q13620	P62877	0.3632937329550518	1.0	0.0	0.0	0.0	0.0	0.0	1.0	1.0	0.0	0.0	0.0	0.0	1.0	0.0
P01308	P21860	0.1313848832437547	0.0	1.0	0.0	0.0	0.0	0.0	0.0	0.0	0.0	0.0	1.0	1.0	0.0	0.0
P01308	Q16659	0.017608844264775037	0.0	1.0	0.0	0.0	0.0	0.0	0.0	1.0	1.0	1.0	0.0	0.0	0.0	1.0
P01308	P42345	0.15940115838728777	0.0	1.0	0.0	0.0	0.0	0.0	0.0	0.0	1.0	0.0	0.0	0.0	1.0	1.0
P01308	P12931	0.1694032626652484	0.0	1.0	0.0	0.0	0.0	0.0	0.0	1.0	1.0	0.0	0.0	1.0	1.0	1.0
Q15428	O75533	0.6371393040754629	0.0	0.0	1.0	0.0	0.0	0.0	0.0	0.0	0.0	1.0	0.0	0.0	0.0	1.0
Q15428	Q07955	0.2874477788171285	0.0	0.0	1.0	0.0	0.0	0.0	0.0	0.0	1.0	0.0	0.0	0.0	0.0	1.0
Q15428	O43684	0.04872240056758519	0.0	0.0	1.0	0.0	0.0	0.0	0.0	0.0	0.0	1.0	0.0	0.0	0.0	0.0
P42685	Q6J9G0	0.4504268541739507	0.0	0.0	1.0	0.0	0.0	1.0	1.0	0.0	0.0	1.0	0.0	0.0	0.0	0.0
Q8N3U4	Q14683	0.4033732886239414	1.0	0.0	0.0	0.0	0.0	0.0	0.0	1.0	0.0	0.0	0.0	0.0	0.0	0.0
Q9UBW8	P62877	0.14270913120668507	1.0	0.0	0.0	0.0	0.0	0.0	0.0	1.0	0.0	0.0	0.0	0.0	1.0	0.0
Q96MU7	Q13595	0.260098957895524	0.0	1.0	0.0	0.0	0.0	0.0	0.0	1.0	0.0	0.0	0.0	0.0	0.0	1.0
Q02750	O14757	0.1813405473660054	1.0	0.0	0.0	1.0	1.0	0.0	1.0	1.0	0.0	0.0	0.0	0.0	0.0	1.0
Q02750	Q5TCX8	0.26582222247063597	1.0	0.0	0.0	1.0	1.0	0.0	1.0	0.0	0.0	0.0	1.0	0.0	0.0	1.0
Q02750	P04626	0.2559552097219882	1.0	0.0	0.0	1.0	1.0	0.0	1.0	0.0	1.0	0.0	1.0	1.0	0.0	1.0
Q02750	O43683	0.098301803065114	1.0	0.0	0.0	1.0	1.0	0.0	1.0	0.0	0.0	1.0	0.0	0.0	0.0	1.0
Q02750	P10398	0.2275642099073328	1.0	0.0	0.0	1.0	1.0	0.0	1.0	0.0	0.0	0.0	1.0	0.0	0.0	1.0
Q02750	P12931	0.15451887886717788	1.0	0.0	0.0	1.0	1.0	0.0	1.0	1.0	1.0	0.0	0.0	1.0	1.0	1.0
Q8N5S9	Q8IU85	0.23841738007811852	0.0	1.0	0.0	1.0	0.0	0.0	1.0	0.0	0.0	1.0	0.0	0.0	0.0	1.0
Q8N5S9	Q15349	0.26243708610680383	0.0	1.0	0.0	1.0	0.0	0.0	1.0	0.0	1.0	1.0	0.0	0.0	0.0	0.0
Q8N5S9	Q96GD4	0.11177592660461022	0.0	1.0	0.0	1.0	0.0	0.0	1.0	1.0	0.0	1.0	0.0	0.0	0.0	0.0
P21860	Q02297	0.22549064021141965	0.0	0.0	0.0	1.0	1.0	0.0	0.0	0.0	0.0	0.0	1.0	1.0	0.0	1.0
P21860	O00459	0.14434352176801032	0.0	0.0	0.0	1.0	1.0	0.0	0.0	0.0	0.0	0.0	1.0	0.0	1.0	0.0
P21860	P04626	0.34615268939658334	0.0	0.0	0.0	1.0	1.0	0.0	0.0	0.0	1.0	0.0	1.0	1.0	0.0	1.0
P21860	P12931	0.1263414630561215	0.0	0.0	0.0	1.0	1.0	0.0	0.0	1.0	1.0	0.0	0.0	1.0	1.0	1.0
Q9UKI8	O14757	0.15501937615008887	1.0	0.0	0.0	0.0	0.0	0.0	1.0	1.0	0.0	0.0	0.0	0.0	0.0	1.0
P29317	P12931	0.1511830297595797	0.0	1.0	0.0	0.0	0.0	1.0	1.0	1.0	1.0	0.0	0.0	1.0	1.0	1.0
P29317	P01375	0.12766482601778245	0.0	1.0	0.0	0.0	0.0	1.0	1.0	0.0	1.0	0.0	0.0	0.0	1.0	0.0
Q92600	Q96LI5	0.4367070737185791	0.0	0.0	1.0	0.0	0.0	0.0	0.0	0.0	0.0	1.0	0.0	0.0	0.0	0.0
Q92600	Q9NZN8	0.5428754049650032	0.0	0.0	1.0	0.0	0.0	0.0	0.0	0.0	0.0	1.0	0.0	0.0	0.0	0.0
Q92600	Q9ULM6	0.4931686838576588	0.0	0.0	1.0	0.0	0.0	0.0	0.0	0.0	0.0	1.0	0.0	0.0	0.0	0.0
Q15007	Q69YN4	0.7186502455058779	1.0	0.0	0.0	0.0	0.0	0.0	0.0	1.0	0.0	0.0	0.0	0.0	0.0	0.0
P10398	Q07955	0.07085379241652802	0.0	0.0	0.0	1.0	0.0	0.0	1.0	0.0	1.0	0.0	0.0	0.0	0.0	1.0
P10398	P12931	0.07709274305585583	0.0	0.0	0.0	1.0	0.0	0.0	1.0	1.0	1.0	0.0	0.0	1.0	1.0	1.0
Q02297	P12931	0.14903557988143837	0.0	0.0	0.0	1.0	1.0	0.0	1.0	1.0	1.0	0.0	0.0	1.0	1.0	1.0
Q02297	P04626	0.20612614220061537	0.0	0.0	0.0	1.0	1.0	0.0	1.0	0.0	1.0	0.0	1.0	1.0	0.0	1.0
P16104	O14757	0.232459109733574	1.0	0.0	0.0	0.0	0.0	0.0	0.0	1.0	0.0	0.0	0.0	0.0	0.0	1.0
P16104	O43683	0.07024175870140498	1.0	0.0	0.0	0.0	0.0	0.0	0.0	0.0	0.0	1.0	0.0	0.0	0.0	1.0
P16104	Q8N108	0.1533988695155298	1.0	0.0	0.0	0.0	0.0	0.0	0.0	1.0	0.0	0.0	0.0	0.0	0.0	1.0
P16104	Q96GD4	0.13436420014820166	1.0	0.0	0.0	0.0	0.0	0.0	0.0	1.0	0.0	1.0	0.0	0.0	0.0	0.0
P16104	P01375	0.045623828658476306	1.0	0.0	0.0	0.0	0.0	0.0	0.0	0.0	1.0	0.0	0.0	0.0	1.0	0.0
P16104	O96017	0.18709777181195916	1.0	0.0	0.0	0.0	0.0	0.0	0.0	1.0	0.0	1.0	1.0	0.0	0.0	0.0
Q07955	O75494	0.3085275121337203	0.0	1.0	0.0	0.0	0.0	0.0	1.0	0.0	1.0	0.0	0.0	0.0	0.0	1.0
P10114	Q8N4C8	0.260034140497081	0.0	0.0	0.0	1.0	0.0	0.0	0.0	0.0	0.0	0.0	1.0	0.0	0.0	1.0
O75533	O96017	0.05325436249663367	0.0	0.0	1.0	0.0	0.0	0.0	1.0	1.0	0.0	1.0	1.0	0.0	0.0	0.0
O96017	O14757	0.325915522532677	1.0	0.0	1.0	1.0	0.0	0.0	0.0	1.0	0.0	0.0	0.0	0.0	0.0	1.0
O96017	Q14683	0.1425633110149144	1.0	0.0	1.0	1.0	0.0	0.0	0.0	1.0	0.0	0.0	0.0	0.0	0.0	0.0
O96017	O43684	0.12375028557360442	1.0	0.0	1.0	1.0	0.0	0.0	0.0	0.0	0.0	1.0	0.0	0.0	0.0	0.0
O96017	Q96GD4	0.22003167729407883	1.0	0.0	1.0	1.0	0.0	0.0	0.0	1.0	0.0	1.0	0.0	0.0	0.0	0.0
Q96GD4	O14757	0.2621957555700156	1.0	0.0	1.0	0.0	0.0	0.0	0.0	1.0	0.0	0.0	0.0	0.0	0.0	1.0
Q96GD4	O95229	0.23461801533766405	1.0	0.0	1.0	0.0	0.0	0.0	0.0	0.0	0.0	1.0	0.0	0.0	0.0	0.0
Q96GD4	Q16659	0.1003656835801051	1.0	0.0	1.0	0.0	0.0	0.0	0.0	1.0	1.0	1.0	0.0	0.0	0.0	1.0
P17275	Q16659	0.057225843852760264	1.0	0.0	0.0	0.0	0.0	0.0	0.0	1.0	1.0	1.0	0.0	0.0	0.0	1.0
P04626	P42680	0.16874108508427746	0.0	1.0	0.0	1.0	1.0	0.0	1.0	0.0	0.0	0.0	1.0	0.0	0.0	0.0
P04626	P01375	0.13235632653698265	0.0	1.0	0.0	1.0	1.0	0.0	1.0	0.0	1.0	0.0	0.0	0.0	1.0	0.0
P04626	P12931	0.17264305000141514	0.0	1.0	0.0	1.0	1.0	0.0	1.0	1.0	1.0	0.0	0.0	1.0	1.0	1.0
P04626	O00459	0.21488434615522878	0.0	1.0	0.0	1.0	1.0	0.0	1.0	0.0	0.0	0.0	1.0	0.0	1.0	0.0
Q8N4C8	O14757	0.14176641592538677	0.0	0.0	0.0	1.0	0.0	0.0	1.0	1.0	0.0	0.0	0.0	0.0	0.0	1.0
O60264	P12931	0.05306609094194596	0.0	1.0	0.0	0.0	1.0	0.0	0.0	1.0	1.0	0.0	0.0	1.0	1.0	1.0
Q9NZN8	Q9ULM6	0.6381862129476624	0.0	0.0	1.0	0.0	0.0	0.0	0.0	0.0	0.0	1.0	0.0	0.0	0.0	0.0
Q9NZN8	Q96LI5	0.6901837072255262	0.0	0.0	1.0	0.0	0.0	0.0	0.0	0.0	0.0	1.0	0.0	0.0	0.0	0.0
O95229	O43683	0.6084772079256365	0.0	0.0	1.0	0.0	0.0	0.0	0.0	0.0	0.0	1.0	0.0	0.0	0.0	1.0
Q9Y2Y9	Q13523	0.09557667183995742	1.0	0.0	0.0	0.0	0.0	0.0	0.0	1.0	0.0	0.0	0.0	0.0	0.0	1.0
Q9P1W9	Q15349	0.2079774378216584	0.0	1.0	0.0	0.0	0.0	0.0	0.0	0.0	1.0	1.0	0.0	0.0	0.0	0.0
Q9ULM6	Q96LI5	0.7987544808248879	0.0	0.0	1.0	0.0	0.0	0.0	0.0	0.0	0.0	1.0	0.0	0.0	0.0	0.0
O00459	Q16659	0.06188805954138051	0.0	0.0	0.0	1.0	0.0	1.0	0.0	1.0	1.0	1.0	0.0	0.0	0.0	1.0
O00459	P12931	0.14709487107571806	0.0	0.0	0.0	1.0	0.0	1.0	0.0	1.0	1.0	0.0	0.0	1.0	1.0	1.0
O43683	O43684	0.5213221731093538	0.0	0.0	1.0	0.0	0.0	0.0	1.0	0.0	0.0	1.0	0.0	0.0	0.0	0.0
O14733	O43283	0.3896827608488223	0.0	0.0	0.0	1.0	0.0	0.0	0.0	0.0	0.0	0.0	1.0	0.0	0.0	0.0
Q15349	Q13523	0.16356661151089552	0.0	1.0	1.0	0.0	0.0	0.0	0.0	1.0	0.0	0.0	0.0	0.0	0.0	1.0
P12931	O14757	0.07657620091513062	1.0	1.0	0.0	0.0	1.0	1.0	1.0	1.0	0.0	0.0	0.0	0.0	0.0	1.0
