# Supplementary material for: phuEGO: A Network-Based Method to Reconstruct Active Signaling Pathways From Phosphoproteomics Datasets
Source: Mol Cell Proteomics. 2024 Apr 19;23(6):100771. doi: 10.1016/j.mcpro.2024.100771 (PMC11134849; doi:10.1016/j.mcpro.2024.100771)
Supplement: Supplemental Table S1 [file mmc4.xlsx]

## Sheet: network
Supplementary Table S1. Protein interaction network used as the basis of phuEGO in this study
NodeA	NodeB	simGIC	Is_kinase	Is_kinase
Q8TBF4	Q96HE9	0.0117319060062256	No	No
Q8TBF4	P51148	0.0029948940142471	No	No
Q8TBF4	P10412	0.00352318814729826	No	No
Q8TBF4	P49711	0.0112546420988702	No	No
Q8TBF4	Q9UNX3	0.0126049318754533	No	No
Q8TBF4	P62979	0.00453090557754607	No	No
Q8TBF4	O95478	0.0350720027815508	No	No
Q8TBF4	Q9BYG3	0.0206158210484161	No	No
Q8TBF4	Q13601	0.0415544424238434	No	No
Q8TBF4	P04792	0.0010234809131988	No	No
Q8TBF4	Q9UDW3	0.107937495570907	No	No
Q8TBF4	Q9Y4C8	0.0755796492291999	No	No
Q8TBF4	Q8N5P1	0.0171118665651191	No	No
Q8TBF4	P67809	0.00667329885638027	No	No
Q8TBF4	Q9UGY1	0.0170337129066724	No	No
Q8TBF4	Q13435	0.0417923712938701	No	No
Q8TBF4	Q8N9T8	0.0479654697273125	No	No
Q8TBF4	O76024	0.00124382862035889	No	No
Q8TBF4	P62306	0.0172082058321135	No	No
Q8TBF4	Q15696	0.0569889980889732	No	No
Q8TBF4	P46782	0.0127065565616235	No	No
Q8TBF4	Q15695	0.127182218700645	No	No
Q8TBF4	Q6IEG0	0.130539942947817	No	No
Q8TBF4	Q00577	0.0129197804639417	No	No
Q8TBF4	Q6PKG0	0.00413119959362271	No	No
Q8TBF4	O95363	0.0261703540852976	No	No
Q8TBF4	P68400	0.00178095292567862	No	S/T
Q8TBF4	Q9H6F5	0.04298521887435	No	No
Q8TBF4	Q9BXY0	0.0286849959774901	No	No
Q8TBF4	Q02539	0.00322524412754087	No	No
Q8TBF4	Q8IUE6	0.00687116995291766	No	No
Q8TBF4	P23396	0.00286562186925141	No	No
Q8TBF4	O75533	0.0279497459133724	No	No
Q8TBF4	Q9H9Y2	0.0407957172923482	No	No
Q8TBF4	P08621	0.0157861979593421	No	No
Q8TBF4	P84098	0.0132498475278795	No	No
Q8TBF4	Q9Y2T7	0.0354171121339118	No	No
Q8TBF4	Q15527	0.0208506981311861	No	No
Q8TBF4	P15880	0.00798720696028464	No	No
Q8TBF4	Q15050	0.00873179362867027	No	No
Q8TBF4	P61247	0.00899140689272155	No	No
Q8TBF4	P08865	0.0121139882293518	No	No
Q8TBF4	Q8N8D1	0.0824018495645424	No	No
Q8TBF4	Q96LT9	0.111906319176212	No	No
Q8TBF4	Q9BRU9	0.0456254721556695	No	No
Q8TBF4	O95625	0.0238996151754319	No	No
Q8TBF4	O60832	0.00708523321988645	No	No
Q8TBF4	Q4G0J3	0.013606644984398	No	No
Q8TBF4	O43933	0.00754731858721232	No	No
Q8TBF4	P22492	0.0033695358685512	No	No
Q8TBF4	P12004	0.00206746716650435	No	No
Q8TBF4	Q9NZM5	0.00559845442092678	No	No
Q96HE9	P39023	0.00384852203913336	No	No
Q96HE9	Q96CS4	0.0294209075909674	No	No
Q96HE9	Q9HCE1	0.00474441244852631	No	No
Q96HE9	Q5JTH9	0.0233740217905988	No	No
Q96HE9	O60832	0.00313272895313739	No	No
Q96HE9	Q9GZR7	0.00915667860731358	No	No
Q96HE9	P62841	0.00392611734503846	No	No
Q96HE9	P42696	0.0296046735335851	No	No
Q96HE9	O43159	0.00747695728723336	No	No
Q96HE9	Q9H8H2	0.0188109774948463	No	No
Q96HE9	Q99848	0.0124127504418761	No	No
Q96HE9	Q9UNX3	0.00522616573074271	No	No
Q96HE9	O95478	0.0143162251158996	No	No
Q96HE9	O96028	0.00641020245549888	No	No
Q96HE9	Q9GZR2	0.0149278408069962	No	No
Q96HE9	Q9UHA3	0.0188506351460513	No	No
Q96HE9	O75319	0.0333916964083572	No	No
Q96HE9	Q02543	0.00213816522924545	No	No
Q96HE9	Q13823	0.0199422238719331	No	No
Q96HE9	Q9H7B2	0.0116932939883493	No	No
Q96HE9	Q13435	0.00665272021096539	No	No
Q96HE9	Q8IY81	0.00690841768039425	No	No
Q96HE9	P49711	0.00699124799327861	No	No
Q96HE9	Q15361	0.0279136452973649	No	No
Q96HE9	P24394	0.00264611054351108	No	No
Q96HE9	P01106	0.000965162465321184	No	No
Q96HE9	P36578	0.0044891410068179	No	No
Q96HE9	Q96GQ7	0.0128046935984395	No	No
Q96HE9	Q00796	0.0108524782107696	No	No
Q96HE9	Q9NW13	0.019928083706115	No	No
Q96HE9	P03372	0.000485601610408531	No	No
Q96HE9	Q02539	0.0042550978325701	No	No
Q96HE9	O43167	0.0151277962217451	No	No
Q96HE9	P23396	0.0013227471234643	No	No
Q96HE9	O75533	0.00580926928975952	No	No
Q96HE9	Q14137	0.0178692897879164	No	No
Q96HE9	Q9H0X9	0.01927256139102	No	No
Q96HE9	Q99575	0.005558917702763	No	No
Q96HE9	Q6PKG0	0.0029225360115899	No	No
Q96HE9	Q2TB10	0.167969008034163	No	No
Q96HE9	P61247	0.00449621987758924	No	No
Q96HE9	Q9BVI4	0.0179389298567619	No	No
Q96HE9	Q15397	0.0215742263483348	No	No
Q96HE9	P57071	0.0182635534553551	No	No
Q96HE9	Q9BRU9	0.0163566258892098	No	No
Q96HE9	Q7L3S4	0.0366668142678232	No	No
Q96HE9	Q8TDN6	0.0113850553656809	No	No
Q96HE9	O15381	0.0114597543326032	No	No
Q96HE9	P62277	0.00511662695562577	No	No
Q96HE9	Q6DKI1	0.00870299408346291	No	No
Q96HE9	Q9NWT1	0.056514088861916	No	No
Q96HE9	Q96K58	0.0225327612636503	No	No
Q96HE9	Q96ME7	0.0534633304687942	No	No
P51148	Q96CS3	0.0242971584181215	No	No
P51148	P50395	0.0525869410635767	No	No
P51148	Q96L50	0.00311480045503183	No	No
P51148	Q01968	0.00683524918256782	No	No
P51148	Q06609	0.00511605419985221	No	No
P51148	O43633	0.0175978004609481	No	No
P51148	Q7Z7F7	0.00609302126090737	No	No
P51148	Q9Y2K7	0.00491585261115802	No	No
P51148	Q07065	0.0437882370213324	No	No
P51148	Q92508	0.0234360594283568	No	No
P51148	P10606	0.00727543807975402	No	No
P51148	Q9H3R2	0.00888923985964758	No	No
P51148	Q8IWZ8	0.00500861565064746	No	No
P51148	Q969M3	0.0323645384872123	No	No
P51148	P02786	0.00920872599215891	No	No
P51148	Q96TC7	0.00747030988677553	No	No
P51148	Q9H1K0	0.0457663044396739	No	No
P51148	Q9UJZ1	0.00877404842777805	No	No
P51148	O43920	0.00159770551204121	No	No
P51148	P19320	0.00318490223689695	No	No
P51148	Q8WUH2	0.0342535567741913	No	No
P51148	P11171	0.00548535526721415	No	No
P51148	P38606	0.0117894661918794	No	No
P51148	P36957	0.00116652464522956	No	No
P51148	P52298	0.00293419517986719	No	No
P51148	Q99623	0.00511903507840444	No	No
P51148	Q14164	0.00246512150703187	No	S/T
P51148	P49755	0.0203119809851697	No	No
P51148	P32121	0.00335520227534618	No	No
P51148	Q9UH99	0.0102745509729613	No	No
P51148	P28331	0.00250442682096967	No	No
P51148	Q9H1C4	0.0120603224350891	No	No
P51148	P04626	0.00262685520056144	No	Y
P51148	Q969G5	0.00415560538080649	No	No
P51148	Q6P1Q0	0.0118892106245761	No	No
P51148	O95182	0.0036305325826572	No	No
P51148	P45880	0.00958170994748558	No	No
P51148	Q86YS7	0.0323685638251681	No	No
P51148	P03372	0.000532796895369469	No	No
P51148	P31150	0.0115628414033303	No	No
P51148	Q53F19	0.0035757601883813	No	No
P51148	Q9NX14	0.00289649332410223	No	No
P51148	P21796	0.00573769056804421	No	No
P51148	P61201	0.00297539582511417	No	No
P51148	P35232	0.0044257904022428	No	No
P51148	Q9H444	0.00856644612674752	No	No
P51148	Q02750	0.00414357638847197	No	S/T
P51148	Q8WVM8	0.022534090273997	No	No
P51148	Q9ULR3	0.00373194440814578	No	No
P51148	P14854	0.00395777383735106	No	No
P51148	Q8NFJ5	0.0238629968325076	No	No
P51148	Q6NZI2	0.0153731733318206	No	No
P51148	P09622	0.00245627623763586	No	No
P51148	Q8N6Q3	0.0198021446280297	No	No
P51148	Q9UBH6	0.0231100208619642	No	No
P51148	P17568	0.00268154827575804	No	No
P51148	P24386	0.0146196840154594	No	No
P51148	Q9Y4K3	0.00152834944011038	No	No
P51148	P20339	0.0212770435574144	No	No
P51148	Q9NPF4	0.00607911817169405	No	No
P51148	P40337	0.0013622128033156	No	No
P51148	Q60I27	0.00992586691426826	No	No
P51148	A8MTJ3	0.0843771924236488	No	No
P51148	Q6AI39	0.0046154285248123	No	No
P51148	Q14254	0.0124938833227167	No	No
P51148	P20963	0.00510539988021494	No	No
P51148	Q9NX40	0.0127215857162871	No	No
P51148	P83105	0.00265431563632468	No	No
P51148	Q6DD88	0.0337533288283274	No	No
P51148	Q8NHQ8	0.00921277210123713	No	No
P51148	Q03135	0.00393736816043292	No	No
P51148	P51798	0.0274236103607253	No	No
P51148	Q9NX63	0.00618016420155617	No	No
P51148	Q9HD42	0.0182394605434985	No	No
P51148	Q15075	0.0173877463369533	No	No
P51148	Q92922	0.00257980414577491	No	No
P51148	O60783	0.0047981547956427	No	No
P51148	P53804	0.0106901513011552	No	No
P51148	Q15276	0.0225546659692307	No	No
P51148	P01889	0.0119190734953147	No	No
P51148	Q0VD86	0.0016987580757577	No	No
P51148	P21281	0.0273134019738867	No	No
P51148	Q6XUX3	0.0158700257381687	No	Y
P51148	P35610	0.00666806364963076	No	No
P51148	P02751	0.00298779670930586	No	No
P51148	P61421	0.0130272102071318	No	No
P51148	Q9UHB6	0.00404150947703745	No	No
P51148	Q86YS6	0.177982783083046	No	No
P51148	Q8WUX1	0.0282255083918164	No	No
P51148	P11717	0.0387026458967741	No	No
P51148	P08559	0.00184203627966685	No	No
P51148	Q9UKG1	0.0154232761033751	No	No
P51148	Q9ULW3	0.00722962917376602	No	No
P51148	O15155	0.00764550592043037	No	No
P51148	Q96AE7	0.0168313622390582	No	No
P51148	O94927	0.0038176304894244	No	No
P51148	Q9P2X3	0.00331476555243312	No	No
P51148	P24941	0.00192889215448315	No	S/T
P51148	Q8NEU8	0.0218724657541985	No	No
P51148	Q8TAE8	0.00255906970423666	No	No
P51148	Q8N3P4	0.0435666429400834	No	No
P51148	Q8WV92	0.0213821471951518	No	No
P51148	Q9UQN3	0.0223836245140831	No	No
P51148	O75955	0.0124281348094924	No	No
P51148	Q96K37	0.0132488798949292	No	No
P51148	P62937	0.0102748039015614	No	No
P51148	P26374	0.0272956485044028	No	No
P51148	P53990	0.0549057660329692	No	No
P51148	Q9Y3E0	0.0135803643084687	No	No
P51148	P62491	0.0166602392547808	No	No
P10412	P62805	0.0115038471247687	No	No
P10412	Q9Y592	0.00907711054656556	No	No
P10412	P16402	0.0780304045594362	No	No
P10412	P41218	0.0046586551757074	No	No
P10412	P50750	0.0083612794986554	No	S/T
P10412	O15417	0.00810735179303892	No	No
P10412	Q9HCE1	0.0130438246761704	No	No
P10412	Q96KM6	0.00614119562015022	No	No
P10412	P10644	0.00545017780683493	No	No
P10412	O60765	0.0241652263721534	No	No
P10412	A8MTT3	0.0268938206602432	No	No
P10412	O95758	0.00475578405022799	No	No
P10412	P28482	0.0021380894157214	No	S/T
P10412	P51858	0.0104278880233271	No	No
P10412	Q86TB3	0.0549111636836434	No	S/T
P10412	O95503	0.010746538720571	No	No
P10412	P53708	0.0145392474273843	No	No
P10412	Q9UJT2	0.00513299273984326	No	No
P10412	Q14839	0.0173865121530527	No	No
P10412	Q96L73	0.037363734328585	No	No
P10412	Q5JTH9	0.00465287818196688	No	No
P10412	O60832	0.00852549214220121	No	No
P10412	Q9Y4D7	0.0289099185704171	No	No
P10412	O95363	0.00959492670147045	No	No
P10412	Q00577	0.0181031211173164	No	No
P10412	P60866	0.0056891428839752	No	No
P10412	P62841	0.00754933762518095	No	No
P10412	P42696	0.00381173024055103	No	No
P10412	P16403	0.0312533517358971	No	No
P10412	Q99558	0.00518276276188526	No	S/T
P10412	Q9ULD2	0.00839978924679301	No	No
P10412	Q8N567	0.0193310686331386	No	No
P10412	P05204	0.0124541982876606	No	No
P10412	P62987	0.00861456880934311	No	No
P10412	P06493	0.0026381013374608	No	S/T
P10412	Q9NW13	0.00439612982419155	No	No
P10412	P61513	0.00263456988301867	No	No
P10412	Q8IY81	0.00476057929058304	No	No
P10412	Q9P1P4	0.00888707658050763	No	No
P10412	Q6K0P9	0.0100735463911447	No	No
P10412	Q6PD62	0.00657262384246391	No	No
P10412	O94811	0.02372503055412	No	No
P10412	Q93079	0.00832525588842822	No	No
P10412	Q9BXM0	0.0220983657248095	No	No
P10412	Q96QH2	0.00431451986431557	No	No
P10412	P16333	0.0051230597503294	No	No
P10412	P40222	0.00169155435253603	No	No
P10412	O96028	0.018772755523487	No	No
P10412	Q9Y4C8	0.0079051523799571	No	No
P10412	O00425	0.00924806480539348	No	No
P10412	Q99525	0.0553487394338082	No	No
P10412	Q8IYR2	0.0119304231247848	No	No
P10412	P78316	0.00779943393218681	No	No
P10412	Q16778	0.0106704586454417	No	No
P10412	Q6PKG0	0.00826732679025042	No	No
P10412	Q9Y468	0.0153654934010959	No	No
P10412	Q9H9L3	0.0113615344046138	No	No
P10412	Q7L591	0.00531184870469039	No	No
P10412	P23396	0.00451115222836425	No	No
P10412	Q3YEC7	0.0302593264176776	No	No
P10412	Q9Y4B4	0.0248428418765096	No	No
P10412	Q13206	0.0122411759069358	No	No
P10412	P46108	0.00273760427133167	No	No
P10412	Q15311	0.00473440104415214	No	No
P10412	Q00005	0.00341299315761991	No	No
P10412	Q15397	0.00888909770686927	No	No
P10412	P10244	0.0204712962442747	No	No
P10412	Q8NEN9	0.00734642995208662	No	No
P10412	Q6PIW4	0.0431860748180279	No	No
P10412	O95391	0.00769897647977641	No	No
P10412	Q7Z3E2	0.00740156901500451	No	No
P10412	Q96K58	0.041812859807439	No	No
P10412	O15265	0.00631039544201768	No	No
P10412	O15264	0.00607064812624978	No	S/T
P10412	P39019	0.00501824974582427	No	No
P10412	Q8TDN6	0.00725942263599531	No	No
P10412	O14545	0.00897704116949287	No	No
P10412	P09661	0.00220534542065715	No	No
P10412	Q8WTT2	0.00694248581749126	No	No
P10412	Q9GZR2	0.0133790707439447	No	No
P10412	P19320	0.0011915630057428	No	No
P10412	Q8N6H7	0.00918824614577112	No	No
P10412	Q9NQZ2	0.009264481085549	No	No
P10412	P67809	0.00534719125443606	No	No
P10412	Q86Y22	0.0115715177369583	No	No
P10412	Q86VM9	0.00779581248907988	No	No
P10412	Q9HAN9	0.0177676563435369	No	No
P10412	Q9UM73	0.0109115967717723	No	Y
P10412	Q96GQ7	0.0121247837176997	No	No
P10412	Q9H2S6	0.0228835338321357	No	No
P10412	Q9UPP1	0.0284641923677456	No	No
P10412	O75533	0.00667512516293653	No	No
P10412	Q9NVP1	0.0136602589543327	No	No
P10412	Q9Y2T7	0.0154049366549495	No	No
P10412	P49711	0.0274109962572375	No	No
P10412	Q8IVF7	0.0143532722464313	No	No
P10412	A8MTZ0	0.00457258428165604	No	No
P10412	P24941	0.00244516776432162	No	S/T
P10412	P61247	0.00328560881922913	No	No
P10412	Q8IYW2	0.0186921019279446	No	No
P10412	O60293	0.00488779892081889	No	No
P10412	P22492	0.0538151683155524	No	No
P10412	Q9NWT1	0.0110171767838391	No	No
P10412	Q9BZP6	0.024888066884495	No	No
P10412	Q71DI3	0.0152682699965011	No	No
P10412	Q9H8H2	0.0129911826280329	No	No
P10412	Q9UQM7	0.00516097391207087	No	S/T
P10412	Q8WUM0	0.00428628943260752	No	No
P10412	Q13601	0.00622123445383603	No	No
P10412	P17612	0.00164682759978363	No	S/T
P10412	P05771	0.0042241204066368	No	S/T
P10412	Q14807	0.013041027427666	No	No
P10412	P00533	0.00207844189796843	No	Y
P10412	Q8N9T8	0.00567312912103715	No	No
P10412	Q2Q1W2	0.0249810189999018	No	No
P10412	P08708	0.00473362186699231	No	No
P10412	Q96PV0	0.00654389304466464	No	No
P10412	Q96JN0	0.0138614325027563	No	No
P10412	O95466	0.0102544923116901	No	No
P10412	Q9UIG0	0.0258181604963268	No	No
P10412	Q99676	0.0137713852641761	No	No
P10412	Q9BW71	0.0123556300581443	No	No
P10412	Q13671	0.00396186381549596	No	No
P10412	Q13322	0.00546442969733316	No	No
P10412	Q2T9L4	0.00544811218414529	No	No
P10412	Q96S90	0.00233334499905011	No	No
P10412	P06748	0.00527399733355619	No	No
P10412	Q96MX3	0.0290806735291512	No	No
P10412	P07305	0.0427869771837439	No	No
P10412	O60678	0.0164698423379325	No	No
P10412	Q9UKJ3	0.0114628251541869	No	No
P10412	O75152	0.00346670997873667	No	No
P10412	Q8IZP6	0.0108867583120216	No	No
P10412	Q9BXY0	0.00337650558660692	No	No
P10412	Q9H0A6	0.00494094211203903	No	No
P10412	Q96CM3	0.0237658589308014	No	No
P10412	Q96QD9	0.00369590065042845	No	No
P10412	O43159	0.00997319918046631	No	No
P10412	Q03701	0.021588672053958	No	No
P10412	Q99848	0.00517055288256477	No	No
P10412	P50914	0.0033801035300301	No	No
P10412	Q9UNX3	0.00304568215046747	No	No
P10412	Q53GS7	0.00799714021682897	No	No
P10412	Q9NXF1	0.00368972296585924	No	No
P10412	Q6P158	0.0141185658232081	No	No
P10412	P55081	0.00262993203082737	No	No
P10412	Q16695	0.0151526192633062	No	No
P10412	P17020	0.0152224866156807	No	No
P10412	Q05209	0.00281500096824242	No	No
P10412	Q9BQ75	0.00724859139551653	No	No
P10412	Q5SSJ5	0.031591474108484	No	No
P10412	Q13435	0.00203904374007641	No	No
P10412	P62906	0.00337594527676439	No	No
P10412	Q9UGN5	0.0106563879304694	No	No
P10412	P46783	0.00473889720252093	No	No
P10412	Q96GM8	0.00539567735225504	No	No
P10412	A4UGR9	0.0148658664977623	No	No
P10412	Q9HC52	0.00821476529057026	No	No
P10412	Q96MN5	0.00433267327723208	No	No
P10412	Q13823	0.0171511900159698	No	No
P10412	Q14642	0.00849171915367663	No	No
P10412	A0AVI2	0.0506860358797277	No	No
P10412	Q8TD16	0.00708505910630728	No	No
P10412	P15880	0.0042918413751105	No	No
P10412	A6NCI4	0.00943140720507072	No	No
P10412	Q96GD4	0.00597481517499018	No	S/T
P10412	P62249	0.00364978425177274	No	No
P10412	P16401	0.0316669243446056	No	No
P10412	Q8NHQ9	0.028255932867984	No	No
P10412	Q7Z2Z2	0.0430834988776501	No	No
P10412	P05455	0.005626778298683	No	No
P10412	Q9H9Z2	0.014160171548584	No	No
P10412	P51812	0.00635566415810423	No	S/T
P10412	P06241	0.00192365582217582	No	Y
P49711	P41218	0.00986162915683228	No	No
P49711	Q5VZL5	0.0137524551636044	No	No
P49711	Q9NZM5	0.0257458307422386	No	No
P49711	P46013	0.00765392255552166	No	No
P49711	P35030	0.0131310502559982	No	No
P49711	Q6K0P9	0.018567045429396	No	No
P49711	Q86VP6	0.00888169094001352	No	No
P49711	P03905	0.00519701621737357	No	No
P49711	Q86WJ1	0.039609992333341	No	No
P49711	P01133	0.00790202742800129	No	No
P49711	P05067	0.00587052468998736	No	No
P49711	P03372	0.00655914742753144	No	No
P49711	P68431	0.00817470976380374	No	No
P49711	Q9BQS6	0.0124335479744463	No	No
P49711	P62753	0.00551503297879995	No	No
P49711	Q96DG6	0.00344622129822615	No	No
P49711	P62899	0.0189945263188928	No	No
P49711	Q01860	0.0668536520065056	No	No
P49711	Q5F1R6	0.0369460379472685	No	No
P49711	O60216	0.0373908079445565	No	No
P49711	P13569	0.00209382670083302	No	No
P49711	Q92841	0.0214146084752446	No	No
P49711	Q14684	0.0107143805884472	No	No
P49711	Q14683	0.0143519018133497	No	No
P49711	Q9BSM1	0.0320705371763805	No	No
P49711	Q9BSG1	0.0258031158125273	No	No
P49711	Q00341	0.011264789929409	No	No
P49711	P22087	0.00749157754331155	No	No
P49711	Q9UGL1	0.0750955339587316	No	No
P49711	O14862	0.0145657825586635	No	No
P49711	P10074	0.0379400642631321	No	No
P49711	P84090	0.0141706324373146	No	No
P49711	O95218	0.0238501951999206	No	No
P49711	P16104	0.0165231077935333	No	No
P49711	Q9NWT8	0.00724900121107661	No	No
P49711	P67870	0.00731564588931387	No	No
P49711	Q12933	0.00656005358064145	No	No
P49711	Q15397	0.0169610557652954	No	No
P49711	Q9HCK8	0.0431212366954253	No	No
P49711	P11233	0.0147913017041885	No	No
P49711	Q6VAB6	0.00753283868189576	No	Y
P49711	Q9H444	0.00880081449437627	No	No
P49711	Q9UPW6	0.0421726291468675	No	No
Q9UNX3	Q14562	0.0110272171289495	No	No
Q9UNX3	Q02878	0.0178748117737712	No	No
Q9UNX3	Q8NAP3	0.00953076876286976	No	No
Q9UNX3	Q9NZM5	0.00455251610319876	No	No
Q9UNX3	Q96FW1	0.00415025703022191	No	No
Q9UNX3	P46013	0.00403128681383256	No	No
Q9UNX3	Q66K89	0.0111665038376303	No	No
Q9UNX3	Q96LZ2	0.00578410125142062	No	No
Q9UNX3	P08865	0.0254068625112912	No	No
Q9UNX3	Q9NQ55	0.0138055097724383	No	No
Q9UNX3	P02741	0.00117391704733524	No	No
Q9UNX3	P62280	0.0202340722943867	No	No
Q9UNX3	O95777	0.0101194222282521	No	No
Q9UNX3	P42696	0.00971424780893434	No	No
Q9UNX3	Q15020	0.0050636107391236	No	No
Q9UNX3	Q86V81	0.00666979282555438	No	No
Q9UNX3	P61513	0.0167933991214484	No	No
Q9UNX3	Q13895	0.0122758823164244	No	No
Q9UNX3	P51608	0.00212670787596651	No	No
Q9UNX3	P05412	0.0012321280911633	No	No
Q9UNX3	Q9BQ04	0.0125183042466533	No	No
Q9UNX3	Q86VP6	0.00281773662813692	No	No
Q9UNX3	P62241	0.0161259275432472	No	No
Q9UNX3	O43447	0.0125634122319984	No	No
Q9UNX3	Q12905	0.00652545299145232	No	No
Q9UNX3	P62753	0.00610556409190314	No	No
Q9UNX3	Q9H845	0.00611786904939529	No	No
Q9UNX3	P62906	0.0232578934246128	No	No
Q9UNX3	O15520	0.00171963284558403	No	No
Q9UNX3	Q9Y4Z0	0.00946414419005454	No	No
Q9UNX3	Q9BWF3	0.00367295847379242	No	No
Q9UNX3	Q9HBT8	0.00769021997088363	No	No
Q9UNX3	P62910	0.0250634862858387	No	No
Q9UNX3	P62917	0.0194664496118361	No	No
Q9UNX3	O95166	0.00129709180511253	No	No
Q9UNX3	P15880	0.0153282326212874	No	No
Q9UNX3	Q7KZN9	0.00735762699090177	No	No
Q9UNX3	Q6PF06	0.0191873938081411	No	No
Q9UNX3	Q5VWQ0	0.0106938794966747	No	No
Q9UNX3	Q13616	0.00150129679595877	No	No
Q9UNX3	P46779	0.0191599981928976	No	No
Q9UNX3	Q96JC9	0.0104832900889344	No	No
Q9UNX3	Q8N0W7	0.00524357951960937	No	No
Q9UNX3	Q15397	0.00909050305253632	No	No
Q9UNX3	Q13620	0.00526572852707644	No	No
Q9UNX3	Q9H8H2	0.021912045795535	No	No
Q9UNX3	P05067	0.000595903098191767	No	No
Q9UNX3	P10074	0.00763373377162988	No	No
Q9UNX3	P42858	0.000698865252157451	No	No
Q9UNX3	Q9P0M6	0.00624103241486459	No	No
Q9UNX3	Q15696	0.0112359390694458	No	No
Q9UNX3	Q8IXZ2	0.00889724968437253	No	No
Q9UNX3	Q9BY14	0.00214909432207431	No	No
Q9UNX3	P18124	0.0276622214681228	No	No
Q9UNX3	Q9NP92	0.0222633129756341	No	No
Q9UNX3	Q9NQZ8	0.00360853701643981	No	No
Q9UNX3	Q13618	0.00129694468099489	No	No
Q9UNX3	Q9P031	0.025379092296442	No	No
Q9UNX3	P32969	0.0317180266520188	No	No
Q9UNX3	P01127	0.00207089364428169	No	No
Q9UNX3	Q16670	0.0108190597803919	No	No
Q9UNX3	P62081	0.0146737450254895	No	No
Q9UNX3	Q96LW9	0.0153186979548627	No	No
Q9UNX3	O43395	0.00715563211468407	No	No
Q9UNX3	Q96CX3	0.0435436052881473	No	No
Q9UNX3	Q9BT49	0.00487905405527051	No	No
Q9UNX3	Q6AW86	0.00346083471547094	No	No
Q9UNX3	O43159	0.0062640984700857	No	No
Q9UNX3	P61326	0.00362520519460106	No	No
Q9UNX3	P19338	0.0055128610266495	No	No
Q9UNX3	P16104	0.00331066411930452	No	No
Q9UNX3	Q8N5P1	0.0126439180883549	No	No
Q9UNX3	P45973	0.00269429448073995	No	No
Q9UNX3	Q92905	0.00425098756597503	No	No
Q9UNX3	P11487	0.0024816993927872	No	No
Q9UNX3	O43172	0.00839395579640094	No	No
Q9UNX3	Q93034	0.00273969858890231	No	No
Q9UNX3	Q9ULM2	0.00916989678658264	No	No
Q9UNX3	Q9GZY0	0.0109998824518447	No	No
Q9UNX3	O95478	0.0257831643251608	No	No
Q9UNX3	Q9NTK5	0.0232508840853868	No	No
Q9UNX3	P22492	0.00379006086442848	No	No
Q9UNX3	Q1ED39	0.015556117379165	No	No
Q9UNX3	Q9NQR1	0.00966482161318681	No	No
Q9UNX3	Q9H9Y2	0.0304540360970041	No	No
Q9UNX3	Q9BYG3	0.0178264851796113	No	No
Q9UNX3	Q9UGY1	0.0141169885769956	No	No
Q9UNX3	Q96ME7	0.00944296018175464	No	No
Q9UNX3	Q9NWT8	0.00678769989710425	No	No
Q9UNX3	Q07020	0.0166532885133357	No	No
Q9UNX3	Q14929	0.00445554154486963	No	No
Q9UNX3	P50914	0.0293192183845487	No	No
Q9UNX3	P62263	0.0119920515611647	No	No
Q9UNX3	Q9BXY0	0.0145342601940631	No	No
Q9UNX3	P17026	0.00812986860221999	No	No
Q9UNX3	P62888	0.01426844673467	No	No
Q9UNX3	Q53GL0	0.00716436392061994	No	No
Q9UNX3	P26373	0.0213193641430288	No	No
Q9UNX3	P01106	0.00109773856939638	No	No
Q9UNX3	P22087	0.00612396972165956	No	No
Q9UNX3	Q7RTS1	0.00480900984731374	No	No
P62979	Q96CS7	0.00357096988743241	No	No
P62979	Q09161	0.00911774263689208	No	No
P62979	P60520	0.00646132184160851	No	No
P62979	Q9HCE6	0.0137635220069182	No	No
P62979	Q6ICB0	0.023482734830821	No	No
P62979	Q92731	0.00850544397785508	No	No
P62979	Q66K89	0.0179496566337556	No	No
P62979	P08865	0.0351081076950432	No	No
P62979	Q9UHD9	0.0106261807270526	No	No
P62979	Q15038	0.0108697580819658	No	No
P62979	P21127	0.0108827092594634	No	S/T
P62979	P04792	0.0089246180940608	No	No
P62979	Q9UMX0	0.011808292291996	No	No
P62979	O14978	0.0139355225535111	No	No
P62979	Q13546	0.023562357004719	No	Y
P62979	Q9BSL1	0.0072813752945391	No	No
P62979	P63244	0.0140715973244329	No	No
P62979	P30086	0.00945337190472432	No	No
P62979	P18206	0.0096358544272625	No	No
P62979	Q06787	0.010349932554066	No	No
P62979	P52298	0.00938436006564347	No	No
P62979	O60303	0.00214600576707573	No	No
P62979	Q13480	0.00551352075100121	No	No
P62979	P15056	0.0150179001070926	No	Y
P62979	O76024	0.0128572365832859	No	No
P62979	Q8N998	0.00296582111377746	No	No
P62979	O75368	0.00358916630126851	No	No
P62979	Q13137	0.00697786359117333	No	No
P62979	Q9Y224	0.0205504003611198	No	No
P62979	O95166	0.00704187454800265	No	No
P62979	P15880	0.0259814954950845	No	No
P62979	Q14684	0.00639854761558062	No	No
P62979	Q86VM9	0.00512430782306778	No	No
P62979	Q9Y3C5	0.00576431320896187	No	No
P62979	Q99759	0.0117771274924223	No	S/T
P62979	Q99732	0.0162049175791574	No	No
P62979	Q5S007	0.00583046736778135	No	S/T
P62979	Q9Y4K3	0.0145647320035706	No	No
P62979	Q9H0R8	0.00393697596331087	No	No
P62979	P31749	0.00751184250115713	No	S/T
P62979	P42858	0.0054969440874824	No	No
P62979	P08311	0.0312007747696362	No	No
P62979	Q8N3F0	0.0186054254840278	No	No
P62979	P63000	0.00835553844484026	No	No
P62979	Q02156	0.00716544705851668	No	S/T
P62979	Q9BXM7	0.0262609341888473	No	S/T
P62979	P19438	0.0184560732232526	No	No
P62979	Q9NQZ8	0.0069786790556996	No	No
P62979	Q9GZQ8	0.00431533279085249	No	No
P62979	P21741	0.020193212564214	No	No
P62979	Q5VV41	0.0138677773688309	No	No
P62979	P27635	0.0144835418813957	No	No
P62979	Q9BT49	0.0130960766678886	No	No
P62979	Q6AW86	0.00337592744947061	No	No
P62979	Q13547	0.0104213331226111	No	No
P62979	Q15077	0.00649237621891296	No	No
P62979	Q9NRQ2	0.00977869115088622	No	No
P62979	P16104	0.0078139335873728	No	No
P62979	Q9NQW5	0.0290046248696482	No	No
P62979	P10398	0.0140707586644455	No	Y
P62979	Q9P2N6	0.0230418840500233	No	No
P62979	Q9H9D4	0.00338956470993931	No	No
P62979	Q00005	0.00686701335509402	No	No
P62979	P54725	0.0168946589938667	No	No
P62979	Q9NTX7	0.0181208488392207	No	No
P62979	Q9BXY0	0.00396966216799435	No	No
P62979	Q00987	0.0130225730261992	No	No
P62979	Q96H86	0.0124060741324733	No	No
P62979	Q9UHJ3	0.00941349205470168	No	No
P62979	P04637	0.00922422170934032	No	No
P62979	Q7RTS1	0.0183264800286321	No	No
P62979	Q9H492	0.00406108014088581	No	No
P62979	Q16659	0.00273510566304758	No	S/T
O95478	P41218	0.00491222330043485	No	No
O95478	Q9NZM5	0.0132634325895233	No	No
O95478	P46013	0.00789316001971467	No	No
O95478	Q66K89	0.00926717029049726	No	No
O95478	Q9BZE4	0.0278058759318758	No	No
O95478	P42696	0.023053732030307	No	No
O95478	Q15020	0.0118997569273525	No	No
O95478	P61513	0.0123206857169513	No	No
O95478	Q13823	0.0464475303133575	No	No
O95478	Q86X19	0.00287124744293719	No	No
O95478	Q9H7B2	0.0630746839067687	No	No
O95478	Q8N5S9	0.00676854282073206	No	S/T
O95478	Q9H6F5	0.066076313601827	No	No
O95478	Q14108	0.00275631628976427	No	No
O95478	Q9BWF3	0.00949706786390651	No	No
O95478	P03372	0.000962364653920112	No	No
O95478	Q15050	0.0207776739797004	No	No
O95478	Q8N137	0.00761642156763402	No	No
O95478	Q14684	0.0123552476654327	No	No
O95478	Q9UKD2	0.103142998640419	No	No
O95478	Q9Y616	0.00614279840751253	No	S/T
O95478	P10074	0.0157236951368565	No	No
O95478	Q9P0M6	0.00595252908297486	No	No
O95478	Q9Y3I0	0.0422081058178477	No	No
O95478	P18124	0.0263782937853157	No	No
O95478	P01127	0.00169248942891982	No	No
O95478	Q9NVX2	0.0228666610570559	No	No
O95478	P11487	0.00234063513037108	No	No
O95478	Q02543	0.0135877356438689	No	No
O95478	A2RUC4	0.101484333309922	No	No
O95478	Q5HYA8	0.00962321794498542	No	No
O95478	P62263	0.0102851557800659	No	No
O95478	Q9BXY0	0.101069636203071	No	No
O95478	Q96JZ2	0.0373811592863974	No	No
O95478	P43362	0.00615265493468564	No	No
O95478	Q8N0Z3	0.0042574645146385	No	No
O95478	P16615	0.00234847148755985	No	No
O95478	P62888	0.0105777341735963	No	No
O95478	Q07020	0.0147975449240739	No	No
O95478	Q13813	0.004320623074376	No	No
O95478	Q9H171	0.0182637074048988	No	No
Q9BYG3	Q96CS4	0.00918790563408789	No	No
Q9BYG3	P41218	0.00462109103045124	No	No
Q9BYG3	Q03188	0.0132926072023333	No	No
Q9BYG3	P46013	0.00821993945592117	No	No
Q9BYG3	Q9BZE4	0.0194566907292955	No	No
Q9BYG3	Q5JTH9	0.0530733811113637	No	No
Q9BYG3	Q9GZR7	0.0263819845486544	No	No
Q9BYG3	P42696	0.0163971397056526	No	No
Q9BYG3	Q8N567	0.0324924634125997	No	No
Q9BYG3	Q15025	0.00691986406822242	No	No
Q9BYG3	P06493	0.00177602958709401	No	S/T
Q9BYG3	Q9NW13	0.0333044561378657	No	No
Q9BYG3	P0DN80	0.0144955326895127	No	No
Q9BYG3	P05412	0.00288826438964442	No	No
Q9BYG3	Q99575	0.02049003320764	No	No
Q9BYG3	Q13823	0.0171687098306784	No	No
Q9BYG3	Q92674	0.0160106920946316	No	No
Q9BYG3	Q9Y2T7	0.0714208303743762	No	No
Q9BYG3	Q86VP6	0.00295550559255481	No	No
Q9BYG3	P62241	0.0124892676863916	No	No
Q9BYG3	Q5QJE6	0.0459262455507115	No	No
Q9BYG3	P62753	0.00536025624575748	No	No
Q9BYG3	Q9H7B2	0.0474581680592398	No	No
Q9BYG3	Q9UC06	0.0141185684545596	No	No
Q9BYG3	Q96GC5	0.0168066774831077	No	No
Q9BYG3	Q9HC52	0.00436222620269509	No	No
Q9BYG3	Q13322	0.00192772205799195	No	No
Q9BYG3	P68400	0.00203967339746014	No	S/T
Q9BYG3	P03372	0.00143980452372608	No	No
Q9BYG3	Q15050	0.0159221292843829	No	No
Q9BYG3	O95166	0.00195258771812098	No	No
Q9BYG3	Q9BVI4	0.0563787960875891	No	No
Q9BYG3	P49841	0.000964651146604993	No	S/T
Q9BYG3	P49840	0.00165105893475445	No	S/T
Q9BYG3	Q14684	0.00752852581968108	No	No
Q9BYG3	Q8TDN6	0.0475388854140287	No	No
Q9BYG3	P61247	0.0113258200145017	No	No
Q9BYG3	Q9Y4C8	0.0465701498875792	No	No
Q9BYG3	Q6DKI1	0.0665815289214521	No	No
Q9BYG3	Q9H2F9	0.023222834002274	No	No
Q9BYG3	Q15397	0.0153074803462488	No	No
Q9BYG3	Q9H8H2	0.0187012108043066	No	No
Q9BYG3	Q92576	0.113519765919463	No	No
Q9BYG3	Q6IQ21	0.0117805146534025	No	No
Q9BYG3	Q13618	0.00140334732882793	No	No
Q9BYG3	Q9GZL7	0.0599067279668826	No	No
Q9BYG3	Q8IUH5	0.00441887653817451	No	No
Q9BYG3	Q9NVX2	0.0188232808485903	No	No
Q9BYG3	O43159	0.0173233477495211	No	No
Q9BYG3	Q9BRD0	0.0374261412593812	No	No
Q9BYG3	P19784	0.00281311636184276	No	S/T
Q9BYG3	Q6PKG0	0.00685425642146862	No	No
Q9BYG3	Q9NUD5	0.00891224171363196	No	No
Q9BYG3	Q9H9Y2	0.056723943994875	No	No
Q9BYG3	P62491	0.00243296372465217	No	No
Q9BYG3	P22087	0.00987838723532294	No	No
Q9BYG3	O15155	0.00347569816206917	No	No
Q9BYG3	P17097	0.0160529392445479	No	No
Q9BYG3	Q68D10	0.0329001645128597	No	No
Q9BYG3	Q9NS56	0.019087846984554	No	No
Q9BYG3	Q96H22	0.0174694927992012	No	No
Q9BYG3	P12036	0.0168619927257802	No	No
Q9BYG3	Q9H7N4	0.0614577167736172	No	No
Q9BYG3	Q96MX3	0.00930502394981038	No	No
Q9BYG3	P62136	0.00283871561712895	No	No
Q13601	P41218	0.00676578380118248	No	No
Q13601	P08865	0.0182919690735993	No	No
Q13601	Q9NQ55	0.0680824603709519	No	No
Q13601	P05412	0.0021461159196498	No	No
Q13601	Q96SB4	0.0115106096063031	No	S/T
Q13601	Q8N9T8	0.0936050468828618	No	No
Q13601	Q86VP6	0.0030141494763907	No	No
Q13601	Q15646	0.0121778515166423	No	No
Q13601	P62753	0.00755921819524514	No	No
Q13601	Q9HC52	0.00597066059623167	No	No
Q13601	Q9H0E7	0.0242821321574388	No	No
Q13601	P62277	0.0171728121865497	No	No
Q13601	P03372	0.00121617104714527	No	No
Q13601	Q15050	0.0227681360569821	No	No
Q13601	P15880	0.0156926344514407	No	No
Q13601	Q9UL18	0.00825281152779737	No	No
Q13601	Q14684	0.0135265865897742	No	No
Q13601	P21580	0.00303630791439195	No	No
Q13601	Q00839	0.00357586311068975	No	No
Q13601	Q02750	0.00260920899102378	No	S/T
Q13601	Q70CQ1	0.0381102967030096	No	No
Q13601	Q01105	0.00830030082150189	No	No
Q13601	P18124	0.0276340383446912	No	No
Q13601	Q13618	0.00143728984469169	No	No
Q13601	Q01469	0.00882649753720633	No	No
Q13601	P16104	0.00588058456147781	No	No
Q13601	P22492	0.00819389688063574	No	No
Q13601	P62491	0.00284459674056207	No	No
Q13601	P22087	0.0177720940336585	No	No
Q13601	P68431	0.00572669253351159	No	No
Q13601	Q9H171	0.0239321145149117	No	No
Q13601	O15155	0.00307606362276659	No	No
Q13601	Q8TEY7	0.0273593213174848	No	No
Q13601	Q9BXY0	0.0758517488616141	No	No
Q13601	P67809	0.00574035942146955	No	No
Q13601	Q9NWT8	0.0124040067433812	No	No
Q13601	P62263	0.0119065090635413	No	No
Q13601	Q9UPE1	0.0151201472446375	No	S/T
Q13601	P47929	0.00973676566779254	No	No
Q13601	Q96EW2	0.0275557207956626	No	No
Q13601	Q01844	0.017611530789159	No	No
P04792	P20936	0.00600688750402972	No	No
P04792	P07900	0.00493571323923299	No	No
P04792	Q8IY92	0.00301151917548842	No	No
P04792	Q9Y597	0.000450495896376229	No	No
P04792	P60520	0.00228661108551558	No	No
P04792	Q14566	0.00120899787840008	No	No
P04792	Q92527	0.00198385451372388	No	No
P04792	P50395	0.00783718006615382	No	No
P04792	P21673	0.000880376226719401	No	No
P04792	P10644	0.00695251942985186	No	No
P04792	P51116	0.00569444234245776	No	No
P04792	P51114	0.00493682353841708	No	No
P04792	O00505	0.00475744824513613	No	No
P04792	Q96FW1	0.00318605242737387	No	No
P04792	Q9UNE7	0.00489067135029844	No	No
P04792	Q3SYF9	0.000973529224675435	No	No
P04792	Q9UJY1	0.00778618139433742	No	No
P04792	O95758	0.00156169639150821	No	No
P04792	Q68DK7	0.00161098271263037	No	No
P04792	O00267	0.00343678366366149	No	No
P04792	P08865	0.00527077803232183	No	No
P04792	Q9NQ50	0.0011231426137628	No	No
P04792	P35626	0.00752612541368328	No	S/T
P04792	Q9UHD2	0.00486046942458389	No	S/T
P04792	P63010	0.00450768163800666	No	No
P04792	Q15746	0.00508206319071809	No	S/T
P04792	Q9BQE3	0.00239585602494248	No	No
P04792	Q9BQE6	0.0137246932614495	No	No
P04792	Q9BR61	0.00343523131541604	No	No
P04792	O75461	0.00335706596755172	No	No
P04792	O60830	0.00454158766362062	No	No
P04792	Q9P0J7	0.0033653056776198	No	No
P04792	Q8NBJ7	0.00272397598449779	No	No
P04792	O75400	0.0016017940524076	No	No
P04792	P26639	0.00286044764643301	No	No
P04792	Q14240	0.00652515296639962	No	No
P04792	P52597	0.00223460299893281	No	No
P04792	P25788	0.00505761412786879	No	No
P04792	Q2QGD7	0.00451215820351873	No	No
P04792	P11413	0.0124774717006794	No	No
P04792	Q9H1D9	0.00629398194292799	No	No
P04792	O60566	0.00202086785150701	No	No
P04792	Q13569	0.00740979744434344	No	No
P04792	P78318	0.0168771736661908	No	No
P04792	Q8IYN2	0.00356762916775057	No	No
P04792	Q86UC2	0.00488089634782611	No	No
P04792	P46199	0.00440494591114729	No	No
P04792	P35609	0.00630444610271255	No	No
P04792	P52564	0.00612537230570158	No	S/T
P04792	P08670	0.00459560967653417	No	No
P04792	Q9NZI8	0.00666231101790768	No	No
P04792	Q7Z6Z7	0.00393782520164118	No	No
P04792	Q13115	0.0119772600653636	No	No
P04792	P31749	0.00380187634521355	No	S/T
P04792	Q13882	0.00870923849050915	No	Y
P04792	P13693	0.00568036020019507	No	No
P04792	Q99608	0.00711765759686605	No	No
P04792	P08473	0.0047208624734182	No	No
P04792	Q5VYK3	0.0046800639533868	No	No
P04792	P51790	0.00761187355311586	No	No
P04792	Q8WW33	0.00299592678121708	No	No
P04792	Q6NXG1	0.0068463284926993	No	No
P04792	Q96K21	0.00510361769201393	No	No
P04792	P55010	0.00949256640111825	No	No
P04792	Q9BPU6	0.00144524228585536	No	No
P04792	Q9BUF5	0.0036090111389744	No	No
P04792	Q96CV9	0.00728092518506563	No	No
P04792	P52209	0.00417655114780155	No	No
P04792	P51956	0.00384349432648768	No	S/T
P04792	O94826	0.0120333621107873	No	No
P04792	P18428	0.0248433303175664	No	No
P04792	Q5RL73	0.00104432697251849	No	No
P04792	Q8TD31	0.00416793504268822	No	No
P04792	O95817	0.00891746291721781	No	No
P04792	P41250	0.00355074279424943	No	No
P04792	O14558	0.0214887820079504	No	No
P04792	Q9HB07	0.00176498502221075	No	No
P04792	Q9BV29	0.00295522993166715	No	No
P04792	P53671	0.00623332499492158	No	Y
P04792	P11233	0.0066750831564882	No	No
P04792	P63000	0.00506808500616858	No	No
P04792	Q9UBB4	0.00182625384713968	No	No
P04792	P19105	0.00751680305814745	No	No
P04792	O00148	0.00255603623685409	No	No
P04792	P78344	0.00855263483370788	No	No
P04792	P62877	0.00426394375137207	No	No
P04792	P26045	0.00772432802411199	No	No
P04792	P10275	0.00390649786746469	No	No
P04792	P54725	0.00494905246425772	No	No
P04792	Q6ZU52	0.000587571489130312	No	No
P04792	P19320	0.00210077197294376	No	No
P04792	Q9UKG1	0.00956091473550024	No	No
P04792	Q15008	0.00355555647169521	No	No
P04792	P28562	0.0130816794596604	No	No
P04792	P42858	0.00307793767321419	No	No
P04792	Q99547	0.00249238767715701	No	No
P04792	Q9UMS0	0.0017421639984569	No	No
P04792	Q9UMS4	0.0039256553354389	No	No
P04792	O94778	0.0058435866873147	No	No
P04792	Q9H9Q2	0.0011323115460061	No	No
P04792	Q9Y5P3	0.00111232707443957	No	No
P04792	P62191	0.00453366865416801	No	No
P04792	Q02156	0.00430896703371995	No	S/T
P04792	Q92934	0.0043607045199098	No	No
P04792	Q13153	0.00374629792704224	No	S/T
P04792	Q14190	0.00749823665600572	No	No
P04792	Q13769	0.00436133948308736	No	No
P04792	P30990	0.00815945237661201	No	No
P04792	Q16828	0.0144581875942495	No	No
P04792	Q9UQM7	0.00390983575280055	No	S/T
P04792	P41743	0.0052646140572946	No	S/T
P04792	P51451	0.00382942439149995	No	Y
P04792	Q7Z602	0.00282472532000413	No	No
P04792	Q8WVN8	0.00277455024083894	No	No
P04792	Q9Y4H4	0.0144161806666463	No	No
P04792	P13569	0.0011938186324583	No	No
P04792	P06213	0.00375491563596938	No	Y
P04792	Q15181	0.00264838300756693	No	No
P04792	Q06330	0.00373337659567554	No	No
P04792	A7E2F4	0.0152268366079371	No	No
P04792	P00734	0.00895498259952943	No	No
P04792	O14950	0.00524088813633328	No	No
P04792	Q5S007	0.00268231978872009	No	S/T
P04792	P30086	0.00732643708358879	No	No
P04792	Q09019	0.00117842403189315	No	No
P04792	P98161	0.00867572548562729	No	No
P04792	P06744	0.0124046699377135	No	No
P04792	Q8TBY9	0.0259235633836571	No	No
P04792	O75643	0.000899670602608599	No	No
P04792	O15182	0.00637530058252908	No	No
P04792	Q96RG2	0.00715017903581058	No	S/T
P04792	Q9BQA1	0.00351548713899714	No	No
P04792	Q8TCS8	0.00950622232304257	No	No
P04792	Q13084	0.000708054054810741	No	No
P04792	P04049	0.00532813949143206	No	Y
P04792	Q14108	0.00613498934330428	No	No
P04792	O75794	0.0138385903142057	No	No
P04792	Q8WZ19	0.005536977348495	No	No
P04792	Q9NZQ3	0.00571898671671244	No	No
P04792	Q96KW9	0.0112461558847395	No	No
P04792	Q02750	0.00454318208239951	No	S/T
P04792	P49756	0.00361742166190427	No	No
P04792	P16157	0.0374845695763274	No	No
P04792	Q71U36	0.00196321747030557	No	No
P04792	Q15049	0.0142383254995819	No	No
P04792	Q9Y5V3	0.00597258148330889	No	No
P04792	P37840	0.00473353599921896	No	No
P04792	P17707	0.00175023115457245	No	No
P04792	Q99460	0.0051162882585896	No	No
P04792	O75368	0.00229866429104525	No	No
P04792	O75369	0.00709551088712684	No	No
P04792	O43491	0.00582406873947349	No	No
P04792	P18858	0.00250557600685192	No	No
P04792	P51636	0.00637923657429578	No	No
P04792	Q8N5U6	0.00455231688575114	No	No
P04792	P78417	0.00999277613917163	No	No
P04792	Q969T4	0.000905373631437484	No	No
P04792	O75925	0.00531701398373971	No	No
P04792	Q9NXX6	0.00432305699021217	No	No
P04792	Q96EW2	0.0013459145683813	No	No
P04792	Q15139	0.00765522905559508	No	S/T
P04792	P43360	0.00273483319603646	No	No
P04792	O60503	0.0135948113967381	No	No
P04792	Q96KG9	0.00604620408011569	No	S/T
P04792	Q8N5H7	0.00424180604361828	No	No
P04792	P43080	0.0175140723001906	No	No
P04792	Q86U90	0.00508926894430592	No	No
P04792	P62310	0.00210015580279461	No	No
P04792	O15164	0.00546796739721565	No	No
P04792	Q5TC79	0.0204006312872583	No	No
P04792	Q9Y243	0.00651225968480557	No	S/T
P04792	P17252	0.00410653961193219	No	S/T
P04792	P00488	0.00396707240166584	No	No
P04792	Q8IYI0	0.0068814462701604	No	No
P04792	P61586	0.00520995525729162	No	No
P04792	P27797	0.00981554748251134	No	No
P04792	P15498	0.00461551624056766	No	No
P04792	Q9Y3D0	0.00268150891978055	No	No
P04792	P51532	0.00407809095425956	No	No
P04792	Q9UBS0	0.00546992702061306	No	S/T
P04792	P09769	0.00704105117872433	No	Y
P04792	Q8N6F8	0.000488111766075284	No	No
P04792	A2RRP1	0.011671594530081	No	No
P04792	O15524	0.013288278074248	No	No
P04792	P62993	0.00192334735984666	No	No
P04792	Q96LB9	0.00624873047756196	No	No
P04792	Q5VUJ5	0.0190436846849274	No	No
P04792	Q92966	0.00268261620023465	No	No
P04792	Q96B97	0.00471489867171426	No	No
P04792	Q16670	0.00479064490294716	No	No
P04792	Q9BS34	0.00566074834315055	No	No
P04792	Q8NA54	0.0015575777434567	No	No
P04792	Q96LL4	0.00106046706538741	No	No
P04792	Q13164	0.0078811150706637	No	S/T
P04792	Q8N488	0.00393550863229044	No	No
P04792	P08631	0.00521665165979382	No	Y
P04792	Q9UQC2	0.00407249904033366	No	No
P04792	O95248	0.00459108988095112	No	No
P04792	P49137	0.00992633692663689	No	S/T
P04792	Q13043	0.00490052218392443	No	S/T
P04792	Q7L5D6	0.00326554233070523	No	No
P04792	Q14498	0.00217262486809037	No	No
P04792	Q9H0M0	0.00735255995733898	No	No
P04792	P57682	0.00541495762806811	No	No
P04792	Q14995	0.00884495695403722	No	No
P04792	P15336	0.00375983464309803	No	No
P04792	P01375	0.0058100408535475	No	No
P04792	P22674	0.0200068072779279	No	No
P04792	P22626	0.00394486252598965	No	No
P04792	P05067	0.00352299270585375	No	No
P04792	P51608	0.00522995242108614	No	No
P04792	P41240	0.00543510750215156	No	Y
P04792	P62244	0.00742181202006583	No	No
P04792	O00273	0.0118753270200007	No	No
P04792	Q8IZP0	0.00555587871779166	No	No
P04792	Q05209	0.00516962495061647	No	No
P04792	Q96FC7	0.00131492702780973	No	No
P04792	Q8IW41	0.00782260592019619	No	S/T
P04792	Q13822	0.0477132242695014	No	No
P04792	P12814	0.00736374391549338	No	No
P04792	Q9BRT2	0.00978670833854793	No	No
P04792	Q9H4M9	0.00837043529069839	No	No
P04792	Q9UBE8	0.00479710817065063	No	S/T
P04792	Q9C004	0.0201362462317767	No	No
P04792	P24863	0.00428228474057038	No	No
P04792	Q00341	0.00424037441836764	No	No
P04792	P82251	0.013790738606782	No	No
P04792	Q00613	0.0067761538584329	No	No
P04792	P35813	0.00535605830466704	No	No
P04792	Q17RN3	0.00318495417715163	No	No
P04792	Q9UQ13	0.00927872557772654	No	No
P04792	Q9GZQ8	0.00132726633631432	No	No
P04792	Q96JB5	0.015871505356803	No	No
P04792	P63104	0.00359938067014469	No	No
P04792	Q8N1A0	0.00642665583560367	No	No
P04792	Q9BT40	0.0185091929222623	No	No
P04792	Q02790	0.00622660954578606	No	No
P04792	Q15185	0.00524131408571161	No	No
P04792	P01133	0.00451352065141173	No	No
P04792	Q3SY46	0.000908208431094794	No	No
P04792	P29597	0.00297504804157232	No	Y
P04792	Q8WUE5	0.000327377820772084	No	No
P04792	Q8IUI8	0.00722551015910162	No	No
P04792	P36957	0.000540619240967588	No	No
P04792	Q5TA76	0.00160134053435077	No	No
P04792	P00533	0.0027522699013837	No	Y
P04792	P27348	0.00377607281313212	No	No
P04792	Q4V328	0.00530959703928368	No	No
P04792	Q13418	0.00642292676104294	No	Y
P04792	Q96PV6	0.00100419911986741	No	No
P04792	Q9Y448	0.00782884849347424	No	No
P04792	Q8N7H5	0.00515874621192025	No	No
P04792	Q8TF01	0.00571816065672623	No	No
P04792	Q9UER7	0.00597772415423136	No	No
P04792	Q6NXE6	0.000874213528144118	No	No
P04792	Q9H1R3	0.00268571768883221	No	S/T
P04792	Q9BZJ0	0.00250105600877716	No	No
P04792	Q96P64	0.0238326825671014	No	No
P04792	Q14C86	0.004742863126119	No	No
P04792	Q7L2H7	0.000747217990955819	No	No
P04792	Q9H993	0.00578692579750087	No	No
P04792	Q13573	0.00224323101530279	No	No
P04792	Q8NE79	0.0375724601338117	No	No
P04792	Q66K80	0.0013911774797344	No	No
P04792	P54253	0.00180974766374863	No	No
P04792	P55081	0.00136095535056771	No	No
P04792	P55735	0.00526056641816348	No	No
P04792	Q9BRX9	0.00103476347583978	No	No
P04792	Q96GM5	0.00262151169398371	No	No
P04792	Q01082	0.00575055888312744	No	No
P04792	Q6RVD6	0.000500880338456254	No	No
P04792	P52739	0.00936743311918656	No	No
P04792	P23443	0.00521908812318619	No	S/T
P04792	Q9H3Y6	0.0123270812476533	No	Y
P04792	P24844	0.00825347988428453	No	No
P04792	O43432	0.00712878882378501	No	No
P04792	Q8TC84	0.0185084565502207	No	No
P04792	A6NEK1	0.0335694708571014	No	No
P04792	O76071	0.00201730839223428	No	No
P04792	O15287	0.00203369477525987	No	No
P04792	O95273	0.000887209600564483	No	No
P04792	O00303	0.000984003941539079	No	No
P04792	P04637	0.00245935939901184	No	No
P04792	Q9H4G0	0.00355436058847272	No	No
P04792	Q99459	0.00170104796962907	No	No
P04792	Q9H492	0.00166664799061534	No	No
P04792	P02489	0.00723678523430727	No	No
P04792	Q8IZU1	0.00133516228356327	No	No
P04792	Q9H0K1	0.00390981534722831	No	S/T
P04792	A6NDB9	0.0202056114584526	No	No
P04792	Q8N5V2	0.00707243619822961	No	No
P04792	Q86WV5	0.00963881539489047	No	No
P04792	Q9BQA5	0.0165804648525205	No	No
P04792	P52298	0.0029073484006166	No	No
P04792	P01040	0.00735789037942441	No	No
P04792	Q15029	0.00150384315525208	No	No
P04792	P31946	0.00702292594372798	No	No
P04792	O00422	0.00539423151899462	No	No
P04792	P62306	0.0010216552497677	No	No
P04792	O95872	0.000722265355937355	No	No
P04792	Q5F1R6	0.00679492617448456	No	No
P04792	P02794	0.00322028345636097	No	No
P04792	P04083	0.00791372151544705	No	No
P04792	P53778	0.00372939378332314	No	S/T
P04792	P60953	0.00482624810809378	No	No
P04792	P11274	0.00378423086502721	No	No
P04792	P53804	0.00273810458135264	No	No
P04792	P0C870	0.00182303171079267	No	No
P04792	Q16644	0.00913751942264732	No	S/T
P04792	O76094	0.00627738849395588	No	No
P04792	Q96LC9	0.011947172363068	No	No
P04792	Q96A09	0.00694251199317068	No	No
P04792	O43815	0.00489762407704103	No	No
P04792	Q96DZ5	0.0254881527270851	No	No
P04792	Q99963	0.00288950820719793	No	No
P04792	P54920	0.00393306031650741	No	No
P04792	O43741	0.00465549189481901	No	No
P04792	Q5VWN6	0.000705869617209729	No	No
P04792	P47897	0.010090232411039	No	No
P04792	Q8N0S2	0.00174834806279117	No	No
P04792	P08559	0.000644940751808412	No	No
P04792	Q9NZJ9	0.0095200180948957	No	No
P04792	Q9NV56	0.00223158884743244	No	No
P04792	Q9BYV2	0.00171289392964426	No	No
P04792	Q9HAW0	0.0040888581796051	No	No
P04792	Q9Y3D9	0.00118843605266931	No	No
P04792	Q96ID5	0.00426657592113294	No	No
P04792	Q8IUC2	0.00120709134472816	No	No
P04792	Q8N584	0.00472302928886895	No	No
P04792	O94842	0.0042557269629256	No	No
P04792	P51617	0.00818793860788182	No	S/T
P04792	P48431	0.00293913248495123	No	No
P04792	P55211	0.00639158214295077	No	No
P04792	Q9BRX2	0.00572430352610492	No	No
P04792	Q9H6T3	0.000977383735007661	No	No
P04792	Q9NSE4	0.00147467527897907	No	No
P04792	P26447	0.00560976262188336	No	No
P04792	Q9Y4X5	0.00311145821305061	No	No
P04792	P13010	0.00576696294234452	No	No
P04792	Q96SU4	0.00309192094915153	No	No
P04792	Q15633	0.0141151754269968	No	No
P04792	Q96G03	0.00930703814980796	No	No
P04792	Q9UNS2	0.00117657517950219	No	No
P04792	P05129	0.00472891077476139	No	S/T
P04792	P17612	0.00210639919618385	No	S/T
P04792	P05198	0.00715832830400974	No	No
P04792	Q04917	0.00338582710109595	No	No
P04792	Q05513	0.00609029300682077	No	S/T
P04792	P58304	0.00586233671350374	No	No
P04792	Q9ULT8	0.00464115144372997	No	No
P04792	O75147	0.0114368378079842	No	No
P04792	P45880	0.00613560710456245	No	No
P04792	Q9ULT6	0.00788464427261835	No	No
P04792	Q14684	0.00202178239607761	No	No
P04792	P02511	0.0108029419331691	No	No
P04792	Q04637	0.00801960207476635	No	No
P04792	P08238	0.00320807613930075	No	No
P04792	Q9NX46	0.0077935230545433	No	No
P04792	Q9HBQ8	0.00421106979320848	No	No
P04792	P38936	0.00523713406261574	No	No
P04792	P17661	0.00519382765481255	No	No
P04792	P36406	0.00358308956904127	No	No
P04792	Q9UHV2	0.00675747842247627	No	No
P04792	P05783	0.00682281582550258	No	No
P04792	Q6ZNK6	0.00226714070770865	No	No
P04792	O15228	0.00487197378596163	No	No
P04792	Q13163	0.011424303009107	No	S/T
P04792	P10636	0.00538527259825878	No	No
P04792	Q9H9L3	0.00348744855866158	No	No
P04792	Q6NSX1	0.00182015146403597	No	No
P04792	P15531	0.00412469525994366	No	No
P04792	O14654	0.00230058141210281	No	No
P04792	O14980	0.00788147108145879	No	No
P04792	Q9HC96	0.0098769965614784	No	No
P04792	Q14CN4	0.0017027655586392	No	No
P04792	Q8N448	0.000688259946088381	No	No
P04792	O94782	0.00376740895240678	No	No
P04792	P51531	0.0033508686459114	No	No
P04792	Q13546	0.00714212192175066	No	Y
P04792	Q13547	0.0042586952493797	No	No
P04792	P01106	0.0025469093813838	No	No
P04792	Q92688	0.0058336275081916	No	No
P04792	P06239	0.0034614529381352	No	Y
P04792	Q16611	0.0091924263518291	No	No
P04792	P09923	0.00128719660327958	No	No
P04792	Q96JB6	0.00333325533231107	No	No
P04792	P31751	0.00449918528191026	No	S/T
P04792	Q99614	0.00224958359590577	No	No
P04792	Q9BS16	0.00171409889592732	No	No
P04792	Q13105	0.00825795697454712	No	No
P04792	A0A140G945	0.00120570262174009	No	No
P04792	Q92905	0.00190184240433874	No	No
P04792	P51812	0.00364551505552565	No	S/T
P04792	Q86SE9	0.00295680247613978	No	No
P04792	Q96GL9	0.000761240998393894	No	No
P04792	P13686	0.0195030480075309	No	No
P04792	P43320	0.000705372303361854	No	No
P04792	O43707	0.0104700832351081	No	No
P04792	P01185	0.0156717601051827	No	No
P04792	Q96D59	0.00617289766033373	No	No
P04792	Q9UPM6	0.00458606591930235	No	No
P04792	P34932	0.00685630457251579	No	No
P04792	Q6IE81	0.00460590116421729	No	No
P04792	P18433	0.0070285879732944	No	No
P04792	P03950	0.00586221328167037	No	No
P04792	A6NDS4	0.0406859935009829	No	No
P04792	Q6ZWH5	0.0369910963790053	No	S/T
P04792	P55795	0.00187551022923945	No	No
P04792	Q99683	0.00509557966851913	No	S/T
P04792	Q05655	0.00464669765959529	No	S/T
P04792	Q14155	0.0108210394613887	No	No
P04792	Q9NP61	0.0066734881797508	No	No
P04792	P83916	0.00307004078407514	No	No
P04792	Q14012	0.00602690798695216	No	S/T
P04792	Q92890	0.00835114942604242	No	No
P04792	Q32Q52	0.00133068948983081	No	No
P04792	Q9UKF6	0.00196817960602956	No	No
P04792	Q13237	0.00389408359383922	No	S/T
P04792	Q86YS6	0.0188732578273481	No	No
P04792	Q15393	0.00238761528961925	No	No
P04792	Q9BT25	0.00169860666964624	No	No
P04792	Q9P2N2	0.0172129211727787	No	No
P04792	O15381	0.00536984120547702	No	No
P04792	Q9H0R8	0.00198039932500874	No	No
P04792	Q5UIP0	0.00455175081112345	No	No
P04792	O15264	0.00383373568876916	No	S/T
P04792	Q0ZGT2	0.0104127643201551	No	No
P04792	P62333	0.00361940148378844	No	No
P04792	O15534	0.00999745296007598	No	No
P04792	P49023	0.00495813764629766	No	No
P04792	Q9Y2J2	0.00330661318370531	No	No
P04792	P47813	0.00124581656687396	No	No
P04792	Q13509	0.00199916848968575	No	No
P04792	Q9UDY2	0.00645921046002416	No	No
P04792	Q86TI0	0.00661083905068983	No	No
P04792	Q13501	0.00559078617449324	No	No
P04792	Q86XP6	0.00919929301555134	No	No
P04792	Q16659	0.00147758102992823	No	S/T
P04792	P03372	0.00151116262864833	No	No
P04792	Q8TDP1	0.00251009889634987	No	No
P04792	P46108	0.00517471331673037	No	No
P04792	Q5JTW2	0.00400714837596004	No	No
P04792	Q9NXC2	0.000977136468640774	No	No
P04792	Q7Z3B3	0.0020413920492523	No	No
P04792	Q96P47	0.00801452446534313	No	No
P04792	P46734	0.00831454987931335	No	S/T
P04792	Q9Y2M5	0.00621322083249902	No	No
P04792	Q13618	0.00196503577458941	No	No
P04792	Q9Y3C7	0.00190727334089641	No	No
P04792	Q9Y3C0	0.00262703546222694	No	No
P04792	P49721	0.00460992749454143	No	No
P04792	P10398	0.00488098770164861	No	Y
P04792	Q9UIH9	0.00816062400937621	No	No
P04792	P15313	0.00487447692231212	No	No
P04792	Q9P0W8	0.00423792839895775	No	No
P04792	Q03135	0.00625383759752335	No	No
P04792	Q8N594	0.00638703682149055	No	No
P04792	P19419	0.00502719769921547	No	No
P04792	O60496	0.00379896200916552	No	No
P04792	Q14457	0.00482512263266873	No	No
P04792	P11908	0.00199893512631092	No	No
P04792	Q9Y3Q8	0.00363746684262502	No	No
P04792	Q86V48	0.00249864680337665	No	No
P04792	P05771	0.00399878087077216	No	S/T
P04792	Q9UEY8	0.00428580397164249	No	No
P04792	P29353	0.00645064503420758	No	No
P04792	Q8N697	0.0062722410266158	No	No
P04792	Q6ZMQ8	0.000715550474787032	No	Y
P04792	Q6XD76	0.00451588499417464	No	No
P04792	Q06136	0.00325799937856611	No	No
P04792	P20339	0.00268447229213054	No	No
P04792	Q07866	0.00447091952709028	No	No
P04792	P14927	0.000857091889728238	No	No
P04792	Q969Q6	0.0116099014599594	No	No
P04792	O43396	0.00888026549985112	No	No
P04792	Q13322	0.00692855859736336	No	No
P04792	Q2TAA8	0.00288227855695914	No	No
P04792	Q15057	0.0102800320670296	No	No
P04792	Q92990	0.00897397484948108	No	No
P04792	Q15051	0.00214214233804766	No	No
P04792	Q9Y657	0.00642049247500012	No	No
P04792	Q00839	0.00519956283286728	No	No
P04792	Q12874	0.000907115148295869	No	No
P04792	O00757	0.00609109004539288	No	No
P04792	Q16539	0.00418973699213795	No	S/T
P04792	P55209	0.00242756363091526	No	No
P04792	Q14693	0.00691223243676712	No	No
P04792	Q13976	0.00348156260913944	No	S/T
P04792	Q9P243	0.0133028049901605	No	No
P04792	Q6ZP65	0.0389830160658043	No	No
P04792	Q15714	0.00169955228632763	No	No
P04792	P08758	0.00956557042046855	No	No
P04792	A6NIR3	0.0238326825671014	No	No
P04792	P28324	0.00309259318915052	No	No
P04792	Q96FX8	0.0172238681505862	No	No
P04792	Q8NB14	0.00262565728891416	No	No
P04792	P60900	0.00512907353679343	No	No
P04792	Q8IVT5	0.00220965214925095	No	Y
P04792	Q9NPF5	0.00424090308250382	No	No
P04792	Q6UWJ1	0.00974678853646966	No	No
P04792	Q6ZNJ1	0.00260569433299977	No	No
P04792	P11021	0.00492674673143016	No	No
P04792	O75901	0.00915649842646349	No	No
P04792	P49768	0.00586249439844213	No	No
P04792	O14709	0.00558141733438173	No	No
P04792	P13928	0.0104441906409188	No	No
P04792	Q6P1L5	0.000630978794463474	No	No
P04792	P28715	0.0081698615816344	No	No
P04792	P62258	0.00476802718979268	No	No
P04792	P15056	0.00532615759495177	No	Y
P04792	Q17RB8	0.000442718147473072	No	No
P04792	Q9UJX3	0.00190532270130706	No	No
P04792	Q9BTE6	0.00560317031462586	No	No
Q9UDW3	O95758	0.0173116719863419	No	No
Q9UDW3	Q9H6L4	0.00482697895044897	No	No
Q9UDW3	Q96LT9	0.132386240446191	No	No
Q9UDW3	P40692	0.00545140875828523	No	No
Q9UDW3	Q13895	0.0178318675527881	No	No
Q9UDW3	P62304	0.0169712855493257	No	No
Q9UDW3	P62306	0.0195530851530918	No	No
Q9UDW3	O75064	0.088803720928446	No	No
Q9UDW3	P63162	0.0297770182158614	No	No
Q9UDW3	P62736	0.00437569154825686	No	No
Q9UDW3	P55040	0.00543240375065227	No	No
Q9UDW3	Q8WWB5	0.0490109445357906	No	No
Q9UDW3	O95872	0.00624919123274127	No	No
Q9UDW3	Q8TAU3	0.00713749875915663	No	No
Q9UDW3	Q5JS54	0.0198880461970592	No	No
Q9UDW3	P31273	0.00847003443672698	No	No
Q9UDW3	Q8WV44	0.00872430310951074	No	No
Q9UDW3	Q96HB5	0.0063683245234802	No	No
Q9UDW3	Q9NX04	0.0142751958904559	No	No
Q9UDW3	Q15696	0.0676168371420372	No	No
Q9UDW3	Q6IEG0	0.174391395475986	No	No
Q9UDW3	A5D8V6	0.00875113107940639	No	No
Q9UDW3	Q2VPK5	0.0376579500935042	No	No
Q9UDW3	Q9BT73	0.0164758597018646	No	No
Q9UDW3	P30711	0.0319630227874883	No	No
Q9UDW3	Q9BT92	0.00469555604735511	No	No
Q9UDW3	Q96GM5	0.0046689087293587	No	No
Q9UDW3	Q8N8D1	0.111911608390334	No	No
Q9UDW3	Q562R1	0.00587665954722671	No	No
Q9UDW3	Q6ZRY4	0.00363231798024082	No	No
Q9UDW3	Q9NW38	0.0355021754320169	No	No
Q9UDW3	A8MWD9	0.0270045192179198	No	No
Q9Y4C8	P41218	0.01169289046119	No	No
Q9Y4C8	Q13895	0.042537644154274	No	No
Q9Y4C8	P62241	0.0152985761160243	No	No
Q9Y4C8	P62753	0.0072306594002706	No	No
Q9Y4C8	Q05209	0.016692612316223	No	No
Q9Y4C8	P03372	0.00203889790689289	No	No
Q9Y4C8	Q15050	0.0186604457942983	No	No
Q9Y4C8	Q8IXZ2	0.0439065031216845	No	No
Q9Y4C8	P16104	0.00961355819011766	No	No
Q9Y4C8	P11487	0.0308827760851661	No	No
Q9Y4C8	P62263	0.0116613790832961	No	No
Q9Y4C8	Q9UGY1	0.037636853031432	No	No
Q9Y4C8	Q9P0M6	0.0198114371219451	No	No
Q9Y4C8	Q9BSG1	0.0129071833612547	No	No
Q9Y4C8	Q02539	0.00978217730543591	No	No
Q9Y4C8	P22087	0.0143456578198295	No	No
Q9Y4C8	P10074	0.0249747235626241	No	No
Q9Y4C8	P18124	0.0224036797498491	No	No
Q9Y4C8	Q07020	0.0162840205202989	No	No
Q9Y4C8	P22492	0.0155395810244127	No	No
Q8N5P1	Q66K89	0.0729990942851309	No	No
Q8N5P1	P62241	0.0124829844765206	No	No
Q8N5P1	P52298	0.0201317156209776	No	No
Q8N5P1	P68400	0.00840383146496208	No	S/T
Q8N5P1	Q8IVT5	0.00686211432384127	No	Y
Q8N5P1	Q4G0J3	0.0479982574773687	No	No
Q8N5P1	Q02539	0.0251110513449977	No	No
Q8N5P1	Q9P0M6	0.0416783309732611	No	No
Q8N5P1	Q8IXZ2	0.0289567725763476	No	No
Q8N5P1	P18124	0.0175212679507216	No	No
Q8N5P1	Q96P20	0.0592913545131624	No	No
Q8N5P1	Q16695	0.0181037749257305	No	No
Q8N5P1	Q9NY65	0.0106537349521888	No	No
Q8N5P1	Q9NXG2	0.0349074135994781	No	No
Q8N5P1	P22492	0.0308460404468838	No	No
P67809	Q09161	0.00510750512588426	No	No
P67809	P09001	0.00199010571824033	No	No
P67809	P60520	0.00297725835997012	No	No
P67809	Q92522	0.00958335853540186	No	No
P67809	Q9HCE1	0.0145030276329689	No	No
P67809	Q9NZM5	0.0097024113285432	No	No
P67809	Q2NL82	0.00574143098955844	No	No
P67809	P51116	0.00888134710517118	No	No
P67809	P31483	0.0214699629359899	No	No
P67809	Q92665	0.00167760439351268	No	No
P67809	P35251	0.0141136247844668	No	No
P67809	Q66K89	0.0120074346092683	No	No
P67809	P49407	0.00387597062847739	No	No
P67809	P49406	0.00202912258253521	No	No
P67809	O95758	0.0049441448893223	No	No
P67809	P05019	0.00690109270709343	No	No
P67809	P08865	0.007733381536937	No	No
P67809	Q9NQ50	0.00252576786425661	No	No
P67809	O14757	0.00350661419888667	No	S/T
P67809	P28482	0.00229642770631287	No	S/T
P67809	Q9BZE1	0.00176584243350108	No	No
P67809	Q9BZE4	0.00746835589202591	No	No
P67809	Q9UHD8	0.0046820527378875	No	No
P67809	P11226	0.00238894073428542	No	No
P67809	O95503	0.00658402791889289	No	No
P67809	Q86TG7	0.00884178685081366	No	No
P67809	P52597	0.00630544264939697	No	No
P67809	Q14790	0.00309755613966767	No	No
P67809	P62280	0.00544978381090991	No	No
P67809	O95363	0.0046113995099635	No	No
P67809	Q9UKV8	0.00745309142701671	No	No
P67809	P16403	0.0064684265911942	No	No
P67809	Q99558	0.00276218750351351	No	S/T
P67809	Q9NZI8	0.0175411112825582	No	No
P67809	Q9UJV9	0.00377358690486776	No	No
P67809	Q15020	0.00619610813631525	No	No
P67809	Q86V81	0.0107056531899057	No	No
P67809	Q9P1Z9	0.00850113299982887	No	No
P67809	Q13405	0.00182416443443438	No	No
P67809	P05787	0.0033894344997402	No	No
P67809	P63208	0.00218695042072335	No	No
P67809	Q9H6R4	0.0171088702573683	No	No
P67809	P02786	0.0058648407368746	No	No
P67809	P05412	0.00256260274308786	No	No
P67809	Q659C4	0.00693811857206023	No	No
P67809	P26599	0.013629755660295	No	No
P67809	P82650	0.00205138845736845	No	No
P67809	P21399	0.022284257398667	No	No
P67809	Q9NX58	0.00942416794394995	No	No
P67809	Q9Y2R9	0.00293142121015117	No	No
P67809	Q9HCK5	0.0109049151113099	No	No
P67809	Q9Y2T7	0.0159537265438005	No	No
P67809	O60812	0.00261500103300254	No	No
P67809	Q86VP6	0.00306023583483682	No	No
P67809	Q9GZV5	0.011901127757137	No	No
P67809	Q15646	0.00403196298988642	No	No
P67809	P62241	0.00477226211401452	No	No
P67809	Q8N5C8	0.0100340915769824	No	No
P67809	Q09472	0.00446922658249801	No	No
P67809	P14678	0.00530641472987564	No	No
P67809	P82675	0.00204469697046008	No	No
P67809	O14561	0.00105423197242276	No	No
P67809	P04114	0.00895384757574542	No	No
P67809	Q8TCC3	0.00319765582349028	No	No
P67809	Q96GA3	0.00974329915760626	No	No
P67809	Q12906	0.0121245520505963	No	No
P67809	Q12905	0.00748772136557627	No	No
P67809	Q99697	0.0235301305393907	No	No
P67809	P27816	0.00470058392882784	No	No
P67809	Q9Y6M1	0.021004460487418	No	No
P67809	P05455	0.0133583151187752	No	No
P67809	P62753	0.00301814003454586	No	No
P67809	P19320	0.00173553015478252	No	No
P67809	Q96EB6	0.00443955500367647	No	No
P67809	Q9NR30	0.0052563181864069	No	No
P67809	P38919	0.00735262904573463	No	No
P67809	P13693	0.00434852171777909	No	No
P67809	Q9UN86	0.012081799271736	No	No
P67809	Q9H7B2	0.00622957096444792	No	No
P67809	P10321	0.00273126077204541	No	No
P67809	P25705	0.00267160691163307	No	No
P67809	Q96GC5	0.00178622866698834	No	No
P67809	Q06787	0.00715361910462463	No	No
P67809	Q9HC52	0.00600013470851576	No	No
P67809	Q9NQV7	0.0213527835650164	No	No
P67809	P12956	0.00622790437419263	No	No
P67809	P52298	0.00567749041245223	No	No
P67809	O00425	0.0174350534362584	No	No
P67809	Q96SI9	0.0063142038804198	No	No
P67809	Q15418	0.00602674427644061	No	S/T
P67809	Q13310	0.01168326646532	No	No
P67809	Q86SE5	0.0029408408364706	No	No
P67809	Q9HCE5	0.00754623132531141	No	No
P67809	Q9Y2X3	0.00576943251076122	No	No
P67809	O60303	0.00181409583901109	No	No
P67809	P53007	0.0058348972833282	No	No
P67809	P32121	0.00348063849847981	No	No
P67809	O95793	0.00641454186799636	No	No
P67809	P27824	0.00209812385956375	No	No
P67809	O76021	0.00780097653409296	No	No
P67809	P37108	0.0075456032413723	No	No
P67809	Q14103	0.0128169556232192	No	No
P67809	P16989	0.0215342321059175	No	No
P67809	P11182	0.00284829972796057	No	No
P67809	P31942	0.00815410380448351	No	No
P67809	O75533	0.00579262140062222	No	No
P67809	P38159	0.0129015878777192	No	No
P67809	Q9NRX2	0.00188105278209203	No	No
P67809	P55084	0.00277162176120569	No	No
P67809	P68400	0.00208582211393426	No	S/T
P67809	O95613	0.00292669779241313	No	No
P67809	P03372	0.00216472525290054	No	No
P67809	Q96EL3	0.00216607072840214	No	No
P67809	Q53F19	0.00333297063181921	No	No
P67809	Q15050	0.00512761110856937	No	No
P67809	Q9Y6H1	0.00780812350796141	No	No
P67809	P09913	0.00641210107392903	No	No
P67809	P09914	0.00717735119403658	No	No
P67809	P13569	0.00129699354186833	No	No
P67809	Q8NDZ4	0.00623405245373887	No	S/T
P67809	O95166	0.00245285357767007	No	No
P67809	P15880	0.00659658583355475	No	No
P67809	Q5T653	0.00257162749347229	No	No
P67809	Q9Y243	0.0038665732936286	No	S/T
P67809	Q15819	0.0105342919702423	No	No
P67809	P63104	0.00282452204830566	No	No
P67809	P62273	0.00993795926611048	No	No
P67809	P49841	0.0019344213478013	No	S/T
P67809	Q9UL18	0.00839884104295064	No	No
P67809	Q9H4K1	0.00221586981782492	No	No
P67809	Q86VM9	0.00429565066152047	No	No
P67809	O43823	0.00819339511375228	No	No
P67809	Q96EY7	0.00734575996836388	No	No
P67809	Q92900	0.0121694359786429	No	No
P67809	Q13094	0.00395299164031829	No	No
P67809	Q00839	0.00863014010114015	No	No
P67809	Q8NC51	0.00938392486363026	No	No
P67809	Q9C0C9	0.00630171486767513	No	No
P67809	P28562	0.00760251936192414	No	No
P67809	O75534	0.0161960884816174	No	No
P67809	P14866	0.0133344053950492	No	No
P67809	Q13151	0.0183336451972451	No	No
P67809	Q92841	0.010025895737973	No	No
P67809	Q7Z417	0.00446822873286732	No	No
P67809	O75676	0.00754701887720048	No	S/T
P67809	Q9BYD6	0.00214354452656247	No	No
P67809	Q9BYD2	0.00123166430143866	No	No
P67809	Q9BYD1	0.00804120260888431	No	No
P67809	Q1KMD3	0.00359767111201656	No	No
P67809	Q5SSJ5	0.00766818973734937	No	No
P67809	Q13616	0.00117759767709242	No	No
P67809	Q13617	0.00225321474860184	No	No
P67809	P50570	0.00530617998606583	No	No
P67809	Q5S007	0.00143185475745138	No	S/T
P67809	P43243	0.00376444068204642	No	No
P67809	Q4G0J3	0.0123504119046197	No	No
P67809	Q9P015	0.00393208075563121	No	No
P67809	Q13620	0.00206894588069046	No	No
P67809	Q9Y4K3	0.00397956367972105	No	No
P67809	Q92499	0.013347499000306	No	No
P67809	Q7Z6M2	0.00343405901283994	No	No
P67809	Q16540	0.00336522504889657	No	No
P67809	P26196	0.00889785608268792	No	No
P67809	P57087	0.00584712467578047	No	No
P67809	P00558	0.00518448161709765	No	No
P67809	Q13242	0.0140999293124494	No	No
P67809	Q15717	0.0206752369691959	No	No
P67809	P31749	0.00205051958583844	No	S/T
P67809	Q9UMS4	0.00804873852295321	No	No
P67809	P26641	0.00305490336161785	No	No
P67809	Q16526	0.00704939177770856	No	No
P67809	Q9H9Z2	0.0202539767258464	No	No
P67809	Q7Z2W4	0.00796493770995877	No	No
P67809	Q08J23	0.0192636778304661	No	No
P67809	Q9Y5P2	0.00131177578603705	No	No
P67809	P27695	0.0112947067539346	No	No
P67809	Q99523	0.00567330671946185	No	No
P67809	Q49A26	0.0157512333882258	No	No
P67809	Q9NX05	0.00952546536236742	No	No
P67809	P52815	0.00456516044447466	No	No
P67809	Q9P0M9	0.00228274518788709	No	No
P67809	Q15527	0.00352749046392582	No	No
P67809	Q15750	0.00548479836514934	No	No
P67809	Q9NX20	0.002194810518153	No	No
P67809	Q9NX24	0.00604429252799197	No	No
P67809	P57678	0.00620794112146519	No	No
P67809	Q9Y2Q9	0.00322288007579887	No	No
P67809	Q5JVS0	0.0186012885774632	No	No
P67809	Q6IQ23	0.00129814573106171	No	No
P67809	Q13724	0.00569806897433884	No	No
P67809	P62995	0.0114988264231441	No	No
P67809	Q13618	0.00296833059084744	No	No
P67809	Q9NUQ6	0.00893395898884592	No	No
P67809	Q7Z2W9	0.00237687145261738	No	No
P67809	Q92552	0.0055453387673718	No	No
P67809	Q9BRP8	0.0168809814766006	No	No
P67809	Q9UG63	0.00248272821034475	No	No
P67809	P62081	0.00909669197667228	No	No
P67809	P50454	0.00576936659284202	No	No
P67809	Q9NUL7	0.00508680213204374	No	No
P67809	Q9NUL3	0.00772972817606157	No	No
P67809	P11940	0.0129353952698702	No	No
P67809	Q92945	0.0221110649551065	No	No
P67809	O43390	0.0181072948970868	No	No
P67809	Q00341	0.00816224700620827	No	No
P67809	Q6AW86	0.00345167008064844	No	No
P67809	P40939	0.00238392557445273	No	No
P67809	Q15051	0.0033738308727646	No	No
P67809	P62310	0.00777218909685088	No	No
P67809	P01133	0.00298076663367647	No	No
P67809	Q71RC2	0.0211736098144183	No	No
P67809	P46379	0.00585928101959475	No	No
P67809	O60783	0.00337574303772885	No	No
P67809	P61326	0.00614067865202299	No	No
P67809	P48729	0.00357304745194524	No	S/T
P67809	Q6ZN17	0.0274561936778143	No	No
P67809	Q5T1J5	0.0153295131471702	No	No
P67809	P51812	0.00435645267854272	No	S/T
P67809	P16104	0.00481164864079468	No	No
P67809	P62333	0.00423649172393816	No	No
P67809	Q96DV4	0.00145973552872838	No	No
P67809	Q9NZB2	0.00389168429263237	No	No
P67809	Q96KR1	0.0057643806538887	No	No
P67809	Q92905	0.00298076091812965	No	No
P67809	Q86U42	0.0135138776590207	No	No
P67809	P60709	0.00359371801836807	No	No
P67809	Q13283	0.00575570842903925	No	No
P67809	Q93034	0.00112946409729775	No	No
P67809	Q69YQ0	0.00184134574624845	No	No
P67809	Q15428	0.00330706685282862	No	No
P67809	P60842	0.00409685276815981	No	No
P67809	Q8NCA5	0.00586042602460529	No	No
P67809	Q9H7E2	0.0168175030078435	No	No
P67809	Q13492	0.0096231660480829	No	No
P67809	Q8WXX5	0.00313390766260532	No	No
P67809	P33992	0.00438939101611513	No	No
P67809	Q9UBX2	0.00853794058470803	No	No
P67809	Q6PKG0	0.0146249976384709	No	No
P67809	P0CG48	0.00577791091240669	No	No
P67809	Q8N983	0.0041972587711348	No	No
P67809	P17844	0.00854588918898204	No	No
P67809	Q2TAY7	0.0101173134335806	No	No
P67809	P62847	0.00957813181295431	No	No
P67809	P22087	0.00242659218418702	No	No
P67809	Q9UKM9	0.00905164993809953	No	No
P67809	P62701	0.0121150347349221	No	No
P67809	P13010	0.00742730054023362	No	No
P67809	Q92615	0.018398308976052	No	No
P67809	P01106	0.00351914688240252	No	No
P67809	Q96PK6	0.0102006616628809	No	No
P67809	Q07666	0.00934370371028152	No	No
P67809	O95996	0.0126862260580399	No	No
P67809	O15355	0.00241518648344285	No	No
P67809	O75582	0.0070546575112075	No	S/T
P67809	P41250	0.00715742340849142	No	No
P67809	P07910	0.0127025749591569	No	No
P67809	O75127	0.00657942213620762	No	No
P67809	P68104	0.00385338887441809	No	No
P67809	O00571	0.00774149515660629	No	No
P67809	P60484	0.00368499069975742	No	No
P67809	Q13765	0.0200461352955356	No	No
P67809	Q9BUJ2	0.00590146216946733	No	No
P67809	P62266	0.00964310899566343	No	No
P67809	Q8N0Z3	0.001100451761699	No	No
P67809	Q8IW19	0.00524110567573013	No	No
P67809	O75643	0.00424012392828465	No	No
P67809	Q9H0U6	0.00491954910053766	No	No
P67809	Q9H361	0.0195253215071023	No	No
P67809	Q9NQW1	0.0239841658861431	No	No
P67809	O60506	0.0192060256114034	No	No
P67809	Q9HD40	0.0314434311215443	No	No
P67809	Q00005	0.00281963267739198	No	No
P67809	P25205	0.00336494587949758	No	No
P67809	Q96AG4	0.00340191411121454	No	No
P67809	Q7L2E3	0.00444891107170054	No	No
P67809	Q5TDP6	0.0190485639587171	No	No
P67809	P22626	0.0111236821445497	No	No
P67809	O15234	0.0162443685049611	No	No
P67809	P02751	0.00219103019652309	No	No
P67809	Q9BVP2	0.0102591934611616	No	No
P67809	Q07021	0.00646214830284746	No	No
P67809	O14879	0.00536818394281207	No	No
P67809	Q15349	0.0043428817940111	No	S/T
P67809	Q9H9J2	0.00409976364167603	No	No
P67809	Q8WWM7	0.00672053002128712	No	No
P67809	P31751	0.00339547063020857	No	S/T
P67809	P16401	0.00790618213357297	No	No
P67809	Q15843	0.00362986915581997	No	No
P67809	O43707	0.00905695361524641	No	No
P67809	P51398	0.00251277440460034	No	No
P67809	O15264	0.00408154826123119	No	S/T
P67809	O75526	0.0227519595041872	No	No
P67809	Q13148	0.0113573100476964	No	No
P67809	Q96K75	0.0130821401183443	No	No
P67809	Q08211	0.012453714708003	No	No
P67809	Q9BYC9	0.00219815270111567	No	No
P67809	Q15233	0.0104466159210616	No	No
P67809	Q14694	0.0108391242179022	No	No
P67809	Q9NXG2	0.00791185027364086	No	No
P67809	Q8IXB1	0.00704989574005705	No	No
P67809	Q7RTS1	0.0180936513589966	No	No
Q9UGY1	Q96CS4	0.0207278228269337	No	No
Q9UGY1	Q92665	0.0146008449089492	No	No
Q9UGY1	Q9BZE4	0.00760365847981391	No	No
Q9UGY1	O60832	0.00408326133112788	No	No
Q9UGY1	P04179	0.00483001399207508	No	No
Q9UGY1	P42696	0.0644312476844657	No	No
Q9UGY1	Q15020	0.00432456063580484	No	No
Q9UGY1	Q8IY81	0.0157163589146599	No	No
Q9UGY1	Q13823	0.0386589711142967	No	No
Q9UGY1	P54274	0.00277076330339323	No	No
Q9UGY1	P62753	0.00188555050260446	No	No
Q9UGY1	O00422	0.00980190992340473	No	No
Q9UGY1	Q8WXF0	0.0105156976146265	No	No
Q9UGY1	P04908	0.0102735899806543	No	No
Q9UGY1	Q6P158	0.0270359188210213	No	No
Q9UGY1	Q9Y2D8	0.00483590895537153	No	No
Q9UGY1	Q92997	0.000655615264961456	No	No
Q9UGY1	Q8N3Z6	0.138343275678162	No	No
Q9UGY1	Q9H0A0	0.00764679893012509	No	No
Q9UGY1	Q96K58	0.018824738391515	No	No
Q9UGY1	Q96GQ7	0.0291924205447754	No	No
Q9UGY1	Q9C0C9	0.00748644207095934	No	No
Q9UGY1	P23508	0.00654105755447869	No	No
Q9UGY1	P11802	0.0017803695264897	No	S/T
Q9UGY1	Q15393	0.0131333537522206	No	No
Q9UGY1	Q02539	0.00484922871631934	No	No
Q9UGY1	Q15397	0.0324774301089695	No	No
Q9UGY1	P60409	0.00774694283415084	No	No
Q9UGY1	Q96DW6	0.0263158958118309	No	No
Q9UGY1	Q9H8H2	0.0429678895320125	No	No
Q9UGY1	Q96GN5	0.030586962625581	No	No
Q9UGY1	Q13206	0.0235377155828634	No	No
Q9UGY1	Q8NHQ9	0.102937209469949	No	No
Q9UGY1	Q8NHQ1	0.00807474199776445	No	No
Q9UGY1	P46782	0.00841643415187274	No	No
Q9UGY1	P01133	0.000316608524561275	No	No
Q9UGY1	Q9NVX2	0.0136511453963038	No	No
Q9UGY1	O43159	0.00821453259728075	No	No
Q9UGY1	Q96A73	0.0687791369698055	No	No
Q9UGY1	Q9BRD0	0.0300491607772849	No	No
Q9UGY1	Q5MJ10	0.0183617663360352	No	No
Q9UGY1	Q6PKG0	0.00357610859536178	No	No
Q9UGY1	P22492	0.00589322027716607	No	No
Q9UGY1	Q9NY65	0.0323004205700256	No	No
Q9UGY1	Q96ME7	0.0547916885872034	No	No
Q9UGY1	P60371	0.00649269324361097	No	No
Q9UGY1	Q96QD9	0.0240316289488409	No	No
Q9UGY1	Q6PK04	0.128979506100036	No	No
Q9UGY1	P82933	0.0144664178833668	No	No
Q9UGY1	Q9BXY0	0.0266751954619832	No	No
Q9UGY1	Q7RTS1	0.00949335683329819	No	No
Q9UGY1	Q9Y3D5	0.0222822445942451	No	No
Q9UGY1	Q9H2G4	0.0137618857044514	No	No
Q13435	Q09161	0.00415886337783665	No	No
Q13435	P51116	0.00222257495413426	No	No
Q13435	P51114	0.0017523010090751	No	No
Q13435	P49407	0.000948200907811109	No	No
Q13435	O95758	0.0101385162550692	No	No
Q13435	O75400	0.0348093675630203	No	No
Q13435	Q9UKV8	0.00260302837621033	No	No
Q13435	P17813	0.000447213377444748	No	No
Q13435	Q9UJV9	0.0136551525531284	No	No
Q13435	P62304	0.0179029057720024	No	No
Q13435	P05412	0.000962492777835532	No	No
Q13435	Q15006	0.00315522349034277	No	No
Q13435	Q86VP6	0.00143076593872567	No	No
Q13435	Q9C009	0.00288764523072167	No	No
Q13435	Q01081	0.0301668251458518	No	No
Q13435	O43143	0.0282947032945664	No	No
Q13435	P38919	0.00532897547135653	No	No
Q13435	P52298	0.00458631264215109	No	No
Q13435	Q8TB24	0.000997155582756846	No	No
Q13435	Q6P2P2	0.0449863533537535	No	No
Q13435	Q96I25	0.0359392157430361	No	No
Q13435	P63162	0.0279223479530168	No	No
Q13435	Q9HCE5	0.00519375182197088	No	No
Q13435	P32121	0.00105457765775872	No	No
Q13435	Q15366	0.0146063703876149	No	No
Q13435	O00141	0.00337711349216582	No	S/T
Q13435	O75940	0.0523313935132039	No	No
Q13435	Q99459	0.00567088247939963	No	No
Q13435	Q9BPX7	0.00888115718745866	No	No
Q13435	O75533	0.0378621582321486	No	No
Q13435	P68400	0.00128437557936832	No	S/T
Q13435	Q96DB2	0.00746268935648111	No	No
Q13435	P11532	0.00281207992302164	No	No
Q13435	Q53F19	0.00898902399041563	No	No
Q13435	Q8IVT5	0.00154024889068003	No	Y
Q13435	P01112	0.000846410770012357	No	No
Q13435	Q9Y5S9	0.0158460089400889	No	No
Q13435	Q03701	0.00689301574602794	No	No
Q13435	O95391	0.0408140469734242	No	No
Q13435	Q9UL18	0.00364440864263628	No	No
Q13435	P07947	0.0012449689518384	No	Y
Q13435	Q15796	0.00211284205816797	No	No
Q13435	P09661	0.0393345947306717	No	No
Q13435	O15541	0.0501102525499489	No	No
Q13435	Q8TBZ0	0.0383969111327876	No	No
Q13435	Q13573	0.00356125844742741	No	No
Q13435	O43542	0.00598451745786963	No	No
Q13435	Q15287	0.00803596440503743	No	No
Q13435	Q5S007	0.00032480498104567	No	S/T
Q13435	Q96FV9	0.00803431548618685	No	No
Q13435	Q7RTV0	0.0487422686253993	No	No
Q13435	Q9Y580	0.012801429448981	No	No
Q13435	Q9Y5P2	0.00365202356891239	No	No
Q13435	Q96N46	0.0191292523985154	No	No
Q13435	O75554	0.0440760775693789	No	No
Q13435	O60231	0.0627524783900399	No	No
Q13435	Q15696	0.032691131524892	No	No
Q13435	P23229	0.00158529219322371	No	No
Q13435	Q13618	0.000595829563082298	No	No
Q13435	O00159	0.00162112271626393	No	No
Q13435	Q86U44	0.00418487422437623	No	No
Q13435	O43395	0.0328496422615382	No	No
Q13435	P62310	0.0323121180486159	No	No
Q13435	P01133	0.000477074322623597	No	No
Q13435	Q9Y333	0.0299419065943795	No	No
Q13435	P61326	0.0109562086421867	No	No
Q13435	O60341	0.0032295135229645	No	No
Q13435	Q96NB3	0.0207338941847255	No	No
Q13435	P07910	0.0110223660006919	No	No
Q13435	A8MWD9	0.0271388263394438	No	No
Q13435	O96017	0.00193451476657241	No	S/T
Q13435	Q70Z53	0.0149389496466388	No	No
Q13435	Q15427	0.0295174375723025	No	No
Q13435	Q99708	0.00700794756247372	No	No
Q13435	O95817	0.00168508155975977	No	No
Q13435	Q9H7E9	0.00440206873931397	No	No
Q13435	Q15637	0.0100121396971235	No	No
Q13435	Q8TBK6	0.0078502720595144	No	No
Q13435	Q16637	0.010307239844551	No	No
Q13435	Q9HCS7	0.0267397042285186	No	No
Q13435	O75643	0.0265672209401358	No	No
Q13435	Q15428	0.0241336676781543	No	No
Q13435	Q9NY27	0.0184379540221522	No	No
Q13435	P22607	0.00172957045393226	No	Y
Q13435	Q96GM8	0.0220492539699064	No	No
Q13435	P12931	0.00023752029972894	No	Y
Q13435	Q6P2Q9	0.0228952284895928	No	No
Q13435	Q9P2F8	0.00420773028169644	No	No
Q8N9T8	P05388	0.0144918773005521	No	No
Q8N9T8	P41218	0.00646368508076356	No	No
Q8N9T8	Q92731	0.00621529524544929	No	No
Q8N9T8	P46013	0.0108630057504733	No	No
Q8N9T8	O95503	0.00872747257515314	No	No
Q8N9T8	P05412	0.00230785503614702	No	No
Q8N9T8	O00567	0.0352379752897139	No	No
Q8N9T8	Q9HC52	0.00600876479333614	No	No
Q8N9T8	Q8WZ42	0.00451778892102781	No	S/T
Q8N9T8	Q15646	0.0119337468014244	No	No
Q8N9T8	P62753	0.00566240385229653	No	No
Q8N9T8	Q8IVT5	0.00364413037343859	No	Y
Q8N9T8	O43493	0.00634634940329451	No	No
Q8N9T8	P62263	0.0107608950062334	No	No
Q8N9T8	Q9Y371	0.00426703430854594	No	No
Q8N9T8	Q14684	0.0118150160959504	No	No
Q8N9T8	P68400	0.00199274803645718	No	S/T
Q8N9T8	P22087	0.0139437008846242	No	No
Q8N9T8	Q13283	0.0190533684714482	No	No
Q8N9T8	P01127	0.00222695644022016	No	No
Q8N9T8	Q96EW2	0.0153641471531388	No	No
Q8N9T8	Q9NWT8	0.0126568519584884	No	No
Q8N9T8	Q00839	0.00360030785713828	No	No
Q8N9T8	O14880	0.00661920241290489	No	No
Q8N9T8	Q15424	0.0218637056625346	No	No
Q8N9T8	P68431	0.00506548043008247	No	No
Q8N9T8	O15084	0.028416223292245	No	No
Q8N9T8	P22492	0.00747265993053608	No	No
Q8N9T8	P62491	0.00279568296069617	No	No
O76024	P20933	0.0140386217566627	No	No
O76024	P39023	0.00327208818999558	No	No
O76024	Q6NX45	0.00374176982044776	No	No
O76024	Q9BQG1	0.0121164788688711	No	No
O76024	P62380	0.00375078904135188	No	No
O76024	P60891	0.00124263983403162	No	No
O76024	Q9Y297	0.0147645764434509	No	No
O76024	Q96FW1	0.00524241849029898	No	No
O76024	Q9UHY8	0.0117468130105822	No	No
O76024	Q9UNE7	0.0122420434116488	No	No
O76024	Q3SYF9	0.000583265655765894	No	No
O76024	P08865	0.00426087362830672	No	No
O76024	Q9Y605	0.00148606428753216	No	No
O76024	P12757	0.0121110909569408	No	No
O76024	P13489	0.00828041561030481	No	No
O76024	Q8N5Y2	0.0156286261772451	No	No
O76024	O60830	0.00274668241441199	No	No
O76024	O75409	0.022887108600692	No	No
O76024	Q8NBJ7	0.0199737057645557	No	No
O76024	Q5TZK3	0.000835774063759889	No	No
O76024	P20155	0.0125093369076089	No	No
O76024	Q9H4L4	0.00369316261455037	No	No
O76024	P19429	0.0160609789563922	No	No
O76024	Q14525	0.000996109941680155	No	No
O76024	O60220	0.00377684140296892	No	No
O76024	Q2QGD7	0.00897018555257135	No	No
O76024	Q9H1D9	0.00582954857659998	No	No
O76024	Q13569	0.0159626252117874	No	No
O76024	Q8IYN2	0.00478026647857069	No	No
O76024	Q9GZM5	0.00234899514523392	No	No
O76024	P52564	0.00924160583310069	No	S/T
O76024	Q96RQ9	0.0349357408595238	No	No
O76024	P21964	0.0112990931097702	No	No
O76024	Q9NTW7	0.00773779033322767	No	No
O76024	Q9P286	0.0125505099644661	No	S/T
O76024	P34741	0.00744338601577249	No	No
O76024	Q99967	0.0229331974014007	No	No
O76024	O14979	0.00274804097112133	No	No
O76024	O00148	0.00142869553395482	No	No
O76024	P51608	0.00881197060895277	No	No
O76024	Q9UKT5	0.0315155061443247	No	No
O76024	Q14457	0.00679499142532171	No	No
O76024	Q8IYW5	0.0174825680322368	No	No
O76024	Q9Y3Q8	0.0102976234362189	No	No
O76024	Q9Y3Q0	0.0097554000037867	No	No
O76024	Q8NCL4	0.00673278425695369	No	No
O76024	Q9Y2R5	0.0043837452186286	No	No
O76024	Q5T7P3	0.000622919824024477	No	No
O76024	O00560	0.00678664280771774	No	No
O76024	Q9NNZ3	0.0299609321370005	No	No
O76024	Q9Y4H4	0.00627293829440127	No	No
O76024	Q6NUS6	0.00186220687367624	No	No
O76024	Q13520	0.00144569385901232	No	No
O76024	Q6ZP82	0.00717818234282195	No	No
O76024	Q9C004	0.0129307385358781	No	No
O76024	Q14671	0.0147977539588517	No	No
O76024	Q9H1R3	0.00577179070289712	No	S/T
O76024	P10075	0.021758062815691	No	No
O76024	Q8NI37	0.00775949299495689	No	No
O76024	Q9UJZ1	0.0135948089958357	No	No
O76024	Q96A09	0.0072170054236491	No	No
O76024	Q96DZ5	0.0274412472078729	No	No
O76024	P11912	0.00238284576016468	No	No
O76024	Q96M61	0.0021267607757008	No	No
O76024	Q66K80	0.0022823185640564	No	No
O76024	Q9BVC5	0.00482599435952045	No	No
O76024	Q8TC84	0.0334038730370789	No	No
O76024	Q9BSL1	0.00412165806769387	No	No
O76024	Q7L576	0.00677697483227928	No	No
O76024	P15313	0.0127251307346254	No	No
O76024	Q3KP31	0.0336060193343952	No	No
O76024	P54274	0.00373621451117734	No	No
O76024	P00167	0.00911081405833115	No	No
O76024	Q99608	0.020158604540596	No	No
O76024	Q14145	0.0120191617635056	No	No
O76024	Q14141	0.00273417854322976	No	No
O76024	Q8IXM2	0.00238416171705284	No	No
O76024	P06746	0.00870791108263177	No	No
O76024	Q15049	0.014708502003013	No	No
O76024	Q9BT09	0.00721725155060209	No	No
O76024	Q96LL4	0.00173976628083872	No	No
O76024	Q8NFZ0	0.0210978795039665	No	No
O76024	Q17RN3	0.00207343832178866	No	No
O76024	Q96PV6	0.0013479877963041	No	No
O76024	Q8TBJ4	0.00673338489742051	No	No
O76024	Q16600	0.03969949049547	No	No
O76024	Q9H6S3	0.0158837347770926	No	No
O76024	P12956	0.0058562075726323	No	No
O76024	O75925	0.0132676318318032	No	No
O76024	O43482	0.00072147106887967	No	No
O76024	Q14693	0.0129998443878321	No	No
O76024	Q53R41	0.0118751479300401	No	No
O76024	Q96I25	0.00276688820838682	No	No
O76024	Q5JX71	0.000883539852077057	No	No
O76024	Q15973	0.0108125456859921	No	No
O76024	O94933	0.00983315805358785	No	No
O76024	Q32Q52	0.00218308402046259	No	No
O76024	Q8N0U2	0.00572361525900627	No	No
O76024	Q6NXG1	0.00670316917879189	No	No
O76024	Q9BPU6	0.00668967482715361	No	No
O76024	Q9BUF5	0.00126095395936125	No	No
O76024	Q68G74	0.00826252220546928	No	No
O76024	O95256	0.0367704889192437	No	No
O76024	Q5TEC3	0.0345402142505008	No	No
O76024	Q8N163	0.0134029979976825	No	No
O76024	Q9NP74	0.0115002161785757	No	No
O76024	Q9Y691	0.0130943864979127	No	No
O76024	Q9C0C4	0.0130802897341131	No	No
O76024	P20618	0.00564854902985973	No	No
O76024	Q16401	0.00731644420609672	No	No
O76024	Q99541	0.0110295512364883	No	No
O76024	Q9H816	0.00607029484240434	No	No
O76024	Q8NA77	0.011374778180144	No	No
O76024	P01040	0.00910563529249228	No	No
O76024	O94778	0.00862811206525702	No	No
O76024	Q5VV42	0.00708696710119369	No	No
O76024	Q9UK10	0.017698744723248	No	No
O76024	Q8N2K1	0.0458046205464594	No	No
O76024	Q8TB03	0.00299750017912184	No	No
O76024	Q7Z698	0.0116610952820956	No	No
O76024	O95070	0.00631608327468324	No	No
O76024	P52790	0.00759639413944907	No	No
O76024	P61086	0.0107004688805284	No	No
O76024	Q2NKX8	0.00155843493321693	No	No
O76024	Q7Z602	0.00467282878390125	No	No
O76024	P13569	0.0039583767574459	No	No
O76024	Q9BVS5	0.00151129542429498	No	No
O76024	Q9HBQ8	0.0057606776597172	No	No
O76024	Q2TAY7	0.00387465236215966	No	No
O76024	Q9H361	0.00413442877462265	No	No
O76024	Q03014	0.0294603840338391	No	No
O76024	Q8WZ19	0.0152190652042722	No	No
O76024	Q9H1Z8	0.0541981821854232	No	No
O76024	P54646	0.00739847737329557	No	S/T
O76024	P35575	0.0441141385418749	No	No
O76024	Q16520	0.00670026512821155	No	No
O76024	Q6NXT2	0.00730344475119812	No	No
O76024	Q8TCT8	0.0297314062057156	No	No
O76024	Q8N5U6	0.00884078164790212	No	No
O76024	P04180	0.0161282726520169	No	No
O76024	Q7Z3H4	0.0311563829916321	No	No
O76024	Q9NX63	0.00141255433071535	No	No
O76024	Q9C0F3	0.0181076356791206	No	No
O76024	Q9Y240	0.00444062365079853	No	No
O76024	Q6ZU52	0.00096394984600268	No	No
O76024	Q8IYI8	0.0167633489512962	No	No
O76024	Q15907	0.00737601168158	No	No
O76024	Q8IYI0	0.0104695301552682	No	No
O76024	Q9Y6K1	0.0129400114525397	No	No
O76024	Q9Y3D0	0.00373777323221072	No	No
O76024	Q8N6F8	0.000799330458357473	No	No
O76024	P78524	0.0118798611169106	No	No
O76024	Q9BTF0	0.00547669628833296	No	No
O76024	Q96LB9	0.0103795173634297	No	No
O76024	Q92966	0.00362471668710327	No	No
O76024	Q96B97	0.00510016798655389	No	No
O76024	Q86U28	0.00881724274198926	No	No
O76024	Q16670	0.00788008094446769	No	No
O76024	Q5VZB9	0.0206419149894274	No	No
O76024	Q9BS34	0.00983704570519262	No	No
O76024	Q8NA54	0.00522761899498571	No	No
O76024	Q8WZ55	0.00172756843248892	No	No
O76024	Q14995	0.0239228641131483	No	No
O76024	P05067	0.00423947410054546	No	No
O76024	Q9NPC1	0.00398935381586688	No	No
O76024	P49184	0.0106574971063631	No	No
O76024	Q96GQ5	0.000660317259386104	No	No
O76024	Q8N3R9	0.00559356567550483	No	No
O76024	Q15077	0.00738244002200167	No	No
O76024	O95447	0.00158157185263295	No	No
O76024	Q8N1A0	0.00258527651462598	No	No
O76024	O00471	0.000829442804382778	No	No
O76024	Q14677	0.00239087475856699	No	No
O76024	Q969T4	0.00267375056980279	No	No
O76024	Q9BZM1	0.00639250046208578	No	No
O76024	Q3SY46	0.000544130338060704	No	No
O76024	P57682	0.0145256130726553	No	No
O76024	Q96A54	0.018519614341448	No	No
O76024	Q6SJ93	0.0124312974801109	No	No
O76024	Q9BY84	0.0141293128130561	No	No
O76024	P14416	0.0131968975320197	No	No
O76024	P14550	0.00807012043066626	No	No
O76024	Q8TDR4	0.0131217011928079	No	No
O76024	Q9H871	0.00902281840391554	No	No
O76024	Q9NYP9	0.00242351598336062	No	No
O76024	O75886	0.00845039329622243	No	No
O76024	Q9UIJ7	0.0082364590540565	No	No
O76024	P68431	0.00186669388465716	No	No
O76024	Q9BRJ6	0.00106826438871692	No	No
O76024	Q7Z3I7	0.00896659699179739	No	No
O76024	P47897	0.0122998271725803	No	No
O76024	P55085	0.0133238978989091	No	No
O76024	Q9BRX9	0.00156564367186709	No	No
O76024	Q6RVD6	0.000821727286045351	No	No
[truncated: 236,037+ more rows]
