# Supplementary material for: phuEGO: A Network-Based Method to Reconstruct Active Signaling Pathways From Phosphoproteomics Datasets
Source: Mol Cell Proteomics. 2024 Apr 19;23(6):100771. doi: 10.1016/j.mcpro.2024.100771 (PMC11134849; doi:10.1016/j.mcpro.2024.100771)
Supplement: Supplemental Table S2 [file mmc5.xlsx]

## Sheet: global_SARSCoV2_net_increased_0
Supplementary Table 2. PhuEGO-derived networks for each of the 5 SARS-CoV-2 datasets used in this study
Regulation	NodeA	NodeB	weight	NodeA_in_bouhaddout	NodeA_in_hekman	NodeA_in_higgins	NodeA_in_stukalov	NodeA_in_klann	NodeA_is_a_drug_target	NodeB_in_bouhaddout	NodeB_in_hekman	NodeB_in_higgins	NodeB_in_stukalov	NodeB_in_klann	NodeB_is_a_drug_target
upregulated	SCLT1	CDK16	0.0571084	0	0	1	0	0	0	0	1	1	0	1	0
upregulated	SCLT1	TBK1	0.0127733	0	0	1	0	0	0	0	0	0	1	0	0
upregulated	SCLT1	IKBKG	0.0315695	0	0	1	0	0	0	0	1	1	1	1	0
upregulated	SCLT1	ABLIM1	0.227698	0	0	1	0	0	0	0	0	1	0	0	0
upregulated	SCLT1	PCM1	0.142837	0	0	1	0	0	0	0	1	1	0	0	0
upregulated	SCLT1	PRKAR2A	0.0246951	0	0	1	0	0	0	1	0	0	0	0	0
upregulated	SCLT1	SRSF2	0.0376165	0	0	1	0	0	0	0	0	0	0	1	0
upregulated	SCLT1	PALLD	0.0588295	0	0	1	0	0	0	0	0	1	0	0	0
upregulated	SCLT1	PAK2	0.0186567	0	0	1	0	0	0	0	1	1	1	1	0
upregulated	SCLT1	FGFR1OP	0.138777	0	0	1	0	0	0	0	0	1	0	0	0
upregulated	SCLT1	AP3M1	0.0451007	0	0	1	0	0	0	0	0	0	0	1	0
upregulated	SCLT1	RAB11B	0.0236121	0	0	1	0	0	0	0	0	1	0	0	0
upregulated	SCLT1	EIF4ENIF1	0.0504473	0	0	1	0	0	0	0	0	1	0	0	0
upregulated	SCLT1	DYNC1H1	0.0705293	0	0	1	0	0	0	0	1	0	1	0	0
upregulated	SCLT1	SHC1	0.0201703	0	0	1	0	0	0	0	1	0	0	1	0
upregulated	SCLT1	SSX2IP	0.182978	0	0	1	0	0	0	0	0	1	0	0	0
upregulated	SCLT1	CEP131	0.148281	0	0	1	0	0	0	0	1	1	0	0	0
upregulated	SCLT1	MAPT	0.0278197	0	0	1	0	0	0	0	1	1	0	0	0
upregulated	SCLT1	MAPK9	0.0160563	0	0	1	0	0	0	1	0	0	1	1	0
upregulated	SCLT1	RPS6KA1	0.0200486	0	0	1	0	0	0	0	0	1	1	1	0
upregulated	SCLT1	PRKAA1	0.0107903	0	0	1	0	0	0	1	1	1	1	1	0
upregulated	SCLT1	ARHGEF2	0.026245	0	0	1	0	0	0	1	0	0	0	0	0
upregulated	CSTF2	CPSF2	0.505221	1	0	0	0	0	0	1	0	0	0	0	0
upregulated	CSTF2	CPSF3	0.408227	1	0	0	0	0	0	1	0	0	0	0	0
upregulated	CSTF2	CNOT2	0.0595595	1	0	0	0	0	0	0	0	1	0	0	0
upregulated	CSTF2	EEF1G	0.105329	1	0	0	0	0	0	0	0	1	0	0	0
upregulated	FLT1	HCK	0.177608	0	0	0	0	1	1	0	1	1	0	1	1
upregulated	FLT1	YES1	0.238208	0	0	0	0	1	1	0	1	1	1	0	1
upregulated	FLT1	CBL	0.123558	0	0	0	0	1	1	0	0	0	0	1	0
upregulated	FLT1	PTK2	0.294048	0	0	0	0	1	1	1	0	0	1	1	0
upregulated	FLT1	INSR	0.228056	0	0	0	0	1	1	0	1	1	0	1	1
upregulated	FLT1	CRKL	0.209179	0	0	0	0	1	1	0	0	0	1	0	0
upregulated	FLT1	CRK	0.176441	0	0	0	0	1	1	0	0	0	1	1	0
upregulated	FLT1	PIK3R1	0.114559	0	0	0	0	1	1	0	1	0	0	1	1
upregulated	FLT1	FYN	0.160207	0	0	0	0	1	1	0	1	1	1	1	1
upregulated	FLT1	SRPK1	0.119818	0	0	0	0	1	1	1	0	1	0	0	0
upregulated	PRPF4B	MOK	0.412727	1	0	0	0	1	0	1	0	0	0	1	0
upregulated	PRPF4B	HSP90AA1	0.0409916	1	0	0	0	1	0	0	0	0	1	1	1
upregulated	PRPF4B	ARRB1	0.0250555	1	0	0	0	1	0	0	0	1	0	1	0
upregulated	PRPF4B	DDX41	0.404271	1	0	0	0	1	0	1	0	0	0	1	0
upregulated	PRPF4B	CDK1	0.0703225	1	0	0	0	1	0	0	0	1	1	0	0
upregulated	PRPF4B	MAGOH	0.237214	1	0	0	0	1	0	1	0	0	0	1	0
upregulated	PRPF4B	SNRNP40	0.410943	1	0	0	0	1	0	1	0	0	0	1	0
upregulated	PRPF4B	MAPK14	0.0551439	1	0	0	0	1	0	1	0	1	1	1	1
upregulated	PRPF4B	USP39	0.303947	1	0	0	0	1	0	1	0	0	0	0	0
upregulated	PRPF4B	CSNK1E	0.176684	1	0	0	0	1	0	0	1	0	0	0	0
upregulated	PRPF4B	PRKACB	0.108365	1	0	0	0	1	0	1	1	1	1	1	0
upregulated	PRPF4B	SGK1	0.194209	1	0	0	0	1	0	0	0	1	0	1	0
upregulated	PRPF4B	RPS6KA2	0.163567	1	0	0	0	1	0	1	0	1	0	1	0
upregulated	PRPF4B	PRKCD	0.0439883	1	0	0	0	1	0	0	1	0	1	1	0
upregulated	PRPF4B	ATM	0.0698738	1	0	0	0	1	0	1	1	1	1	1	0
upregulated	PRPF4B	PRKCA	0.0862683	1	0	0	0	1	0	1	1	0	0	1	0
upregulated	PRPF4B	PRKDC	0.0783029	1	0	0	0	1	0	0	1	0	1	1	0
upregulated	PRPF4B	MAPK12	0.247505	1	0	0	0	1	0	0	0	0	0	1	0
upregulated	PRPF4B	DDX23	0.414524	1	0	0	0	1	0	1	0	0	0	1	0
upregulated	PRPF4B	PRPF6	0.324553	1	0	0	0	1	0	1	0	0	0	0	0
upregulated	PRPF4B	RPS6KA3	0.156438	1	0	0	0	1	0	1	1	1	0	1	0
upregulated	PRPF4B	PNN	0.394423	1	0	0	0	1	0	1	0	0	0	1	0
upregulated	PRPF4B	RNPS1	0.160166	1	0	0	0	1	0	1	0	0	0	1	0
upregulated	PRPF4B	CDK2	0.13859	1	0	0	0	1	0	0	0	1	0	0	0
upregulated	PRPF4B	CDC5L	0.150625	1	0	0	0	1	0	1	0	0	0	1	0
upregulated	PRPF4B	HIST1H1B	0.0392846	1	0	0	0	1	0	1	0	0	0	0	0
upregulated	PRPF4B	CCNT1	0.06267	1	0	0	0	1	0	1	0	1	0	1	0
upregulated	PRPF4B	YWHAG	0.0187719	1	0	0	0	1	0	1	1	0	0	0	0
upregulated	PRPF4B	GSK3B	0.057731	1	0	0	0	1	0	0	1	1	1	1	0
upregulated	DHX15	NCBP1	0.0951122	0	0	0	0	1	0	1	1	0	0	1	1
upregulated	DHX15	HDGF	0.078207	0	0	0	0	1	0	0	0	0	0	1	0
upregulated	DHX15	DDX41	0.479126	0	0	0	0	1	0	1	0	0	0	1	0
upregulated	DHX15	SUGP1	0.400423	0	0	0	0	1	0	1	0	0	0	0	0
upregulated	DHX15	JUN	0.0551236	0	0	0	0	1	0	0	0	1	0	0	0
upregulated	DHX15	SF3A1	0.302589	0	0	0	0	1	0	0	0	0	0	1	0
upregulated	DHX15	MAGOH	0.205786	0	0	0	0	1	0	1	0	0	0	1	0
upregulated	DHX15	YWHAB	0.0136358	0	0	0	0	1	0	1	1	0	1	0	0
upregulated	DHX15	SF3A2	0.268929	0	0	0	0	1	0	0	0	0	0	1	0
upregulated	DHX15	PAXBP1	0.153438	0	0	0	0	1	0	0	1	0	0	1	0
upregulated	DHX15	YWHAG	0.0349862	0	0	0	0	1	0	1	1	0	0	0	0
upregulated	DHX15	SNRPA1	0.307441	0	0	0	0	1	0	0	0	1	0	1	0
upregulated	DHX15	SNW1	0.102841	0	0	0	0	1	0	1	0	1	0	1	0
upregulated	DHX15	DDX42	0.567654	0	0	0	0	1	0	0	0	0	0	1	0
upregulated	DHX15	SF3B1	0.303389	0	0	0	0	1	0	0	0	1	0	0	0
upregulated	DHX15	SF1	0.190978	0	0	0	0	1	0	1	0	0	0	1	0
upregulated	DHX15	YES1	0.0612636	0	0	0	0	1	0	0	1	1	1	0	1
upregulated	DHX15	FN1	0.0184483	0	0	0	0	1	0	0	0	1	0	0	0
upregulated	DHX15	RRP1B	0.149939	0	0	0	0	1	0	1	0	0	0	1	0
upregulated	DHX15	LRRK2	0.0288553	0	0	0	0	1	0	0	1	0	0	0	0
upregulated	DHX15	WBP4	0.402747	0	0	0	0	1	0	0	0	0	0	1	0
upregulated	DHX15	SF3B4	0.32644	0	0	0	0	1	0	0	0	0	0	1	0
upregulated	DHX15	RBM10	0.156791	0	0	0	0	1	0	1	0	0	0	0	0
upregulated	DHX15	SF3B2	0.409105	0	0	0	0	1	0	0	0	0	0	1	0
upregulated	DHX15	COPS5	0.0706925	0	0	0	0	1	0	0	0	0	0	1	0
upregulated	DHX15	RBM17	0.349829	0	0	0	0	1	0	1	0	0	0	0	0
upregulated	ABL2	CTTN	0.0970129	0	1	1	0	1	0	0	0	1	0	0	0
upregulated	ABL2	ROS1	0.258643	0	1	1	0	1	0	0	0	1	0	1	0
upregulated	ABL2	WWTR1	0.0720646	0	1	1	0	1	0	0	0	1	0	0	0
upregulated	ABL2	EGFR	0.0962821	0	1	1	0	1	0	0	1	1	1	1	1
upregulated	ABL2	NCK2	0.0894717	0	1	1	0	1	0	0	0	0	0	1	0
upregulated	ABL2	FYN	0.11806	0	1	1	0	1	0	0	1	1	1	1	1
upregulated	ABL2	MET	0.20013	0	1	1	0	1	0	0	1	0	0	0	0
upregulated	ABL2	ERBB3	0.199025	0	1	1	0	1	0	0	0	1	0	0	0
upregulated	ABL2	ERBB2	0.150929	0	1	1	0	1	0	0	1	0	0	0	0
upregulated	ABL2	HRAS	0.0928749	0	1	1	0	1	0	0	0	0	0	1	0
upregulated	ABL2	ERBB4	0.14128	0	1	1	0	1	0	0	0	1	0	0	0
upregulated	ABL2	FLT3	0.183863	0	1	1	0	1	0	0	0	1	0	1	1
upregulated	ABL2	SF1	0.0518527	0	1	1	0	1	0	1	0	0	0	1	0
upregulated	ABL2	HCK	0.210241	0	1	1	0	1	0	0	1	1	0	1	1
upregulated	ABL2	MAP3K10	0.150764	0	1	1	0	1	0	0	1	1	0	0	0
upregulated	ABL2	GRB2	0.110369	0	1	1	0	1	0	0	1	1	1	1	0
upregulated	ABL2	CDC37	0.0400038	0	1	1	0	1	0	0	1	0	0	0	0
upregulated	ABL2	ABL1	0.133057	0	1	1	0	1	0	0	1	1	1	1	1
upregulated	ABL2	LCK	0.161167	0	1	1	0	1	0	0	1	1	0	1	1
upregulated	ABL2	MAPT	0.0780405	0	1	1	0	1	0	0	1	1	0	0	0
upregulated	ABL2	INSR	0.131991	0	1	1	0	1	0	0	1	1	0	1	1
upregulated	ABL2	CBL	0.122841	0	1	1	0	1	0	0	0	0	0	1	0
upregulated	ABL2	LRRK2	0.0821333	0	1	1	0	1	0	0	1	0	0	0	0
upregulated	ABL2	PDGFRB	0.129624	0	1	1	0	1	0	0	1	0	0	1	1
upregulated	ABL2	ARHGAP35	0.196264	0	1	1	0	1	0	0	0	0	0	1	0
upregulated	ABL2	KIT	0.10436	0	1	1	0	1	0	0	0	0	0	1	1
upregulated	ABL2	CRK	0.117405	0	1	1	0	1	0	0	0	0	1	1	0
upregulated	ABL2	HSPBP1	0.0688933	0	1	1	0	1	0	0	0	0	0	1	0
upregulated	ABL2	SRC	0.0907858	0	1	1	0	1	0	0	0	1	0	1	1
upregulated	ABL2	PIK3R1	0.0893262	0	1	1	0	1	0	0	1	0	0	1	1
upregulated	ABL2	NCK1	0.100498	0	1	1	0	1	0	0	0	1	1	1	0
upregulated	ABL2	PSMA7	0.0859584	0	1	1	0	1	0	0	0	1	0	0	0
upregulated	PRKAR2A	JUN	0.0860573	1	0	0	0	0	0	0	0	1	0	0	0
upregulated	PRKAR2A	PRKACA	0.278761	1	0	0	0	0	0	1	1	1	1	1	0
upregulated	PRKAR2A	FGFR1OP	0.187827	1	0	0	0	0	0	0	0	1	0	0	0
upregulated	PRKAR2A	DYNLL1	0.0631529	1	0	0	0	0	0	0	0	1	1	0	0
upregulated	PRKAR2A	PCNT	0.0277729	1	0	0	0	0	0	0	0	1	0	0	0
upregulated	PRKAR2A	OFD1	0.0218375	1	0	0	0	0	0	0	0	1	0	0	0
upregulated	PRKAR2A	GSK3B	0.135948	1	0	0	0	0	0	0	1	1	1	1	0
upregulated	PRKAR2A	GSK3A	0.118906	1	0	0	0	0	0	0	0	1	0	0	0
upregulated	PRKAR2A	PRKACB	0.432846	1	0	0	0	0	0	1	1	1	1	1	0
upregulated	PRKAR2A	CSNK1E	0.0834613	1	0	0	0	0	0	0	1	0	0	0	0
upregulated	PRKAR2A	APP	0.0818497	1	0	0	0	0	0	0	1	1	1	0	0
upregulated	PRKAR2A	HDAC1	0.095433	1	0	0	0	0	0	1	0	0	0	1	0
upregulated	PRKAR2A	PRKAR2B	0.711422	1	0	0	0	0	0	1	0	0	0	0	0
upregulated	CNOT10	CNOT11	0.907895	0	0	1	0	0	0	0	0	1	0	0	0
upregulated	CNOT10	NUP153	0.0428385	0	0	1	0	0	0	0	0	1	0	0	0
upregulated	CNOT10	CDC5L	0.108075	0	0	1	0	0	0	1	0	0	0	1	0
upregulated	CNOT10	CNOT6	0.560817	0	0	1	0	0	0	0	0	1	0	0	0
upregulated	CNOT10	CNOT2	0.54811	0	0	1	0	0	0	0	0	1	0	0	0
upregulated	CNOT10	CNOT8	0.612057	0	0	1	0	0	0	0	0	1	0	0	0
upregulated	CNOT10	MED4	0.105859	0	0	1	0	0	0	0	0	0	0	1	0
upregulated	CNOT10	PCM1	0.0537632	0	0	1	0	0	0	0	1	1	0	0	0
upregulated	CNOT10	RPL10	0.213775	0	0	1	0	0	0	0	1	0	0	0	0
upregulated	CNOT10	CNOT6L	0.673757	0	0	1	0	0	0	0	0	1	0	0	0
upregulated	RNPS1	NCBP1	0.403479	1	0	0	0	1	0	1	1	0	0	1	1
upregulated	RNPS1	SRSF4	0.559054	1	0	0	0	1	0	0	0	0	0	1	0
upregulated	RNPS1	ACIN1	0.349171	1	0	0	0	1	0	1	0	0	0	1	0
upregulated	RNPS1	CDK11B	0.104666	1	0	0	0	1	0	0	1	1	0	1	0
upregulated	RNPS1	DDX41	0.15738	1	0	0	0	1	0	1	0	0	0	1	0
upregulated	RNPS1	CDK1	0.0628775	1	0	0	0	1	0	0	0	1	1	0	0
upregulated	RNPS1	JUN	0.118956	1	0	0	0	1	0	0	0	1	0	0	0
upregulated	RNPS1	SRPK1	0.168209	1	0	0	0	1	0	1	0	1	0	0	0
upregulated	RNPS1	CPSF2	0.374217	1	0	0	0	1	0	1	0	0	0	0	0
upregulated	RNPS1	U2AF1	0.360649	1	0	0	0	1	0	0	0	0	0	1	0
upregulated	RNPS1	CCNK	0.122895	1	0	0	0	1	0	0	0	0	0	1	0
upregulated	RNPS1	LUC7L2	0.0742797	1	0	0	0	1	0	1	0	0	0	0	0
upregulated	RNPS1	HEXIM2	0.112852	1	0	0	0	1	0	0	1	0	0	0	0
upregulated	RNPS1	SNRNP70	0.235087	1	0	0	0	1	0	0	0	0	0	1	0
upregulated	RNPS1	CSNK2B	0.0605419	1	0	0	0	1	0	0	0	0	0	1	0
upregulated	RNPS1	YWHAB	0.0821809	1	0	0	0	1	0	1	1	0	1	0	0
upregulated	RNPS1	SF3B1	0.178465	1	0	0	0	1	0	0	0	1	0	0	0
upregulated	RNPS1	CSNK2A1	0.0829695	1	0	0	0	1	0	0	1	1	0	1	1
upregulated	RNPS1	PUF60	0.244023	1	0	0	0	1	0	0	0	0	0	1	0
upregulated	RNPS1	RBM8A	0.589431	1	0	0	0	1	0	1	0	0	0	1	0
upregulated	RNPS1	GSK3B	0.039537	1	0	0	0	1	0	0	1	1	1	1	0
upregulated	RNPS1	UPF2	0.427721	1	0	0	0	1	0	1	0	1	0	0	0
upregulated	RNPS1	DDX17	0.200871	1	0	0	0	1	0	0	0	0	0	1	0
upregulated	RNPS1	U2AF2	0.45632	1	0	0	0	1	0	1	0	0	0	1	0
upregulated	RNPS1	MAGOH	0.630838	1	0	0	0	1	0	1	0	0	0	1	0
upregulated	RNPS1	UPF3B	0.518781	1	0	0	0	1	0	1	0	0	0	0	0
upregulated	RNPS1	MED4	0.177106	1	0	0	0	1	0	0	0	0	0	1	0
upregulated	RNPS1	SRSF2	0.422139	1	0	0	0	1	0	0	0	0	0	1	0
upregulated	RNPS1	YWHAG	0.0736135	1	0	0	0	1	0	1	1	0	0	0	0
upregulated	RNPS1	KAT6A	0.105839	1	0	0	0	1	0	1	0	0	0	0	0
upregulated	RNPS1	SNRPA	0.166372	1	0	0	0	1	0	0	0	0	0	1	0
upregulated	RNPS1	PNN	0.184672	1	0	0	0	1	0	1	0	0	0	1	0
upregulated	RNPS1	LUC7L3	0.150439	1	0	0	0	1	0	1	0	0	0	0	0
upregulated	RNPS1	THRAP3	0.288629	1	0	0	0	1	0	1	0	0	0	1	0
upregulated	RNPS1	MYO18A	0.0809728	1	0	0	0	1	0	0	1	0	0	0	0
upregulated	RNPS1	FOXK1	0.100303	1	0	0	0	1	0	0	0	1	0	0	0
upregulated	RNPS1	PRPF38A	0.17433	1	0	0	0	1	0	1	0	0	0	0	0
upregulated	RNPS1	DDX23	0.133963	1	0	0	0	1	0	1	0	0	0	1	0
upregulated	RNPS1	PRPF6	0.156641	1	0	0	0	1	0	1	0	0	0	0	0
upregulated	RNPS1	UPF3A	0.403305	1	0	0	0	1	0	1	0	1	0	0	0
upregulated	RNPS1	SF3A2	0.15886	1	0	0	0	1	0	0	0	0	0	1	0
upregulated	RNPS1	CSNK2A2	0.0835734	1	0	0	0	1	0	0	0	0	0	1	0
upregulated	RNPS1	BCLAF1	0.165631	1	0	0	0	1	0	1	0	0	0	1	0
upregulated	RNPS1	SF3B2	0.176544	1	0	0	0	1	0	0	0	0	0	1	0
upregulated	RNPS1	COPS5	0.126555	1	0	0	0	1	0	0	0	0	0	1	0
upregulated	RNPS1	SRRM1	0.385421	1	0	0	0	1	0	1	0	0	0	0	0
upregulated	RNPS1	SRSF3	0.444861	1	0	0	0	1	0	0	0	0	0	1	0
upregulated	SMARCA4	CHEK1	0.111453	1	0	0	0	0	0	0	1	1	0	0	0
upregulated	SMARCA4	SS18	0.176546	1	0	0	0	0	0	1	0	0	0	0	0
upregulated	SMARCA4	HSPB1	0.0834252	1	0	0	0	0	0	1	1	0	0	1	0
upregulated	SMARCA4	NR3C1	0.183228	1	0	0	0	0	0	0	0	0	1	1	1
upregulated	SMARCA4	JUN	0.177719	1	0	0	0	0	0	0	0	1	0	0	0
upregulated	SMARCA4	MARK4	0.0653153	1	0	0	0	0	0	0	0	0	0	1	0
upregulated	SMARCA4	CSNK1D	0.0892851	1	0	0	0	0	0	0	1	0	0	0	0
upregulated	SMARCA4	TAF9	0.155819	1	0	0	0	0	0	1	0	0	1	0	0
upregulated	SMARCA4	FOXO1	0.137771	1	0	0	0	0	0	0	1	1	1	0	0
upregulated	SMARCA4	ARID1B	0.227602	1	0	0	0	0	0	1	0	0	0	0	0
upregulated	SMARCA4	DPF2	0.268345	1	0	0	0	0	0	1	0	0	0	0	0
upregulated	SMARCA4	HNRNPA1L2	0.0246803	1	0	0	0	0	0	0	1	0	0	0	0
upregulated	SMARCA4	SMARCB1	0.437665	1	0	0	0	0	0	0	0	0	0	1	0
upregulated	SMARCA4	HDAC1	0.187338	1	0	0	0	0	0	1	0	0	0	1	0
upregulated	SMARCA4	H2AFX	0.152841	1	0	0	0	0	0	1	0	0	0	0	0
upregulated	SMARCA4	COPS5	0.143176	1	0	0	0	0	0	0	0	0	0	1	0
upregulated	SMARCA4	HDAC2	0.136898	1	0	0	0	0	0	1	0	0	0	0	0
upregulated	SMARCA4	SMARCD2	0.280358	1	0	0	0	0	0	1	0	0	0	0	0
upregulated	SMARCA4	TOP2A	0.156397	1	0	0	0	0	0	0	0	0	1	0	1
upregulated	SMARCA4	TP53	0.0937235	1	0	0	0	0	0	1	0	0	0	0	0
upregulated	SMARCA4	NCOR1	0.20904	1	0	0	0	0	0	0	0	0	0	1	0
upregulated	SMARCA4	ATM	0.0963024	1	0	0	0	0	0	1	1	1	1	1	0
upregulated	SMARCA4	HIST3H3	0.0999264	1	0	0	0	0	0	0	0	0	0	1	0
upregulated	SMARCA4	HNRNPA2B1	0.0828326	1	0	0	0	0	0	0	1	0	0	1	0
upregulated	SMARCA4	SMARCE1	0.410362	1	0	0	0	0	0	1	0	0	0	0	0
upregulated	PTEN	CHEK1	0.0733563	1	0	0	0	0	0	0	1	1	0	0	0
upregulated	PTEN	SLC9A3R1	0.122325	1	0	0	0	0	0	0	0	1	0	0	0
upregulated	PTEN	PTK2	0.1387	1	0	0	0	0	0	1	0	0	1	1	0
upregulated	PTEN	PRKCZ	0.150333	1	0	0	0	0	0	1	0	1	0	0	0
upregulated	PTEN	BAD	0.118158	1	0	0	0	0	0	0	0	1	0	0	0
upregulated	PTEN	ROCK1	0.123416	1	0	0	0	0	0	1	0	1	1	1	0
upregulated	PTEN	NCOA3	0.0634267	1	0	0	0	0	0	0	0	1	0	0	0
upregulated	PTEN	MAST2	0.0257696	1	0	0	0	0	0	0	1	0	0	0	0
upregulated	PTEN	PBK	0.0953759	1	0	0	0	0	0	0	1	0	0	0	0
upregulated	PTEN	ERBB3	0.0995986	1	0	0	0	0	0	0	0	1	0	0	0
upregulated	PTEN	FOXO1	0.121418	1	0	0	0	0	0	0	1	1	1	0	0
upregulated	PTEN	DBN1	0.0725227	1	0	0	0	0	0	0	0	1	1	0	0
upregulated	PTEN	MAP3K5	0.107238	1	0	0	0	0	0	0	1	1	1	1	0
upregulated	PTEN	IL1B	0.141679	1	0	0	0	0	0	0	0	0	0	1	1
upregulated	PTEN	CSNK2A1	0.100941	1	0	0	0	0	0	0	1	1	0	1	1
upregulated	PTEN	FLNA	0.114598	1	0	0	0	0	0	0	0	1	0	0	0
upregulated	PTEN	GSK3B	0.156326	1	0	0	0	0	0	0	1	1	1	1	0
upregulated	PTEN	LYN	0.141707	1	0	0	0	0	0	0	1	1	1	1	1
upregulated	PTEN	CREB1	0.140124	1	0	0	0	0	0	0	1	0	0	0	0
upregulated	PTEN	AATK	0.0144918	1	0	0	0	0	0	0	0	1	0	0	0
upregulated	PTEN	AKT1	0.195051	1	0	0	0	0	0	1	0	0	0	1	0
upregulated	PTEN	FOXO3	0.138681	1	0	0	0	0	0	1	0	1	0	1	0
upregulated	PTEN	PTK6	0.105229	1	0	0	0	0	0	0	1	0	0	1	0
upregulated	PTEN	INSR	0.127773	1	0	0	0	0	0	0	1	1	0	1	1
upregulated	PTEN	LCK	0.0803024	1	0	0	0	0	0	0	1	1	0	1	1
upregulated	PTEN	CSNK2A2	0.0900988	1	0	0	0	0	0	0	0	0	0	1	0
upregulated	PTEN	RHOA	0.169999	1	0	0	0	0	0	0	1	1	1	1	0
upregulated	PTEN	YBX1	0.0586607	1	0	0	0	0	0	0	0	1	0	1	0
upregulated	PTEN	ATM	0.109275	1	0	0	0	0	0	1	1	1	1	1	0
upregulated	PTEN	MAST3	0.0158425	1	0	0	0	0	0	0	1	0	0	0	0
upregulated	PTEN	PPP1CA	0.0903848	1	0	0	0	0	0	0	0	0	1	0	0
upregulated	PTEN	PDGFRB	0.134837	1	0	0	0	0	0	0	1	0	0	1	1
upregulated	PTEN	SRC	0.158235	1	0	0	0	0	0	0	0	1	0	1	1
upregulated	GTF2H2C	ERCC3	0.223074	0	0	1	0	0	0	1	0	0	0	0	0
upregulated	GTF2H2C	GTF2H4	0.384484	0	0	1	0	0	0	1	0	1	0	0	0
upregulated	GTF2H2C	GTF2H1	0.320738	0	0	1	0	0	0	1	0	0	0	0	0
upregulated	GTF2H2C	TP53BP1	0.11403	0	0	1	0	0	0	1	0	0	0	0	0
upregulated	GTF2H2C	CDK7	0.273632	0	0	1	0	0	0	1	0	1	1	0	0
upregulated	GTF2H2C	GTF2H5	0.353755	0	0	1	0	0	0	1	0	1	0	0	0
upregulated	GTF2H2C	GTF2H3	0.396258	0	0	1	0	0	0	1	0	1	0	0	0
upregulated	PRKCG	MYH9	0.0809234	0	1	0	0	0	0	1	0	0	0	0	0
upregulated	PRKCG	HSP90AA1	0.0892783	0	1	0	0	0	0	0	0	0	1	1	1
upregulated	PRKCG	CREBBP	0.100255	0	1	0	0	0	0	0	0	1	0	0	0
upregulated	PRKCG	HSPB1	0.0933727	0	1	0	0	0	0	1	1	0	0	1	0
upregulated	PRKCG	KRT18	0.0631024	0	1	0	0	0	0	0	0	0	0	1	0
upregulated	PRKCG	EGFR	0.122793	0	1	0	0	0	0	0	1	1	1	1	1
upregulated	PRKCG	PTPN1	0.124096	0	1	0	0	0	0	0	1	0	0	1	0
upregulated	PRKCG	ANXA2	0.0910426	0	1	0	0	0	0	0	0	1	0	0	0
upregulated	PRKCG	NPM1	0.0882923	0	1	0	0	0	0	0	0	1	0	1	0
upregulated	PRKCG	MET	0.122402	0	1	0	0	0	0	0	1	0	0	0	0
upregulated	PRKCG	HSPA1A	0.118756	0	1	0	0	0	0	1	0	0	0	0	1
upregulated	PRKCG	RPS6KB2	0.164933	0	1	0	0	0	0	1	0	0	1	1	0
upregulated	PRKCG	LMNA	0.0728197	0	1	0	0	0	0	0	1	1	0	0	0
upregulated	PRKCG	PDPK1	0.161809	0	1	0	0	0	0	1	0	1	0	0	0
upregulated	PRKCG	RARA	0.0898262	0	1	0	0	0	0	0	0	0	0	1	1
upregulated	PRKCG	GFAP	0.0889132	0	1	0	0	0	0	0	1	0	0	0	0
upregulated	PRKCG	CDC37	0.0436056	0	1	0	0	0	0	0	1	0	0	0	0
upregulated	PRKCG	PRKD1	0.146229	0	1	0	0	0	0	0	1	1	1	0	0
upregulated	PRKCG	INSR	0.110957	0	1	0	0	0	0	0	1	1	0	1	1
upregulated	PRKCG	HSP90AB1	0.13214	0	1	0	0	0	0	1	1	1	0	0	1
upregulated	PRKCG	TOP2A	0.0918903	0	1	0	0	0	0	0	0	0	1	0	1
upregulated	PRKCG	RAF1	0.156161	0	1	0	0	0	0	0	0	1	1	1	0
upregulated	PRKCG	MAPT	0.0977548	0	1	0	0	0	0	0	1	1	0	0	0
upregulated	PRKCG	EIF4E	0.116192	0	1	0	0	0	0	0	0	1	0	0	0
upregulated	PRKCG	PRKCA	0.167204	0	1	0	0	0	0	1	1	0	0	1	0
upregulated	PRKCG	GRK2	0.134611	0	1	0	0	0	0	0	0	0	1	1	0
upregulated	PRKCG	HMGN1	0.0557364	0	1	0	0	0	0	1	0	0	0	0	0
upregulated	PRKCG	PSEN1	0.10588	0	1	0	0	0	0	0	0	1	0	0	0
upregulated	PRKCG	GSK3B	0.184292	0	1	0	0	0	0	0	1	1	1	1	0
upregulated	PRKCG	GSK3A	0.128239	0	1	0	0	0	0	0	0	1	0	0	0
upregulated	DBN1	CDK5	0.11193	0	0	1	1	0	0	0	0	1	0	0	0
upregulated	DBN1	MYH9	0.118031	0	0	1	1	0	0	1	0	0	0	0	0
upregulated	DBN1	SUPT5H	0.0129785	0	0	1	1	0	0	1	0	0	0	0	0
upregulated	DBN1	CTTN	0.26499	0	0	1	1	0	0	0	0	1	0	0	0
upregulated	DBN1	CDK1	0.0497664	0	0	1	1	0	0	0	0	1	1	0	0
upregulated	DBN1	RIPK3	0.030743	0	0	1	1	0	0	0	0	1	1	1	0
upregulated	DBN1	JUN	0.0393895	0	0	1	1	0	0	0	0	1	0	0	0
upregulated	DBN1	SPTBN1	0.139738	0	0	1	1	0	0	0	0	1	0	0	0
upregulated	DBN1	ANXA2	0.0475424	0	0	1	1	0	0	0	0	1	0	0	0
upregulated	DBN1	TMOD1	0.168758	0	0	1	1	0	0	0	0	1	0	0	0
upregulated	DBN1	MYO19	0.0781912	0	0	1	1	0	0	0	0	0	1	0	0
upregulated	DBN1	PPP1R9A	0.256242	0	0	1	1	0	0	0	0	1	0	0	0
upregulated	DBN1	GRB2	0.097673	0	0	1	1	0	0	0	1	1	1	1	0
upregulated	DBN1	ABLIM1	0.0775088	0	0	1	1	0	0	0	0	1	0	0	0
upregulated	DBN1	SYNPO	0.134031	0	0	1	1	0	0	0	0	0	1	0	0
upregulated	DBN1	MYO1C	0.106583	0	0	1	1	0	0	0	0	1	0	0	0
upregulated	DBN1	FLNA	0.144932	0	0	1	1	0	0	0	0	1	0	0	0
upregulated	DBN1	LIMA1	0.139945	0	0	1	1	0	0	0	0	0	1	0	0
upregulated	DBN1	BTK	0.0309182	0	0	1	1	0	0	0	1	0	0	0	1
upregulated	DBN1	NECTIN3	0.0708244	0	0	1	1	0	0	0	0	0	1	0	0
upregulated	DBN1	NAP1L4	0.0206115	0	0	1	1	0	0	1	0	0	0	0	0
upregulated	DBN1	PPP1CA	0.0680394	0	0	1	1	0	0	0	0	0	1	0	0
upregulated	DBN1	TAB1	0.0427479	0	0	1	1	0	0	0	1	1	1	1	0
upregulated	DBN1	IKBKG	0.0237182	0	0	1	1	0	0	0	1	1	1	1	0
upregulated	DBN1	LRRK1	0.0311249	0	0	1	1	0	0	0	0	1	0	0	0
upregulated	DBN1	CFL2	0.135148	0	0	1	1	0	0	0	0	0	1	0	0
upregulated	DBN1	PPP1CB	0.0266959	0	0	1	1	0	0	0	0	1	0	0	0
upregulated	DBN1	AFDN	0.0705586	0	0	1	1	0	0	0	0	0	1	0	0
upregulated	DBN1	CDK2	0.0323308	0	0	1	1	0	0	0	0	1	0	0	0
upregulated	DBN1	MYO5C	0.061318	0	0	1	1	0	0	0	1	0	0	0	0
upregulated	DBN1	PPP1R12A	0.0633451	0	0	1	1	0	0	0	0	1	0	0	0
upregulated	DBN1	PAK1	0.156893	0	0	1	1	0	0	0	1	0	1	1	0
upregulated	DBN1	YES1	0.0538155	0	0	1	1	0	0	0	1	1	1	0	1
upregulated	DBN1	HSP90AB1	0.0564952	0	0	1	1	0	0	1	1	1	0	0	1
upregulated	DBN1	CFL1	0.150259	0	0	1	1	0	0	0	0	0	1	0	0
upregulated	DBN1	DSG2	0.0497869	0	0	1	1	0	0	0	1	0	0	0	0
upregulated	DBN1	MYO18A	0.0642256	0	0	1	1	0	0	0	1	0	0	0	0
upregulated	DBN1	ULK2	0.113976	0	0	1	1	0	0	0	0	0	1	0	0
upregulated	DBN1	IQGAP1	0.113997	0	0	1	1	0	0	1	0	0	0	0	0
upregulated	DBN1	KSR1	0.0309272	0	0	1	1	0	0	1	1	1	1	0	0
upregulated	DBN1	ARHGAP21	0.0672801	0	0	1	1	0	0	0	1	0	0	0	0
upregulated	DBN1	SPTAN1	0.118042	0	0	1	1	0	0	0	0	1	0	0	0
upregulated	DBN1	PRKD1	0.0714387	0	0	1	1	0	0	0	1	1	1	0	0
upregulated	DBN1	MAP3K3	0.0275201	0	0	1	1	0	0	1	0	1	1	0	0
upregulated	DBN1	BMP2K	0.0418191	0	0	1	1	0	0	0	0	1	0	0	0
upregulated	DBN1	NIPBL	0.0617878	0	0	1	1	0	0	0	0	0	0	1	0
upregulated	DBN1	PRKCA	0.0460855	0	0	1	1	0	0	1	1	0	0	1	0
upregulated	FAM103A1	HSP90AA1	0.0420259	0	0	1	0	0	0	0	0	0	1	1	1
upregulated	FAM103A1	MAPK1	0.0161493	0	0	1	0	0	0	1	0	1	1	0	0
upregulated	FAM103A1	THOC2	0.137615	0	0	1	0	0	0	0	0	1	0	0	0
upregulated	FAM103A1	RNMT	0.469845	0	0	1	0	0	0	0	0	1	0	0	0
upregulated	FAM103A1	COPS5	0.0800653	0	0	1	0	0	0	0	0	0	0	1	0
upregulated	FAM103A1	SF3B4	0.167195	0	0	1	0	0	0	0	0	0	0	1	0
upregulated	FAM103A1	TP53BP1	0.0672042	0	0	1	0	0	0	1	0	0	0	0	0
upregulated	TEK	IKBKG	0.118734	0	1	0	0	0	0	0	1	1	1	1	0
upregulated	TEK	EGFR	0.187066	0	1	0	0	0	0	0	1	1	1	1	1
upregulated	TEK	TEC	0.175151	0	1	0	0	0	0	0	1	0	0	0	0
upregulated	TEK	SHC1	0.186444	0	1	0	0	0	0	0	1	0	0	1	0
upregulated	TEK	MAPK3	0.178458	0	1	0	0	0	0	1	0	1	0	1	0
upregulated	NCKAP1	CYFIP1	0.300507	0	0	0	1	0	0	0	0	0	1	0	0
upregulated	NCKAP1	YWHAB	0.066792	0	0	0	1	0	0	1	1	0	1	0	0
upregulated	NCKAP1	LRRK2	0.0510715	0	0	0	1	0	0	0	1	0	0	0	0
upregulated	NCKAP1	RAC1	0.181902	0	0	0	1	0	0	1	1	0	0	0	0
upregulated	NCKAP1	GRB2	0.243211	0	0	0	1	0	0	0	1	1	1	1	0
upregulated	NCKAP1	WASF2	0.564315	0	0	0	1	0	0	0	0	0	1	0	0
upregulated	NCKAP1	YWHAG	0.0633616	0	0	0	1	0	0	1	1	0	0	0	0
upregulated	TNK2	HSP90AA1	0.121276	0	0	1	1	0	0	0	0	0	1	1	1
upregulated	TNK2	CTTN	0.0562303	0	0	1	1	0	0	0	0	1	0	0	0
upregulated	TNK2	BMX	0.22573	0	0	1	1	0	0	0	1	0	1	0	0
upregulated	TNK2	EGFR	0.11738	0	0	1	1	0	0	0	1	1	1	1	1
upregulated	TNK2	FYN	0.156403	0	0	1	1	0	0	0	1	1	1	1	1
upregulated	TNK2	WASL	0.117957	0	0	1	1	0	0	0	0	0	0	1	0
upregulated	TNK2	PAK2	0.194334	0	0	1	1	0	0	0	1	1	1	1	0
upregulated	TNK2	RET	0.173851	0	0	1	1	0	0	0	0	1	0	1	0
upregulated	TNK2	HSPA1A	0.0853203	0	0	1	1	0	0	1	0	0	0	0	1
upregulated	TNK2	NCK1	0.11236	0	0	1	1	0	0	0	0	1	1	1	0
upregulated	TNK2	GRB2	0.124159	0	0	1	1	0	0	0	1	1	1	1	0
upregulated	TNK2	CDC37	0.111805	0	0	1	1	0	0	0	1	0	0	0	0
upregulated	TNK2	PDGFRB	0.13647	0	0	1	1	0	0	0	1	0	0	1	1
upregulated	TNK2	HSP90AB1	0.0947725	0	0	1	1	0	0	1	1	1	0	0	1
upregulated	TNK2	NEK6	0.15881	0	0	1	1	0	0	0	0	1	0	0	0
upregulated	TNK2	CRK	0.105665	0	0	1	1	0	0	0	0	0	1	1	0
upregulated	TNK2	SRC	0.113026	0	0	1	1	0	0	0	0	1	0	1	1
upregulated	TNK2	CSNK1A1	0.186663	0	0	1	1	0	0	0	1	0	1	1	0
upregulated	TNK2	BAG3	0.0765738	0	0	1	1	0	0	0	1	0	0	0	0
upregulated	TNK2	AKT1	0.0712786	0	0	1	1	0	0	1	0	0	0	1	0
upregulated	TCF20	CDK1	0.0445699	0	0	0	1	0	0	0	0	1	1	0	0
upregulated	TCF20	SGK1	0.107034	0	0	0	1	0	0	0	0	1	0	1	0
upregulated	TCF20	MAPK9	0.0925366	0	0	0	1	0	0	1	0	0	1	1	0
upregulated	TCF20	GSK3B	0.0318815	0	0	0	1	0	0	0	1	1	1	1	0
upregulated	TCF20	MAPK10	0.0888784	0	0	0	1	0	0	0	1	0	1	1	0
upregulated	TCF20	RPS6KA3	0.17101	0	0	0	1	0	0	1	1	1	0	1	0
upregulated	TCF20	RAI1	0.495196	0	0	0	1	0	0	0	0	0	1	0	0
upregulated	TCF20	MAPK14	0.0539844	0	0	0	1	0	0	1	0	1	1	1	1
upregulated	CDK11B	CDK7	0.215872	0	1	1	0	1	0	1	0	1	1	0	0
upregulated	CDK11B	CDK11A	0.976689	0	1	1	0	1	0	0	1	1	0	1	0
upregulated	CDK11B	PAK1	0.0780267	0	1	1	0	1	0	0	1	0	1	1	0
upregulated	CDK11B	RARA	0.0560696	0	1	1	0	1	0	0	0	0	0	1	1
upregulated	CDK11B	CDC37	0.0526635	0	1	1	0	1	0	0	1	0	0	0	0
upregulated	CDK11B	RRP1B	0.147398	0	1	1	0	1	0	1	0	0	0	1	0
upregulated	CDK11B	CHEK2	0.154387	0	1	1	0	1	0	1	0	0	0	0	0
upregulated	CDK11B	SF1	0.139288	0	1	1	0	1	0	1	0	0	0	1	0
upregulated	CDK11B	MSN	0.0299852	0	1	1	0	1	0	0	0	1	0	0	0
upregulated	CDK11B	LRRK2	0.0403985	0	1	1	0	1	0	0	1	0	0	0	0
upregulated	CDK11B	EIF3F	0.0920532	0	1	1	0	1	0	0	0	1	0	0	0
upregulated	CDK11B	CDK8	0.538813	0	1	1	0	1	0	0	1	0	0	1	0
upregulated	CDK11B	CSNK2A2	0.169987	0	1	1	0	1	0	0	0	0	0	1	0
upregulated	CDK11B	YWHAE	0.0338564	0	1	1	0	1	0	0	1	0	0	0	0
upregulated	CDK11B	DDX41	0.208187	0	1	1	0	1	0	1	0	0	0	1	0
upregulated	SMARCA5	MAPK14	0.0786185	1	1	0	0	0	0	1	0	1	1	1	1
upregulated	SMARCA5	TP53	0.0705354	1	1	0	0	0	0	1	0	0	0	0	0
upregulated	SMARCA5	FOXE1	0.134247	1	1	0	0	0	0	0	0	0	1	0	0
upregulated	SMARCA5	RPL30	0.0775912	1	1	0	0	0	0	0	0	0	0	1	0
upregulated	SMARCA5	RSF1	0.473135	1	1	0	0	0	0	1	0	0	0	0	0
upregulated	SMARCA5	GRB2	0.0553474	1	1	0	0	0	0	0	1	1	1	1	0
upregulated	SMARCA5	RRP1B	0.183617	1	1	0	0	0	0	1	0	0	0	1	0
upregulated	SMARCA5	BAZ1B	0.30791	1	1	0	0	0	0	1	0	0	0	0	0
upregulated	SMARCA5	PRKCA	0.0700246	1	1	0	0	0	0	1	1	0	0	1	0
upregulated	SMARCA5	DAXX	0.131859	1	1	0	0	0	0	0	1	0	0	0	0
upregulated	SMARCA5	SRC	0.0530661	1	1	0	0	0	0	0	0	1	0	1	1
upregulated	SMARCA5	CDK2	0.12922	1	1	0	0	0	0	0	0	1	0	0	0
upregulated	SMARCA5	CDC5L	0.187549	1	1	0	0	0	0	1	0	0	0	1	0
upregulated	SMARCA5	NPM1	0.152303	1	1	0	0	0	0	0	0	1	0	1	0
upregulated	SMARCA5	HNRNPU	0.116884	1	1	0	0	0	0	0	0	1	0	1	0
upregulated	SMARCA5	TEAD2	0.24168	1	1	0	0	0	0	0	0	0	1	1	0
upregulated	SMARCA5	RPL10	0.119043	1	1	0	0	0	0	0	1	0	0	0	0
upregulated	SMARCA5	NLRP3	0.118709	1	1	0	0	0	0	0	0	0	0	1	1
upregulated	SMARCA5	SNW1	0.150851	1	1	0	0	0	0	1	0	1	0	1	0
upregulated	SMARCA5	NELFB	0.152816	1	1	0	0	0	0	0	1	0	1	0	0
upregulated	SMARCA5	GSK3A	0.0843331	1	1	0	0	0	0	0	0	1	0	0	0
upregulated	SMARCA5	LRRK2	0.0475511	1	1	0	0	0	0	0	1	0	0	0	0
upregulated	GTF2H4	ERCC3	0.485108	1	0	1	0	0	0	1	0	0	0	0	0
upregulated	GTF2H4	TP53BP1	0.116146	1	0	1	0	0	0	1	0	0	0	0	0
upregulated	GTF2H4	CDK7	0.415259	1	0	1	0	0	0	1	0	1	1	0	0
upregulated	GTF2H4	CCNH	0.5344	1	0	1	0	0	0	1	0	1	0	1	0
upregulated	GTF2H4	GTF2H1	0.673415	1	0	1	0	0	0	1	0	0	0	0	0
upregulated	GTF2H4	GTF2H5	0.739237	1	0	1	0	0	0	1	0	1	0	0	0
upregulated	GTF2H4	GTF2H3	0.864374	1	0	1	0	0	0	1	0	1	0	0	0
upregulated	GTF2H4	GTF2H2	0.663088	1	0	1	0	0	0	1	0	1	0	0	0
upregulated	CASP8	CNBP	0.0424234	0	0	1	1	1	1	0	0	0	0	1	0
upregulated	CASP8	MAPK1	0.155002	0	0	1	1	1	1	1	0	1	1	0	0
upregulated	CASP8	NSD3	0.051178	0	0	1	1	1	1	0	0	0	1	0	0
upregulated	CASP8	FIS1	0.184725	0	0	1	1	1	1	0	0	0	1	0	0
upregulated	CASP8	FAS	0.203969	0	0	1	1	1	1	0	0	1	1	1	0
upregulated	CASP8	NCL	0.0561236	0	0	1	1	1	1	0	0	0	0	1	0
upregulated	CASP8	TRAF2	0.190039	0	0	1	1	1	1	0	1	1	1	1	0
upregulated	CASP8	PYCARD	0.19914	0	0	1	1	1	1	1	0	1	1	1	0
upregulated	CASP8	RIPK3	0.162525	0	0	1	1	1	1	0	0	1	1	1	0
upregulated	CASP8	CSK	0.116005	0	0	1	1	1	1	0	1	1	1	0	0
upregulated	CASP8	MALT1	0.192238	0	0	1	1	1	1	0	1	1	0	1	0
upregulated	CASP8	SQSTM1	0.121821	0	0	1	1	1	1	0	0	1	1	0	0
upregulated	CASP8	CARD9	0.147085	0	0	1	1	1	1	1	0	0	0	0	0
upregulated	CASP8	YBX1	0.0596314	0	0	1	1	1	1	0	0	1	0	1	0
upregulated	CASP8	VIM	0.0878787	0	0	1	1	1	1	0	1	1	0	0	0
upregulated	CASP8	BIRC2	0.190053	0	0	1	1	1	1	0	0	0	1	1	0
upregulated	CASP8	CFLAR	0.218077	0	0	1	1	1	1	0	0	1	0	1	0
upregulated	CASP8	APP	0.105413	0	0	1	1	1	1	0	1	1	1	0	0
upregulated	CASP8	FADD	0.33187	0	0	1	1	1	1	0	0	1	1	0	0
upregulated	CASP8	EGF	0.0896284	0	0	1	1	1	1	0	1	1	0	1	0
upregulated	CASP8	LYN	0.131617	0	0	1	1	1	1	0	1	1	1	1	1
upregulated	CASP8	EGFR	0.12273	0	0	1	1	1	1	0	1	1	1	1	1
upregulated	CASP8	PRKCI	0.11566	0	0	1	1	1	1	0	0	0	1	0	0
upregulated	CASP8	ILK	0.0901387	0	0	1	1	1	1	0	0	0	1	0	0
upregulated	CASP8	CASC3	0.0433897	0	0	1	1	1	1	1	0	0	0	0	0
upregulated	CASP8	TRADD	0.256664	0	0	1	1	1	1	0	0	1	1	1	0
upregulated	CASP8	CDK1	0.115871	0	0	1	1	1	1	0	0	1	1	0	0
upregulated	CASP8	MAPK14	0.152002	0	0	1	1	1	1	1	0	1	1	1	1
upregulated	CASP8	RAF1	0.164241	0	0	1	1	1	1	0	0	1	1	1	0
upregulated	CASP8	RIPK1	0.298478	0	0	1	1	1	1	0	0	1	1	1	0
upregulated	CASP8	MAPK3	0.153089	0	0	1	1	1	1	1	0	1	0	1	0
upregulated	CASP8	CSNK2A1	0.103012	0	0	1	1	1	1	0	1	1	0	1	1
upregulated	CASP8	BCL10	0.184315	0	0	1	1	1	1	1	0	0	0	0	0
upregulated	CASP8	SRC	0.135158	0	0	1	1	1	1	0	0	1	0	1	1
upregulated	CASP8	RPS6KA3	0.118645	0	0	1	1	1	1	1	1	1	0	1	0
upregulated	IRAK1	CHEK1	0.151192	0	0	0	1	0	0	0	1	1	0	0	0
upregulated	IRAK1	RIPK4	0.181793	0	0	0	1	0	0	0	1	0	1	0	0
upregulated	IRAK1	HSPB1	0.14737	0	0	0	1	0	0	1	1	0	0	1	0
upregulated	IRAK1	IRAK4	0.318702	0	0	0	1	0	0	0	0	0	1	0	1
upregulated	IRAK1	TOLLIP	0.117303	0	0	0	1	0	0	0	0	1	1	0	0
upregulated	IRAK1	TAB1	0.320143	0	0	0	1	0	0	0	1	1	1	1	0
upregulated	IRAK1	TAB2	0.361133	0	0	0	1	0	0	0	1	1	1	1	0
upregulated	IRAK1	IKBKG	0.320274	0	0	0	1	0	0	0	1	1	1	1	0
upregulated	IRAK1	PRKCI	0.173804	0	0	0	1	0	0	0	0	0	1	0	0
upregulated	IRAK1	SSX2IP	0.033571	0	0	0	1	0	0	0	0	1	0	0	0
upregulated	IRAK1	PRKDC	0.156911	0	0	0	1	0	0	0	1	0	1	1	0
upregulated	IRAK1	AKT2	0.161364	0	0	0	1	0	0	1	1	1	0	0	0
upregulated	IRAK1	LMNA	0.113865	0	0	0	1	0	0	0	1	1	0	0	0
upregulated	IRAK1	EEF2	0.121888	0	0	0	1	0	0	1	0	1	0	0	0
upregulated	IRAK1	UBC	0.236672	0	0	0	1	0	0	0	1	0	1	0	0
upregulated	IRAK1	IRAK2	0.571445	0	0	0	1	0	0	0	1	0	0	0	0
upregulated	IRAK1	IRAK3	0.319325	0	0	0	1	0	0	0	0	0	1	0	0
upregulated	IRAK1	AKT1	0.130851	0	0	0	1	0	0	1	0	0	0	1	0
upregulated	RELA	CHEK1	0.105438	0	0	0	1	0	0	0	1	1	0	0	0
upregulated	RELA	MAPK1	0.154415	0	0	0	1	0	0	1	0	1	1	0	0
upregulated	RELA	TBK1	0.17831	0	0	0	1	0	0	0	0	0	1	0	0
upregulated	RELA	GFI1	0.133199	0	0	0	1	0	0	0	1	0	0	0	0
upregulated	RELA	PKM	0.0943206	0	0	0	1	0	0	0	1	0	0	0	0
upregulated	RELA	NSD1	0.0977496	0	0	0	1	0	0	1	0	0	0	1	0
upregulated	RELA	ERN1	0.104861	0	0	0	1	0	0	0	1	0	0	0	0
upregulated	RELA	PDCD4	0.151176	0	0	0	1	0	0	0	1	0	0	0	0
upregulated	RELA	IRF5	0.179348	0	0	0	1	0	0	1	0	0	0	0	0
upregulated	RELA	MAP2K6	0.0915218	0	0	0	1	0	0	1	1	0	0	0	0
upregulated	RELA	VIM	0.115391	0	0	0	1	0	0	0	1	1	0	0	0
upregulated	RELA	PRKACG	0.137601	0	0	0	1	0	0	1	0	0	1	1	0
upregulated	RELA	CREBBP	0.213806	0	0	0	1	0	0	0	0	1	0	0	0
upregulated	RELA	NR3C1	0.191475	0	0	0	1	0	0	0	0	0	1	1	1
upregulated	RELA	PRKCZ	0.148114	0	0	0	1	0	0	1	0	1	0	0	0
upregulated	RELA	MTDH	0.150123	0	0	0	1	0	0	0	0	1	0	1	0
upregulated	RELA	ROS1	0.0378709	0	0	0	1	0	0	0	0	1	0	1	0
upregulated	RELA	MAPK3	0.172964	0	0	0	1	0	0	1	0	1	0	1	0
upregulated	RELA	EGFR	0.172372	0	0	0	1	0	0	0	1	1	1	1	1
upregulated	RELA	EP300	0.17136	0	0	0	1	0	0	0	1	0	0	0	0
upregulated	RELA	PRKACA	0.125735	0	0	0	1	0	0	1	1	1	1	1	0
upregulated	RELA	RPS6	0.0694595	0	0	0	1	0	0	0	1	0	0	0	0
upregulated	RELA	NPM1	0.143566	0	0	0	1	0	0	0	0	1	0	1	0
upregulated	RELA	CHUK	0.255613	0	0	0	1	0	0	0	1	0	0	0	0
upregulated	RELA	NCOA3	0.120917	0	0	0	1	0	0	0	0	1	0	0	0
upregulated	RELA	RPS6KA1	0.102444	0	0	0	1	0	0	0	0	1	1	1	0
upregulated	RELA	RXRA	0.146238	0	0	0	1	0	0	0	0	0	0	1	0
upregulated	RELA	PIM1	0.0989026	0	0	0	1	0	0	0	0	0	1	0	0
upregulated	RELA	SNRNP70	0.0667725	0	0	0	1	0	0	0	0	0	0	1	0
upregulated	RELA	ERBB2	0.112169	0	0	0	1	0	0	0	1	0	0	0	0
upregulated	RELA	SOCS1	0.130031	0	0	0	1	0	0	0	1	0	0	0	0
upregulated	RELA	NTN1	0.0573206	0	0	0	1	0	0	0	0	0	0	1	0
upregulated	RELA	IL1B	0.159681	0	0	0	1	0	0	0	0	0	0	1	1
upregulated	RELA	CSNK2A1	0.0991063	0	0	0	1	0	0	0	1	1	0	1	1
upregulated	RELA	RAF1	0.165724	0	0	0	1	0	0	0	0	1	1	1	0
upregulated	RELA	GSK3B	0.126822	0	0	0	1	0	0	0	1	1	1	1	0
upregulated	RELA	GSK3A	0.146347	0	0	0	1	0	0	0	0	1	0	0	0
upregulated	RELA	DPF2	0.0956762	0	0	0	1	0	0	1	0	0	0	0	0
upregulated	RELA	PRKACB	0.147314	0	0	0	1	0	0	1	1	1	1	1	0
upregulated	RELA	BTK	0.135094	0	0	0	1	0	0	0	1	0	0	0	1
upregulated	RELA	DAXX	0.133889	0	0	0	1	0	0	0	1	0	0	0	0
upregulated	RELA	CTNNA1	0.106618	0	0	0	1	0	0	1	0	0	0	0	0
upregulated	RELA	RPS6KA4	0.0984691	0	0	0	1	0	0	1	1	0	0	1	0
upregulated	RELA	USF2	0.100511	0	0	0	1	0	0	1	0	0	0	0	0
upregulated	RELA	MAP3K7	0.150473	0	0	0	1	0	0	0	1	1	1	1	0
upregulated	RELA	SNAI1	0.151632	0	0	0	1	0	0	0	0	1	0	0	0
upregulated	RELA	AGT	0.108655	0	0	0	1	0	0	0	0	1	0	0	1
upregulated	RELA	PIM2	0.102093	0	0	0	1	0	0	0	1	0	0	0	0
upregulated	RELA	IKBKB	0.224503	0	0	0	1	0	0	1	1	0	0	1	1
upregulated	RELA	MAPK10	0.127782	0	0	0	1	0	0	0	1	0	1	1	0
upregulated	RELA	RUVBL2	0.153917	0	0	0	1	0	0	0	0	0	0	1	0
upregulated	RELA	HDAC1	0.230647	0	0	0	1	0	0	1	0	0	0	1	0
upregulated	RELA	CSNK1A1	0.0601667	0	0	0	1	0	0	0	1	0	1	1	0
upregulated	RELA	RPS6KA3	0.131006	0	0	0	1	0	0	1	1	1	0	1	0
upregulated	RELA	HDAC2	0.214096	0	0	0	1	0	0	1	0	0	0	0	0
upregulated	RELA	CSNK2A2	0.0897879	0	0	0	1	0	0	0	0	0	0	1	0
upregulated	RELA	MAP3K8	0.0683254	0	0	0	1	0	0	1	0	1	0	1	0
upregulated	RELA	RHOA	0.136242	0	0	0	1	0	0	0	1	1	1	1	0
upregulated	RELA	UBC	0.145092	0	0	0	1	0	0	0	1	0	1	0	0
upregulated	RELA	TP53	0.157266	0	0	0	1	0	0	1	0	0	0	0	0
upregulated	RELA	PRKCD	0.172951	0	0	0	1	0	0	0	1	0	1	1	0
upregulated	RELA	PPARGC1A	0.160906	0	0	0	1	0	0	0	0	1	1	1	0
upregulated	RELA	RPS6KA5	0.163682	0	0	0	1	0	0	1	0	0	0	1	0
upregulated	RELA	PIM3	0.0371287	0	0	0	1	0	0	0	1	0	0	0	0
upregulated	RELA	ATM	0.109559	0	0	0	1	0	0	1	1	1	1	1	0
upregulated	RELA	PRKCA	0.0871586	0	0	0	1	0	0	1	1	0	0	1	0
upregulated	RELA	DHX9	0.168085	0	0	0	1	0	0	0	0	1	0	0	0
upregulated	RELA	IKBKG	0.207218	0	0	0	1	0	0	0	1	1	1	1	0
upregulated	RELA	MAPK14	0.170992	0	0	0	1	0	0	1	0	1	1	1	1
upregulated	RELA	SMARCA2	0.107065	0	0	0	1	0	0	1	0	0	0	0	0
upregulated	RELA	TNF	0.166238	0	0	0	1	0	0	0	0	1	0	0	1
upregulated	WNK1	MYH9	0.070716	1	0	1	1	1	0	1	0	0	0	0	0
upregulated	WNK1	IGF1	0.111613	1	0	1	1	1	0	1	0	1	0	0	0
upregulated	WNK1	MAPK1	0.171187	1	0	1	1	1	0	1	0	1	1	0	0
upregulated	WNK1	WNK2	0.322706	1	0	1	1	1	0	1	0	0	1	0	0
upregulated	WNK1	BAD	0.100199	1	0	1	1	1	0	0	0	1	0	0	0
upregulated	WNK1	WWTR1	0.120723	1	0	1	1	1	0	0	0	1	0	0	0
upregulated	WNK1	STK39	0.475791	1	0	1	1	1	0	1	0	1	1	0	0
upregulated	WNK1	MAP2K1	0.180201	1	0	1	1	1	0	1	1	0	0	1	0
upregulated	WNK1	PLEC	0.00937834	1	0	1	1	1	0	0	0	1	0	1	0
upregulated	WNK1	PRKCB	0.17151	1	0	1	1	1	0	1	1	1	1	0	0
upregulated	WNK1	SGK1	0.177022	1	0	1	1	1	0	0	0	1	0	1	0
upregulated	WNK1	YWHAB	0.159846	1	0	1	1	1	0	1	1	0	1	0	0
upregulated	WNK1	COPS5	0.0636541	1	0	1	1	1	0	0	0	0	0	1	0
upregulated	WNK1	PRKCD	0.183886	1	0	1	1	1	0	0	1	0	1	1	0
upregulated	WNK1	SYNPO	0.0113916	1	0	1	1	1	0	0	0	0	1	0	0
upregulated	WNK1	PFKP	0.0625942	1	0	1	1	1	0	1	0	0	0	0	0
upregulated	WNK1	PPP1CA	0.0727972	1	0	1	1	1	0	0	0	0	1	0	0
upregulated	WNK1	AKT1	0.14853	1	0	1	1	1	0	1	0	0	0	1	0
upregulated	WNK1	RPS6KA2	0.118454	1	0	1	1	1	0	1	0	1	0	1	0
upregulated	WNK1	RPS6KA5	0.184995	1	0	1	1	1	0	1	0	0	0	1	0
upregulated	WNK1	MED4	0.0318144	1	0	1	1	1	0	0	0	0	0	1	0
upregulated	WNK1	AKT2	0.160045	1	0	1	1	1	0	1	1	1	0	0	0
upregulated	WNK1	WNK3	0.314391	1	0	1	1	1	0	1	0	1	1	1	0
upregulated	WNK1	YWHAE	0.109224	1	0	1	1	1	0	0	1	0	0	0	0
upregulated	WNK1	OXSR1	0.321094	1	0	1	1	1	0	1	1	1	0	1	0
upregulated	WNK1	PAK4	0.181186	1	0	1	1	1	0	0	0	1	0	0	0
upregulated	WNK1	ARAF	0.18402	1	0	1	1	1	0	1	1	0	0	0	0
upregulated	WNK1	YWHAG	0.141726	1	0	1	1	1	0	1	1	0	0	0	0
upregulated	WNK1	MTOR	0.115457	1	0	1	1	1	0	1	1	0	0	0	1
upregulated	WNK1	WNK4	0.312164	1	0	1	1	1	0	1	0	1	1	1	0
upregulated	TJP2	HSPB1	0.0640385	0	0	1	0	0	0	1	1	0	0	1	0
upregulated	TJP2	NR3C1	0.0510148	0	0	1	0	0	0	0	0	0	1	1	1
upregulated	TJP2	WWTR1	0.0779823	0	0	1	0	0	0	0	0	1	0	0	0
upregulated	TJP2	CSNK1D	0.0545182	0	0	1	0	0	0	0	1	0	0	0	0
upregulated	TJP2	ODF2	0.0596712	0	0	1	0	0	0	0	1	1	0	0	0
upregulated	TJP2	TJP1	0.253478	0	0	1	0	0	0	0	0	1	0	0	0
upregulated	TJP2	MYO19	0.0364276	0	0	1	0	0	0	0	0	0	1	0	0
upregulated	TJP2	YWHAB	0.0647133	0	0	1	0	0	0	1	1	0	1	0	0
upregulated	TJP2	GSK3B	0.0404442	0	0	1	0	0	0	0	1	1	1	1	0
upregulated	TJP2	IQGAP1	0.0583861	0	0	1	0	0	0	1	0	0	0	0	0
upregulated	TJP2	CSNK1E	0.0595046	0	0	1	0	0	0	0	1	0	0	0	0
upregulated	TJP2	PRKD1	0.0418038	0	0	1	0	0	0	0	1	1	1	0	0
upregulated	TJP2	BCR	0.0741408	0	0	1	0	0	0	0	0	0	1	0	1
upregulated	TJP2	AKT1	0.0315118	0	0	1	0	0	0	1	0	0	0	1	0
upregulated	TJP2	MYO1C	0.0325091	0	0	1	0	0	0	0	0	1	0	0	0
upregulated	TJP2	CEP135	0.0262344	0	0	1	0	0	0	0	0	1	0	0	0
upregulated	TJP2	EGF	0.0250885	0	0	1	0	0	0	0	1	1	0	1	0
upregulated	TJP2	LATS1	0.063072	0	0	1	0	0	0	1	0	0	0	0	0
upregulated	TJP2	RPS6KA3	0.0646791	0	0	1	0	0	0	1	1	1	0	1	0
upregulated	TJP2	MYO18A	0.0402918	0	0	1	0	0	0	0	1	0	0	0	0
upregulated	TJP2	YWHAG	0.0601714	0	0	1	0	0	0	1	1	0	0	0	0
upregulated	TJP2	CSK	0.0608288	0	0	1	0	0	0	0	1	1	1	0	0
upregulated	TJP2	YAP1	0.0560138	0	0	1	0	0	0	0	0	0	1	0	0
upregulated	TJP2	CDK2	0.0639283	0	0	1	0	0	0	0	0	1	0	0	0
upregulated	TJP2	MAPK14	0.0334248	0	0	1	0	0	0	1	0	1	1	1	1
upregulated	PRKAA1	HSP90AA1	0.125631	1	1	1	1	1	0	0	0	0	1	1	1
upregulated	PRKAA1	RAD51	0.0986034	1	1	1	1	1	0	0	0	1	0	0	0
upregulated	PRKAA1	FXR2	0.091751	1	1	1	1	1	0	1	1	0	0	0	0
upregulated	PRKAA1	IGF1	0.169099	1	1	1	1	1	0	1	0	1	0	0	0
upregulated	PRKAA1	TBK1	0.14933	1	1	1	1	1	0	0	0	0	1	0	0
upregulated	PRKAA1	ULK1	0.113658	1	1	1	1	1	0	0	0	1	0	0	0
upregulated	PRKAA1	CTTN	0.0581823	1	1	1	1	1	0	0	0	1	0	0	0
upregulated	PRKAA1	PMAIP1	0.143769	1	1	1	1	1	0	0	0	1	0	0	0
upregulated	PRKAA1	MDM4	0.107519	1	1	1	1	1	0	0	0	0	1	0	0
upregulated	PRKAA1	BAD	0.168869	1	1	1	1	1	0	0	0	1	0	0	0
upregulated	PRKAA1	EGFR	0.185496	1	1	1	1	1	0	0	1	1	1	1	1
upregulated	PRKAA1	EP300	0.118668	1	1	1	1	1	0	0	1	0	0	0	0
upregulated	PRKAA1	PRKACA	0.202176	1	1	1	1	1	0	1	1	1	1	1	0
upregulated	PRKAA1	SQSTM1	0.13539	1	1	1	1	1	0	0	0	1	1	0	0
upregulated	PRKAA1	FYN	0.164259	1	1	1	1	1	0	0	1	1	1	1	1
upregulated	PRKAA1	HIPK2	0.166945	1	1	1	1	1	0	0	0	1	0	0	0
upregulated	PRKAA1	SREBF1	0.216492	1	1	1	1	1	0	0	0	1	0	1	0
upregulated	PRKAA1	SYK	0.1185	1	1	1	1	1	0	0	1	1	0	1	1
upregulated	PRKAA1	CAMKK1	0.109519	1	1	1	1	1	0	0	1	0	0	0	0
upregulated	PRKAA1	BRAF	0.171033	1	1	1	1	1	0	1	0	1	1	1	0
upregulated	PRKAA1	ERBB2	0.181679	1	1	1	1	1	0	0	1	0	0	0	0
upregulated	PRKAA1	AKT1	0.182065	1	1	1	1	1	0	1	0	0	0	1	0
upregulated	PRKAA1	EIF5B	0.0453904	1	1	1	1	1	0	1	0	0	0	0	0
upregulated	PRKAA1	FOXO3	0.176468	1	1	1	1	1	0	1	0	1	0	1	0
upregulated	PRKAA1	SND1	0.0381213	1	1	1	1	1	0	0	0	0	0	1	0
upregulated	PRKAA1	PRKAG2	0.235766	1	1	1	1	1	0	0	0	0	1	0	0
upregulated	PRKAA1	CAMKK2	0.177224	1	1	1	1	1	0	1	0	0	1	1	0
upregulated	PRKAA1	MAP3K11	0.132413	1	1	1	1	1	0	1	0	0	0	0	0
upregulated	PRKAA1	CAB39	0.110431	1	1	1	1	1	0	1	1	1	0	1	0
upregulated	PRKAA1	NCL	0.0770691	1	1	1	1	1	0	0	0	0	0	1	0
upregulated	PRKAA1	PRKAG1	0.226808	1	1	1	1	1	0	0	0	0	0	1	0
upregulated	PRKAA1	SUPT16H	0.0703974	1	1	1	1	1	0	1	0	0	0	1	0
upregulated	PRKAA1	FOXO1	0.190012	1	1	1	1	1	0	0	1	1	1	0	0
upregulated	PRKAA1	SNAI1	0.0982487	1	1	1	1	1	0	0	0	1	0	0	0
upregulated	PRKAA1	EEF2K	0.137969	1	1	1	1	1	0	0	0	1	1	0	0
upregulated	PRKAA1	HDAC7	0.0767377	1	1	1	1	1	0	0	0	0	0	1	0
upregulated	PRKAA1	CSNK1E	0.113583	1	1	1	1	1	0	0	1	0	0	0	0
upregulated	PRKAA1	PAK2	0.132764	1	1	1	1	1	0	0	1	1	1	1	0
upregulated	PRKAA1	ACACA	0.116956	1	1	1	1	1	0	0	0	0	0	1	0
upregulated	PRKAA1	POU2F1	0.0633673	1	1	1	1	1	0	0	0	0	0	1	0
upregulated	PRKAA1	ACACB	0.117468	1	1	1	1	1	0	0	0	0	0	1	0
upregulated	PRKAA1	VASP	0.0228149	1	1	1	1	1	0	0	0	1	0	0	0
upregulated	PRKAA1	HSF1	0.154116	1	1	1	1	1	0	1	0	0	0	0	0
upregulated	PRKAA1	YAP1	0.120724	1	1	1	1	1	0	0	0	0	1	0	0
upregulated	PRKAA1	CAMK2B	0.0737972	1	1	1	1	1	0	0	1	0	0	0	0
upregulated	PRKAA1	PRKCB	0.153835	1	1	1	1	1	0	1	1	1	1	0	0
upregulated	PRKAA1	CDC37	0.0462415	1	1	1	1	1	0	0	1	0	0	0	0
upregulated	PRKAA1	PIM2	0.12377	1	1	1	1	1	0	0	1	0	0	0	0
upregulated	PRKAA1	MKNK1	0.0783521	1	1	1	1	1	0	0	0	1	0	0	0
upregulated	PRKAA1	PARP1	0.135104	1	1	1	1	1	0	1	0	0	0	0	0
upregulated	PRKAA1	PCK1	0.188662	1	1	1	1	1	0	0	1	0	0	1	0
upregulated	PRKAA1	KSR2	0.0663362	1	1	1	1	1	0	1	0	0	0	1	0
upregulated	PRKAA1	RAF1	0.175929	1	1	1	1	1	0	0	0	1	1	1	0
upregulated	PRKAA1	PRKAA2	0.518317	1	1	1	1	1	0	0	0	1	1	1	0
upregulated	PRKAA1	MAPT	0.126077	1	1	1	1	1	0	0	1	1	0	0	0
upregulated	PRKAA1	ULK2	0.071813	1	1	1	1	1	0	0	0	0	1	0	0
upregulated	PRKAA1	CDK2	0.122603	1	1	1	1	1	0	0	0	1	0	0	0
upregulated	PRKAA1	MAST3	0.0600845	1	1	1	1	1	0	0	1	0	0	0	0
upregulated	PRKAA1	HSP90AB1	0.147279	1	1	1	1	1	0	1	1	1	0	0	1
upregulated	PRKAA1	GSK3A	0.221626	1	1	1	1	1	0	0	0	1	0	0	0
upregulated	PRKAA1	PPARGC1A	0.240097	1	1	1	1	1	0	0	0	1	1	1	0
upregulated	PRKAA1	TP53	0.153501	1	1	1	1	1	0	1	0	0	0	0	0
upregulated	PRKAA1	SSX2IP	0.0235242	1	1	1	1	1	0	0	0	1	0	0	0
upregulated	PRKAA1	GSK3B	0.161844	1	1	1	1	1	0	0	1	1	1	1	0
upregulated	PRKAA1	MTOR	0.167233	1	1	1	1	1	0	1	1	0	0	0	1
upregulated	PRKAA1	PRKCA	0.116602	1	1	1	1	1	0	1	1	0	0	1	0
upregulated	PRKAA1	RUNX2	0.0903499	1	1	1	1	1	0	0	0	0	1	0	0
upregulated	SMG5	TP53	0.0573909	1	0	0	0	0	0	1	0	0	0	0	0
upregulated	SMG5	PCM1	0.0443578	1	0	0	0	0	0	0	1	1	0	0	0
upregulated	SMG5	SMG7	0.759155	1	0	0	0	0	0	1	0	0	0	0	0
upregulated	SMG5	UPF3B	0.459655	1	0	0	0	0	0	1	0	0	0	0	0
upregulated	HSPA1A	NCBP1	0.113872	1	0	0	0	0	1	1	1	0	0	1	1
upregulated	HSPA1A	RIPK4	0.0601318	1	0	0	0	0	1	0	1	0	1	0	0
upregulated	HSPA1A	PRKCZ	0.129146	1	0	0	0	0	1	1	0	1	0	0	0
upregulated	HSPA1A	BMX	0.0377625	1	0	0	0	0	1	0	1	0	1	0	0
upregulated	HSPA1A	MAP2K2	0.112287	1	0	0	0	0	1	1	1	1	0	1	0
upregulated	HSPA1A	BAD	0.114215	1	0	0	0	0	1	0	0	1	0	0	0
upregulated	HSPA1A	DYNC1H1	0.142121	1	0	0	0	0	1	0	1	0	1	0	0
upregulated	HSPA1A	MAPK3	0.124941	1	0	0	0	0	1	1	0	1	0	1	0
upregulated	HSPA1A	EGFR	0.124758	1	0	0	0	0	1	0	1	1	1	1	1
upregulated	HSPA1A	PRKACA	0.115014	1	0	0	0	0	1	1	1	1	1	1	0
upregulated	HSPA1A	SQSTM1	0.158262	1	0	0	0	0	1	0	0	1	1	0	0
upregulated	HSPA1A	SHC1	0.117338	1	0	0	0	0	1	0	1	0	0	1	0
upregulated	HSPA1A	FYN	0.129869	1	0	0	0	0	1	0	1	1	1	1	1
upregulated	HSPA1A	AXL	0.137562	1	0	0	0	0	1	0	0	1	0	1	1
upregulated	HSPA1A	RPS6KA1	0.116363	1	0	0	0	0	1	0	0	1	1	1	0
upregulated	HSPA1A	METTL14	0.129823	1	0	0	0	0	1	0	0	0	0	1	0
upregulated	HSPA1A	ERBB3	0.0963753	1	0	0	0	0	1	0	0	1	0	0	0
upregulated	HSPA1A	BRAF	0.0989138	1	0	0	0	0	1	1	0	1	1	1	0
upregulated	HSPA1A	ERBB2	0.114021	1	0	0	0	0	1	0	1	0	0	0	0
upregulated	HSPA1A	SOCS1	0.0827593	1	0	0	0	0	1	0	1	0	0	0	0
upregulated	HSPA1A	CSNK2A1	0.143363	1	0	0	0	0	1	0	1	1	0	1	1
upregulated	HSPA1A	RAF1	0.146529	1	0	0	0	0	1	0	0	1	1	1	0
upregulated	HSPA1A	GSK3B	0.189177	1	0	0	0	0	1	0	1	1	1	1	0
upregulated	HSPA1A	YES1	0.102455	1	0	0	0	0	1	0	1	1	1	0	1
upregulated	HSPA1A	MAP2K3	0.109894	1	0	0	0	0	1	0	1	1	1	0	0
upregulated	HSPA1A	PAK1	0.137193	1	0	0	0	0	1	0	1	0	1	1	0
upregulated	HSPA1A	PRKCI	0.116105	1	0	0	0	0	1	0	0	0	1	0	0
upregulated	HSPA1A	LRRK2	0.145241	1	0	0	0	0	1	0	1	0	0	0	0
upregulated	HSPA1A	AKT1	0.141485	1	0	0	0	0	1	1	0	0	0	1	0
upregulated	HSPA1A	HSPBP1	0.113812	1	0	0	0	0	1	0	0	0	0	1	0
upregulated	HSPA1A	SMARCB1	0.111933	1	0	0	0	0	1	0	0	0	0	1	0
upregulated	HSPA1A	PRKCE	0.126054	1	0	0	0	0	1	1	1	1	1	1	0
upregulated	HSPA1A	PTK6	0.108593	1	0	0	0	0	1	0	1	0	0	1	0
upregulated	HSPA1A	GRB2	0.115951	1	0	0	0	0	1	0	1	1	1	1	0
upregulated	HSPA1A	MAP2K5	0.173802	1	0	0	0	0	1	1	0	0	1	0	0
upregulated	HSPA1A	MAPK7	0.149394	1	0	0	0	0	1	1	0	0	1	1	0
upregulated	HSPA1A	RPS6KA3	0.12224	1	0	0	0	0	1	1	1	1	0	1	0
upregulated	HSPA1A	CDK8	0.0691051	1	0	0	0	0	1	0	1	0	0	1	0
upregulated	HSPA1A	PDPK1	0.119408	1	0	0	0	0	1	1	0	1	0	0	0
upregulated	HSPA1A	CSNK1A1	0.137961	1	0	0	0	0	1	0	1	0	1	1	0
upregulated	HSPA1A	CSK	0.103579	1	0	0	0	0	1	0	1	1	1	0	0
upregulated	HSPA1A	BAG3	0.161084	1	0	0	0	0	1	0	1	0	0	0	0
upregulated	HSPA1A	BET1	0.025466	1	0	0	0	0	1	0	0	0	0	1	0
upregulated	HSPA1A	METTL3	0.14154	1	0	0	0	0	1	0	0	0	0	1	0
upregulated	HSPA1A	ARAF	0.106522	1	0	0	0	0	1	1	1	0	0	0	0
upregulated	HSPA1A	CDK7	0.104947	1	0	0	0	0	1	1	0	1	1	0	0
upregulated	HSPA1A	HCK	0.138024	1	0	0	0	0	1	0	1	1	0	1	1
upregulated	HSPA1A	TP53BP1	0.102602	1	0	0	0	0	1	1	0	0	0	0	0
upregulated	HSPA1A	PRKCA	0.118709	1	0	0	0	0	1	1	1	0	0	1	0
upregulated	HSPA1A	MAPK14	0.160819	1	0	0	0	0	1	1	0	1	1	1	1
upregulated	HSPA1A	MAPT	0.165228	1	0	0	0	0	1	0	1	1	0	0	0
upregulated	HSPA1A	NEK6	0.0874614	1	0	0	0	0	1	0	0	1	0	0	0
upregulated	HSPA1A	HDAC1	0.152689	1	0	0	0	0	1	1	0	0	0	1	0
upregulated	HSPA1A	RHOA	0.144903	1	0	0	0	0	1	0	1	1	1	1	0
upregulated	HSPA1A	LCK	0.0999509	1	0	0	0	0	1	0	1	1	0	1	1
upregulated	HSPA1A	SRC	0.13473	1	0	0	0	0	1	0	0	1	0	1	1
upregulated	CARD9	MFAP1	0.0058554	1	0	0	0	0	0	1	0	0	0	0	0
upregulated	CARD9	MALT1	0.282216	1	0	0	0	0	0	0	1	1	0	1	0
upregulated	CARD9	ABLIM1	0.0137744	1	0	0	0	0	0	0	0	1	0	0	0
upregulated	CARD9	SSX2IP	0.0338593	1	0	0	0	0	0	0	0	1	0	0	0
upregulated	CARD9	DAXX	0.115219	1	0	0	0	0	0	0	1	0	0	0	0
upregulated	CARD9	BCL10	0.327462	1	0	0	0	0	0	1	0	0	0	0	0
upregulated	CARD9	PYCARD	0.241936	1	0	0	0	0	0	1	0	1	1	1	0
upregulated	CARD9	CSNK2A1	0.0879775	1	0	0	0	0	0	0	1	1	0	1	1
upregulated	CARD9	PRKCD	0.126374	1	0	0	0	0	0	0	1	0	1	1	0
upregulated	AKT1	HSP90AA1	0.149726	1	0	0	0	1	0	0	0	0	1	1	1
upregulated	AKT1	CDK9	0.0926234	1	0	0	0	1	0	1	1	1	0	1	0
upregulated	AKT1	NRG1	0.118535	1	0	0	0	1	0	0	1	0	0	0	0
upregulated	AKT1	RYR2	0.065306	1	0	0	0	1	0	0	1	0	0	0	0
upregulated	AKT1	PKN1	0.129344	1	0	0	0	1	0	0	0	1	0	1	0
upregulated	AKT1	CDK13	0.0682795	1	0	0	0	1	0	0	0	1	0	0	0
upregulated	AKT1	IGF1	0.201078	1	0	0	0	1	0	1	0	1	0	0	0
upregulated	AKT1	CHEK1	0.0994958	1	0	0	0	1	0	0	1	1	0	0	0
upregulated	AKT1	MAP2K4	0.105725	1	0	0	0	1	0	1	0	1	1	1	0
upregulated	AKT1	TBK1	0.107159	1	0	0	0	1	0	0	0	0	1	0	0
upregulated	AKT1	PKM	0.0752417	1	0	0	0	1	0	0	1	0	0	0	0
upregulated	AKT1	SLC9A3R1	0.0922053	1	0	0	0	1	0	0	0	1	0	0	0
upregulated	AKT1	NSD3	0.0395838	1	0	0	0	1	0	0	0	0	1	0	0
upregulated	AKT1	CARD11	0.0694726	1	0	0	0	1	0	1	0	0	0	0	0
upregulated	AKT1	PTK2	0.147171	1	0	0	0	1	0	1	0	0	1	1	0
upregulated	AKT1	CTTN	0.0601169	1	0	0	0	1	0	0	0	1	0	0	0
upregulated	AKT1	PDCD4	0.0937371	1	0	0	0	1	0	0	1	0	0	0	0
upregulated	AKT1	ACIN1	0.0420427	1	0	0	0	1	0	1	0	0	0	1	0
upregulated	AKT1	VIM	0.0696253	1	0	0	0	1	0	0	1	1	0	0	0
upregulated	AKT1	CREBBP	0.0727589	1	0	0	0	1	0	0	0	1	0	0	0
upregulated	AKT1	HSPB1	0.136952	1	0	0	0	1	0	1	1	0	0	1	0
upregulated	AKT1	ALYREF	0.0421536	1	0	0	0	1	0	0	0	1	0	0	0
upregulated	AKT1	NR3C1	0.0644578	1	0	0	0	1	0	0	0	0	1	1	1
upregulated	AKT1	PRKCZ	0.167897	1	0	0	0	1	0	1	0	1	0	0	0
upregulated	AKT1	KRT8	0.0291962	1	0	0	0	1	0	0	1	1	0	1	0
upregulated	AKT1	NOP56	0.0117446	1	0	0	0	1	0	1	0	0	0	1	0
upregulated	AKT1	MDM4	0.0771992	1	0	0	0	1	0	0	0	0	1	0	0
upregulated	AKT1	BAD	0.182537	1	0	0	0	1	0	0	0	1	0	0	0
upregulated	AKT1	CSNK1D	0.110169	1	0	0	0	1	0	0	1	0	0	0	0
upregulated	AKT1	EGFR	0.243634	1	0	0	0	1	0	0	1	1	1	1	1
upregulated	AKT1	EP300	0.102985	1	0	0	0	1	0	0	1	0	0	0	0
upregulated	AKT1	BCL10	0.120194	1	0	0	0	1	0	1	0	0	0	0	0
upregulated	AKT1	PRKACA	0.137381	1	0	0	0	1	0	1	1	1	1	1	0
upregulated	AKT1	DSP	0.0374382	1	0	0	0	1	0	0	1	0	0	0	0
upregulated	AKT1	ILF3	0.0485108	1	0	0	0	1	0	0	1	0	0	0	0
upregulated	AKT1	FYN	0.187576	1	0	0	0	1	0	0	1	1	1	1	1
upregulated	AKT1	RPS6	0.0764953	1	0	0	0	1	0	0	1	0	0	0	0
upregulated	AKT1	PTPN1	0.109528	1	0	0	0	1	0	0	1	0	0	1	0
upregulated	AKT1	SLC9A1	0.133013	1	0	0	0	1	0	0	0	1	0	0	0
upregulated	AKT1	ANXA2	0.0898347	1	0	0	0	1	0	0	0	1	0	0	0
upregulated	AKT1	NPM1	0.149083	1	0	0	0	1	0	0	0	1	0	1	0
upregulated	AKT1	CHUK	0.108372	1	0	0	0	1	0	0	1	0	0	0	0
upregulated	AKT1	LUC7L2	0.00637177	1	0	0	0	1	0	1	0	0	0	0	0
upregulated	AKT1	MAPKAPK2	0.118047	1	0	0	0	1	0	1	0	1	1	1	0
upregulated	AKT1	CDH1	0.0901612	1	0	0	0	1	0	0	0	1	0	0	0
upregulated	AKT1	CAMKK1	0.0611488	1	0	0	0	1	0	0	1	0	0	0	0
upregulated	AKT1	AXL	0.112728	1	0	0	0	1	0	0	0	1	0	1	1
upregulated	AKT1	ERBB3	0.101853	1	0	0	0	1	0	0	0	1	0	0	0
upregulated	AKT1	BRAF	0.118434	1	0	0	0	1	0	1	0	1	1	1	0
upregulated	AKT1	RSL1D1	0.0195636	1	0	0	0	1	0	0	1	0	0	0	0
upregulated	AKT1	SNRNP70	0.0363519	1	0	0	0	1	0	0	0	0	0	1	0
upregulated	AKT1	FOXO1	0.137678	1	0	0	0	1	0	0	1	1	1	0	0
upregulated	AKT1	MAP3K5	0.134899	1	0	0	0	1	0	0	1	1	1	1	0
upregulated	AKT1	CSNK2A1	0.11296	1	0	0	0	1	0	0	1	1	0	1	1
upregulated	AKT1	DNAJB1	0.0385423	1	0	0	0	1	0	0	0	0	0	1	0
upregulated	AKT1	HNRNPK	0.0572198	1	0	0	0	1	0	1	1	1	0	1	0
upregulated	AKT1	RAF1	0.154701	1	0	0	0	1	0	0	0	1	1	1	0
upregulated	AKT1	FLNA	0.113177	1	0	0	0	1	0	0	0	1	0	0	0
upregulated	AKT1	RBM8A	0.0371899	1	0	0	0	1	0	1	0	0	0	1	0
upregulated	AKT1	MAPK9	0.117856	1	0	0	0	1	0	1	0	0	1	1	0
upregulated	AKT1	GSK3B	0.190338	1	0	0	0	1	0	0	1	1	1	1	0
upregulated	AKT1	GSK3A	0.229687	1	0	0	0	1	0	0	0	1	0	0	0
upregulated	AKT1	GFAP	0.057875	1	0	0	0	1	0	0	1	0	0	0	0
upregulated	AKT1	RET	0.132068	1	0	0	0	1	0	0	0	1	0	1	0
upregulated	AKT1	MTOR	0.227592	1	0	0	0	1	0	1	1	0	0	0	1
upregulated	AKT1	PAK1	0.166821	1	0	0	0	1	0	0	1	0	1	1	0
upregulated	AKT1	RPS6KB2	0.0656285	1	0	0	0	1	0	1	0	0	1	1	0
upregulated	AKT1	BTK	0.0925603	1	0	0	0	1	0	0	1	0	0	0	1
upregulated	AKT1	DAXX	0.0952814	1	0	0	0	1	0	0	1	0	0	0	0
upregulated	AKT1	CTNNA1	0.0929109	1	0	0	0	1	0	1	0	0	0	0	0
upregulated	AKT1	PCK1	0.130206	1	0	0	0	1	0	0	1	0	0	1	0
upregulated	AKT1	RPS6KB1	0.109631	1	0	0	0	1	0	0	0	1	1	0	0
upregulated	AKT1	MAP3K3	0.0958067	1	0	0	0	1	0	1	0	1	1	0	0
upregulated	AKT1	MAP3K11	0.0919817	1	0	0	0	1	0	1	0	0	0	0	0
upregulated	AKT1	CREB1	0.114234	1	0	0	0	1	0	0	1	0	0	0	0
upregulated	AKT1	HSP90AB1	0.148363	1	0	0	0	1	0	1	1	1	0	0	1
upregulated	AKT1	DAB2IP	0.180265	1	0	0	0	1	0	0	0	0	1	1	0
upregulated	AKT1	NR4A1	0.114759	1	0	0	0	1	0	0	0	1	1	0	0
upregulated	AKT1	LRRK2	0.197412	1	0	0	0	1	0	0	1	0	0	0	0
upregulated	AKT1	PRKD1	0.179183	1	0	0	0	1	0	0	1	1	1	0	0
upregulated	AKT1	CDC37	0.0482866	1	0	0	0	1	0	0	1	0	0	0	0
upregulated	AKT1	TAL1	0.054449	1	0	0	0	1	0	0	0	1	0	1	0
upregulated	AKT1	SRSF3	0.0302636	1	0	0	0	1	0	0	0	0	0	1	0
upregulated	AKT1	USP14	0.0582112	1	0	0	0	1	0	0	0	0	0	1	0
upregulated	AKT1	PTK6	0.116576	1	0	0	0	1	0	0	1	0	0	1	0
upregulated	AKT1	LMNA	0.0983287	1	0	0	0	1	0	0	1	1	0	0	0
upregulated	AKT1	RAC1	0.125003	1	0	0	0	1	0	1	1	0	0	0	0
upregulated	AKT1	RARA	0.108412	1	0	0	0	1	0	0	0	0	0	1	1
upregulated	AKT1	YBX1	0.0745522	1	0	0	0	1	0	0	0	1	0	1	0
upregulated	AKT1	HNRNPA1	0.055118	1	0	0	0	1	0	0	1	0	0	1	0
upregulated	AKT1	CFLAR	0.120656	1	0	0	0	1	0	0	0	1	0	1	0
upregulated	AKT1	IKBKB	0.114451	1	0	0	0	1	0	1	1	0	0	1	1
upregulated	AKT1	CAMK2A	0.0958763	1	0	0	0	1	0	0	1	0	0	0	0
upregulated	AKT1	CDK2	0.0817324	1	0	0	0	1	0	0	0	1	0	0	0
upregulated	AKT1	INSR	0.180756	1	0	0	0	1	0	0	1	1	0	1	1
upregulated	AKT1	MAPT	0.137038	1	0	0	0	1	0	0	1	1	0	0	0
upregulated	AKT1	EEF1G	0.0201739	1	0	0	0	1	0	0	0	1	0	0	0
upregulated	AKT1	FIP1L1	0.020281	1	0	0	0	1	0	1	0	0	0	0	0
upregulated	AKT1	EIF4EBP1	0.0599871	1	0	0	0	1	0	0	0	1	0	0	0
upregulated	AKT1	IKBKG	0.0982091	1	0	0	0	1	0	0	1	1	1	1	0
upregulated	AKT1	PRKDC	0.144315	1	0	0	0	1	0	0	1	0	1	1	0
upregulated	AKT1	PPP1CB	0.0602181	1	0	0	0	1	0	0	0	1	0	0	0
upregulated	AKT1	EGF	0.152961	1	0	0	0	1	0	0	1	1	0	1	0
upregulated	AKT1	TRAF2	0.137368	1	0	0	0	1	0	0	1	1	1	1	0
upregulated	AKT1	PPP1CA	0.0959461	1	0	0	0	1	0	0	0	0	1	0	0
upregulated	AKT1	TERF2IP	0.0813211	1	0	0	0	1	0	1	0	0	0	0	0
upregulated	AKT1	HSF1	0.140022	1	0	0	0	1	0	1	0	0	0	0	0
upregulated	AKT1	PRKAA2	0.140387	1	0	0	0	1	0	0	0	1	1	1	0
upregulated	AKT1	RARB	0.056057	1	0	0	0	1	0	0	0	0	0	1	1
upregulated	AKT1	ILK	0.151616	1	0	0	0	1	0	0	0	0	1	0	0
upregulated	AKT1	CASC3	0.0386026	1	0	0	0	1	0	1	0	0	0	0	0
upregulated	AKT1	MTA3	0.0505692	1	0	0	0	1	0	1	0	0	0	0	0
upregulated	AKT1	SRC	0.222303	1	0	0	0	1	0	0	0	1	0	1	1
upregulated	AKT1	PPARGC1A	0.156337	1	0	0	0	1	0	0	0	1	1	1	0
upregulated	AKT1	MAP3K8	0.0840279	1	0	0	0	1	0	1	0	1	0	1	0
upregulated	AKT1	RUNX2	0.0659907	1	0	0	0	1	0	0	0	0	1	0	0
upregulated	AKT1	STK3	0.11144	1	0	0	0	1	0	1	1	0	1	1	0
upregulated	AKT1	BABAM1	0.0394956	1	0	0	0	1	0	0	0	1	0	0	0
upregulated	AKT1	CAMKK2	0.0914578	1	0	0	0	1	0	1	0	0	1	1	0
upregulated	AKT1	SRSF2	0.0428129	1	0	0	0	1	0	0	0	0	0	1	0
upregulated	AKT1	PDPK1	0.211345	1	0	0	0	1	0	1	0	1	0	0	0
upregulated	AKT1	MAPK14	0.201127	1	0	0	0	1	0	1	0	1	1	1	1
upregulated	AKT1	KAT6A	0.051675	1	0	0	0	1	0	1	0	0	0	0	0
upregulated	AKT1	FOXO3	0.137482	1	0	0	0	1	0	1	0	1	0	1	0
upregulated	AKT1	SOX9	0.122343	1	0	0	0	1	0	0	0	0	1	0	0
upregulated	AKT1	YAP1	0.111535	1	0	0	0	1	0	0	0	0	1	0	0
upregulated	AKT1	PIK3R1	0.187292	1	0	0	0	1	0	0	1	0	0	1	1
upregulated	AKT1	NUP133	0.0517092	1	0	0	0	1	0	0	0	1	0	0	0
upregulated	AKT1	TARBP2	0.0541374	1	0	0	0	1	0	0	0	0	0	1	0
upregulated	AKT1	ATM	0.126145	1	0	0	0	1	0	1	1	1	1	1	0
upregulated	AKT1	MERTK	0.0788604	1	0	0	0	1	0	0	0	0	0	1	0
upregulated	AKT1	TYRO3	0.0858301	1	0	0	0	1	0	0	0	0	0	1	0
upregulated	AKT1	RHOA	0.169284	1	0	0	0	1	0	0	1	1	1	1	0
upregulated	AKT1	AGT	0.195887	1	0	0	0	1	0	0	0	1	0	0	1
upregulated	AKT1	AKT2	0.27589	1	0	0	0	1	0	1	1	1	0	0	0
upregulated	AKT1	PRKCD	0.19873	1	0	0	0	1	0	0	1	0	1	1	0
upregulated	AKT1	STK4	0.118345	1	0	0	0	1	0	1	1	1	0	1	0
upregulated	AKT1	LARP1	0.0836746	1	0	0	0	1	0	0	1	1	0	0	0
upregulated	AKT1	NCL	0.0568947	1	0	0	0	1	0	0	0	0	0	1	0
upregulated	AKT1	EEF2K	0.102959	1	0	0	0	1	0	0	0	1	1	0	0
upregulated	AKT1	PALLD	0.0187488	1	0	0	0	1	0	0	0	1	0	0	0
upregulated	AKT1	EDN1	0.17446	1	0	0	0	1	0	1	0	0	0	0	0
upregulated	AKT1	UBC	0.112261	1	0	0	0	1	0	0	1	0	1	0	0
upregulated	AKT1	PRKCB	0.111938	1	0	0	0	1	0	1	1	1	1	0	0
upregulated	AKT1	NCOR1	0.0726634	1	0	0	0	1	0	0	0	0	0	1	0
upregulated	AKT1	PRKCA	0.113087	1	0	0	0	1	0	1	1	0	0	1	0
upregulated	LEO1	SUPT5H	0.310099	1	0	0	0	0	0	1	0	0	0	0	0
upregulated	LEO1	POLR2A	0.189408	1	0	0	0	0	0	0	0	0	0	1	0
upregulated	LEO1	BMX	0.0612544	1	0	0	0	0	0	0	1	0	1	0	0
upregulated	LEO1	RTF1	0.416858	1	0	0	0	0	0	1	0	0	0	1	0
upregulated	LEO1	POLR2G	0.179541	1	0	0	0	0	0	0	0	0	0	1	0
upregulated	LEO1	TCEA1	0.259877	1	0	0	0	0	0	0	0	0	0	1	0
upregulated	LEO1	CTR9	0.362013	1	0	0	0	0	0	1	0	1	0	1	0
upregulated	LEO1	PAF1	0.515703	1	0	0	0	0	0	1	0	0	0	1	0
upregulated	CIRBP	JUN	0.108293	0	1	0	0	1	0	0	0	1	0	0	0
upregulated	CIRBP	LYAR	0.184367	0	1	0	0	1	0	1	0	0	1	1	0
upregulated	CIRBP	NOP56	0.0641453	0	1	0	0	1	0	1	0	0	0	1	0
upregulated	CIRBP	CSNK2A1	0.0983944	0	1	0	0	1	0	0	1	1	0	1	1
upregulated	CIRBP	HNRNPK	0.235925	0	1	0	0	1	0	1	1	1	0	1	0
upregulated	CIRBP	HNRNPA0	0.303923	0	1	0	0	1	0	0	1	0	1	1	0
upregulated	CIRBP	SNRPA	0.0670447	0	1	0	0	1	0	0	0	0	0	1	0
upregulated	CIRBP	SRSF3	0.111799	0	1	0	0	1	0	0	0	0	0	1	0
upregulated	CIRBP	ORC1	0.0883405	0	1	0	0	1	0	0	0	0	1	0	0
upregulated	CIRBP	TP53BP1	0.130288	0	1	0	0	1	0	1	0	0	0	0	0
upregulated	CIRBP	HNRNPA1	0.168681	0	1	0	0	1	0	0	1	0	0	1	0
upregulated	CIRBP	SF3A2	0.0775434	0	1	0	0	1	0	0	0	0	0	1	0
upregulated	CIRBP	COPS5	0.121887	0	1	0	0	1	0	0	0	0	0	1	0
upregulated	IRAK4	IRAK2	0.333615	0	0	0	1	0	1	0	1	0	0	0	0
upregulated	ANXA2	MOK	0.0236438	0	0	1	0	0	0	1	0	0	0	1	0
upregulated	ANXA2	MYH9	0.106886	0	0	1	0	0	0	1	0	0	0	0	0
upregulated	ANXA2	ARRB1	0.12135	0	0	1	0	0	0	0	0	1	0	1	0
upregulated	ANXA2	PTK2	0.103578	0	0	1	0	0	0	1	0	0	1	1	0
upregulated	ANXA2	PRKCZ	0.112131	0	0	1	0	0	0	1	0	1	0	0	0
upregulated	ANXA2	BMX	0.0309694	0	0	1	0	0	0	0	1	0	1	0	0
upregulated	ANXA2	JUN	0.0704909	0	0	1	0	0	0	0	0	1	0	0	0
upregulated	ANXA2	EGFR	0.10535	0	0	1	0	0	0	0	1	1	1	1	1
upregulated	ANXA2	MYO19	0.0346384	0	0	1	0	0	0	0	0	0	1	0	0
upregulated	ANXA2	PRKDC	0.0704275	0	0	1	0	0	0	0	1	0	1	1	0
upregulated	ANXA2	PPP1CB	0.0391941	0	0	1	0	0	0	0	0	1	0	0	0
upregulated	ANXA2	LIMA1	0.0467538	0	0	1	0	0	0	0	0	0	1	0	0
upregulated	ANXA2	H2AFX	0.0494801	0	0	1	0	0	0	1	0	0	0	0	0
upregulated	ANXA2	RAC1	0.121378	0	0	1	0	0	0	1	1	0	0	0	0
upregulated	ANXA2	MAP3K4	0.071474	0	0	1	0	0	0	1	0	1	1	1	0
upregulated	ANXA2	PAK2	0.121464	0	0	1	0	0	0	0	1	1	1	1	0
upregulated	ANXA2	CSK	0.112439	0	0	1	0	0	0	0	1	1	1	0	0
upregulated	ANXA2	FLNA	0.125359	0	0	1	0	0	0	0	0	1	0	0	0
upregulated	ANXA2	AHNAK	0.0667918	0	0	1	0	0	0	0	0	1	0	1	0
upregulated	ANXA2	METTL3	0.0599574	0	0	1	0	0	0	0	0	0	0	1	0
upregulated	ANXA2	GRB2	0.0699099	0	0	1	0	0	0	0	1	1	1	1	0
upregulated	ANXA2	METTL14	0.057889	0	0	1	0	0	0	0	0	0	0	1	0
upregulated	ANXA2	SCYL2	0.0740321	0	0	1	0	0	0	0	0	0	0	1	0
upregulated	ANXA2	TNIK	0.104356	0	0	1	0	0	0	0	1	0	1	1	0
upregulated	ANXA2	EIF6	0.0762118	0	0	1	0	0	0	0	0	0	0	1	0
upregulated	ANXA2	PRKCB	0.07157	0	0	1	0	0	0	1	1	1	1	0	0
upregulated	ANXA2	FN1	0.151467	0	0	1	0	0	0	0	0	1	0	0	0
upregulated	ANXA2	INSR	0.109562	0	0	1	0	0	0	0	1	1	0	1	1
upregulated	ANXA2	MAP1S	0.0418532	0	0	1	0	0	0	0	1	1	0	0	0
upregulated	ANXA2	SYNPO	0.0373352	0	0	1	0	0	0	0	0	0	1	0	0
upregulated	ANXA2	PCSK9	0.15639	0	0	1	0	0	0	0	0	1	0	0	1
upregulated	ANXA2	PRKCA	0.0686352	0	0	1	0	0	0	1	1	0	0	1	0
upregulated	ANXA2	MYO18A	0.0535086	0	0	1	0	0	0	0	1	0	0	0	0
upregulated	ANXA2	ERBB2	0.0995472	0	0	1	0	0	0	0	1	0	0	0	0
upregulated	ANXA2	ERBB3	0.0789446	0	0	1	0	0	0	0	0	1	0	0	0
upregulated	ANXA2	PRKCE	0.0945376	0	0	1	0	0	0	1	1	1	1	1	0
upregulated	ANXA2	IQGAP1	0.157627	0	0	1	0	0	0	1	0	0	0	0	0
upregulated	ANXA2	SRC	0.105473	0	0	1	0	0	0	0	0	1	0	1	1
upregulated	ANXA2	WRAP73	0.0327837	0	0	1	0	0	0	0	0	1	0	0	0
upregulated	TMOD1	MYH9	0.0904891	0	0	1	0	0	0	1	0	0	0	0	0
upregulated	TMOD1	CDH1	0.0401235	0	0	1	0	0	0	0	0	1	0	0	0
upregulated	TMOD1	MYO5C	0.105925	0	0	1	0	0	0	0	1	0	0	0	0
upregulated	TMOD1	MYO18A	0.0876514	0	0	1	0	0	0	0	1	0	0	0	0
upregulated	TMOD1	PPP1CB	0.0281178	0	0	1	0	0	0	0	0	1	0	0	0
upregulated	TMOD1	CDKN2A	0.0244909	0	0	1	0	0	0	1	0	0	0	0	0
upregulated	TMOD1	IQGAP1	0.0706717	0	0	1	0	0	0	1	0	0	0	0	0
upregulated	TMOD1	FLNA	0.0834675	0	0	1	0	0	0	0	0	1	0	0	0
upregulated	TMOD1	MYO19	0.115401	0	0	1	0	0	0	0	0	0	1	0	0
upregulated	TMOD1	SYNPO	0.121376	0	0	1	0	0	0	0	0	0	1	0	0
upregulated	TMOD1	ADD1	0.289099	0	0	1	0	0	0	0	0	1	0	0	0
upregulated	TMOD1	MYO1C	0.104423	0	0	1	0	0	0	0	0	1	0	0	0
upregulated	TMOD1	LIMA1	0.241618	0	0	1	0	0	0	0	0	0	1	0	0
upregulated	TMOD1	CDK2	0.0409981	0	0	1	0	0	0	0	0	1	0	0	0
upregulated	TMOD1	COPS5	0.0389677	0	0	1	0	0	0	0	0	0	0	1	0
upregulated	MAP3K15	YWHAE	0.0396281	0	0	0	1	0	0	0	1	0	0	0	0
upregulated	MAP3K15	HSP90AB1	0.0755222	0	0	0	1	0	0	1	1	1	0	0	1
upregulated	MAP3K15	CDC37	0.110619	0	0	0	1	0	0	0	1	0	0	0	0
upregulated	MAP3K15	WNK4	0.167528	0	0	0	1	0	0	1	0	1	1	1	0
upregulated	PSMD14	PSMB3	0.622797	0	0	0	0	1	0	1	0	0	0	0	0
upregulated	PSMD14	JUN	0.101825	0	0	0	0	1	0	0	0	1	0	0	0
upregulated	PSMD14	PSMD6	0.740473	0	0	0	0	1	0	1	0	0	0	1	0
upregulated	PSMD14	PSMD3	0.75844	0	0	0	0	1	0	1	0	0	0	0	0
upregulated	PSMD14	OFD1	0.0463654	0	0	0	0	1	0	0	0	1	0	0	0
upregulated	PSMD14	PSMD5	0.631734	0	0	0	0	1	0	0	0	0	0	1	0
upregulated	PSMD14	PSMC1	0.620981	0	0	0	0	1	0	0	0	0	0	1	0
upregulated	PSMD14	PSMD4	0.628495	0	0	0	0	1	0	1	0	1	0	1	0
upregulated	PSMD14	PSMD11	0.733101	0	0	0	0	1	0	1	0	0	0	1	0
upregulated	PSMD14	PSMD12	0.728867	0	0	0	0	1	0	1	0	0	0	0	0
upregulated	PSMD14	PSMA5	0.725687	0	0	0	0	1	0	0	0	1	0	0	0
upregulated	PSMD14	USP14	0.194108	0	0	0	0	1	0	0	0	0	0	1	0
upregulated	PSMD14	PSMD13	0.713115	0	0	0	0	1	0	1	0	0	0	1	0
upregulated	PSMD14	LRRK2	0.0906048	0	0	0	0	1	0	0	1	0	0	0	0
upregulated	PSMD14	TP53BP1	0.117666	0	0	0	0	1	0	1	0	0	0	0	0
upregulated	PSMD14	PSMB9	0.636585	0	0	0	0	1	0	0	0	1	0	0	0
upregulated	PSMD14	PSMD7	0.738774	0	0	0	0	1	0	0	0	0	0	1	0
upregulated	PSMD14	PSMD1	0.723474	0	0	0	0	1	0	1	0	0	0	1	0
upregulated	PSMD14	ADRM1	0.236221	0	0	0	0	1	0	0	0	0	0	1	0
upregulated	PSMD14	PSEN1	0.11095	0	0	0	0	1	0	0	0	1	0	0	0
upregulated	RSF1	CDK1	0.0690151	1	0	0	0	0	0	0	0	1	1	0	0
upregulated	RSF1	SMARCA1	0.312432	1	0	0	0	0	0	1	0	0	0	0	0
upregulated	RSF1	MARK2	0.0662596	1	0	0	0	0	0	0	0	0	0	1	0
upregulated	RSF1	KAT6A	0.305067	1	0	0	0	0	0	1	0	0	0	0	0
upregulated	RSF1	EGF	0.0777486	1	0	0	0	0	0	0	1	1	0	1	0
upregulated	MINK1	CHEK1	0.141766	0	1	1	0	1	0	0	1	1	0	0	0
upregulated	MINK1	RAP2A	0.260034	0	1	1	0	1	0	0	1	1	0	1	0
upregulated	MINK1	HSF1	0.0675018	0	1	1	0	1	0	1	0	0	0	0	0
upregulated	MINK1	MAP4K4	0.359467	0	1	1	0	1	0	0	0	0	0	1	0
upregulated	MINK1	HSP90AB1	0.121617	0	1	1	0	1	0	1	1	1	0	0	1
upregulated	CDK2	CDK16	0.157677	0	0	1	0	0	0	0	1	1	0	1	0
upregulated	CDK2	MYH9	0.0803437	0	0	1	0	0	0	1	0	0	0	0	0
upregulated	CDK2	HSP90AA1	0.134093	0	0	1	0	0	0	0	0	0	1	1	1
upregulated	CDK2	CDK9	0.158881	0	0	1	0	0	0	1	1	1	0	1	0
upregulated	CDK2	PRKAR1A	0.0948351	0	0	1	0	0	0	1	0	0	0	0	0
upregulated	CDK2	NUP153	0.0599082	0	0	1	0	0	0	0	0	1	0	0	0
upregulated	CDK2	MARK1	0.139729	0	0	1	0	0	0	0	0	0	0	1	0
upregulated	CDK2	CDK13	0.18964	0	0	1	0	0	0	0	0	1	0	0	0
upregulated	CDK2	NELFA	0.0763958	0	0	1	0	0	0	0	1	1	1	0	0
upregulated	CDK2	SUPT5H	0.0697718	0	0	1	0	0	0	1	0	0	0	0	0
upregulated	CDK2	CHEK1	0.284752	0	0	1	0	0	0	0	1	1	0	0	0
upregulated	CDK2	MAPK1	0.104367	0	0	1	0	0	0	1	0	1	1	0	0
upregulated	CDK2	DYNC1LI1	0.0953322	0	0	1	0	0	0	0	1	1	1	0	0
upregulated	CDK2	CTTN	0.0415494	0	0	1	0	0	0	0	0	1	0	0	0
upregulated	CDK2	POLR2A	0.109128	0	0	1	0	0	0	0	0	0	0	1	0
upregulated	CDK2	VIM	0.0765763	0	0	1	0	0	0	0	1	1	0	0	0
upregulated	CDK2	CREBBP	0.10383	0	0	1	0	0	0	0	0	1	0	0	0
upregulated	CDK2	NR3C1	0.102368	0	0	1	0	0	0	0	0	0	1	1	1
upregulated	CDK2	CDK1	0.308533	0	0	1	0	0	0	0	0	1	1	0	0
upregulated	CDK2	HIST1H1E	0.076595	0	0	1	0	0	0	1	0	0	0	1	0
upregulated	CDK2	BAZ2A	0.11074	0	0	1	0	0	0	1	0	0	0	0	0
upregulated	CDK2	SLAIN2	0.0459684	0	0	1	0	0	0	0	1	0	0	0	0
upregulated	CDK2	JUN	0.111933	0	0	1	0	0	0	0	0	1	0	0	0
upregulated	CDK2	MAPK3	0.120183	0	0	1	0	0	0	1	0	1	0	1	0
upregulated	CDK2	ARID4A	0.0841272	0	0	1	0	0	0	0	0	1	0	0	0
upregulated	CDK2	EGFR	0.0950753	0	0	1	0	0	0	0	1	1	1	1	1
upregulated	CDK2	PML	0.121583	0	0	1	0	0	0	1	0	0	0	0	0
upregulated	CDK2	EP300	0.109647	0	0	1	0	0	0	0	1	0	0	0	0
upregulated	CDK2	SPTBN1	0.0807254	0	0	1	0	0	0	0	0	1	0	0	0
upregulated	CDK2	GIGYF2	0.182916	0	0	1	0	0	0	0	0	1	0	0	0
upregulated	CDK2	MAP4K1	0.142692	0	0	1	0	0	0	1	1	0	0	0	0
upregulated	CDK2	RPA2	0.242137	0	0	1	0	0	0	0	0	1	1	0	0
upregulated	CDK2	NCK2	0.042778	0	0	1	0	0	0	0	0	0	0	1	0
upregulated	CDK2	MSN	0.0461317	0	0	1	0	0	0	0	0	1	0	0	0
upregulated	CDK2	SQSTM1	0.122024	0	0	1	0	0	0	0	0	1	1	0	0
upregulated	CDK2	ILF3	0.0693095	0	0	1	0	0	0	0	1	0	0	0	0
upregulated	CDK2	CCNK	0.0909732	0	0	1	0	0	0	0	0	0	0	1	0
upregulated	CDK2	FYN	0.0751621	0	0	1	0	0	0	0	1	1	1	1	1
upregulated	CDK2	PTPN1	0.0641686	0	0	1	0	0	0	0	1	0	0	1	0
upregulated	CDK2	SLC9A1	0.0548858	0	0	1	0	0	0	0	0	1	0	0	0
upregulated	CDK2	MAP1B	0.0509116	0	0	1	0	0	0	0	1	1	0	0	0
upregulated	CDK2	MCM2	0.13173	0	0	1	0	0	0	0	0	0	1	0	0
upregulated	CDK2	NPM1	0.0947233	0	0	1	0	0	0	0	0	1	0	1	0
upregulated	CDK2	NUP107	0.0644009	0	0	1	0	0	0	0	1	1	0	0	0
upregulated	CDK2	PAXBP1	0.0539089	0	0	1	0	0	0	0	1	0	0	1	0
upregulated	CDK2	MAPKAPK2	0.141495	0	0	1	0	0	0	1	0	1	1	1	0
upregulated	CDK2	FGFR1OP	0.107604	0	0	1	0	0	0	0	0	1	0	0	0
upregulated	CDK2	XRCC6	0.0993879	0	0	1	0	0	0	0	0	0	0	1	0
upregulated	CDK2	RPS6KA1	0.129835	0	0	1	0	0	0	0	0	1	1	1	0
upregulated	CDK2	DDX42	0.0890007	0	0	1	0	0	0	0	0	0	0	1	0
upregulated	CDK2	RXRA	0.0932655	0	0	1	0	0	0	0	0	0	0	1	0
upregulated	CDK2	IFI16	0.0686234	0	0	1	0	0	0	0	0	0	1	0	0
upregulated	CDK2	PCBP1	0.0620546	0	0	1	0	0	0	0	0	0	0	1	0
upregulated	CDK2	SGK1	0.152957	0	0	1	0	0	0	0	0	1	0	1	0
upregulated	CDK2	SNRNP70	0.0515444	0	0	1	0	0	0	0	0	0	0	1	0
upregulated	CDK2	HNRNPD	0.122492	0	0	1	0	0	0	0	0	0	0	1	0
upregulated	CDK2	CSNK2B	0.108759	0	0	1	0	0	0	0	0	0	0	1	0
upregulated	CDK2	TNKS1BP1	0.21832	0	0	1	0	0	0	0	0	1	0	0	0
upregulated	CDK2	CDC5L	0.107508	0	0	1	0	0	0	1	0	0	0	1	0
upregulated	CDK2	BIRC5	0.126761	0	0	1	0	0	0	0	1	1	0	0	0
upregulated	CDK2	FOXO1	0.107139	0	0	1	0	0	0	0	1	1	1	0	0
upregulated	CDK2	SF3B1	0.0594975	0	0	1	0	0	0	0	0	1	0	0	0
upregulated	CDK2	CSNK2A1	0.154033	0	0	1	0	0	0	0	1	1	0	1	1
upregulated	CDK2	OFD1	0.127342	0	0	1	0	0	0	0	0	1	0	0	0
upregulated	CDK2	HRAS	0.0577787	0	0	1	0	0	0	0	0	0	0	1	0
upregulated	CDK2	HNRNPK	0.0732997	0	0	1	0	0	0	1	1	1	0	1	0
upregulated	CDK2	IRF2BPL	0.0656036	0	0	1	0	0	0	0	1	0	0	0	0
upregulated	CDK2	CDC6	0.1896	0	0	1	0	0	0	0	0	0	1	0	0
upregulated	CDK2	LYN	0.0699629	0	0	1	0	0	0	0	1	1	1	1	1
upregulated	CDK2	GRK2	0.104021	0	0	1	0	0	0	0	0	0	1	1	0
upregulated	CDK2	HNRNPH2	0.054098	0	0	1	0	0	0	0	1	0	0	1	0
upregulated	CDK2	DPF2	0.0574023	0	0	1	0	0	0	1	0	0	0	0	0
upregulated	CDK2	ABLIM1	0.0387871	0	0	1	0	0	0	0	0	1	0	0	0
upregulated	CDK2	TFAM	0.0866241	0	0	1	0	0	0	0	0	0	0	1	0
upregulated	CDK2	PAK1	0.0873583	0	0	1	0	0	0	0	1	0	1	1	0
upregulated	CDK2	EIF4ENIF1	0.0509397	0	0	1	0	0	0	0	0	1	0	0	0
upregulated	CDK2	SNW1	0.0948657	0	0	1	0	0	0	1	0	1	0	1	0
upregulated	CDK2	MAP2K1	0.118895	0	0	1	0	0	0	1	1	0	0	1	0
upregulated	CDK2	DAXX	0.0643445	0	0	1	0	0	0	0	1	0	0	0	0
upregulated	CDK2	RPS6KA4	0.147271	0	0	1	0	0	0	1	1	0	0	1	0
upregulated	CDK2	RPS6KB1	0.183164	0	0	1	0	0	0	0	0	1	1	0	0
upregulated	CDK2	POU2F1	0.0794565	0	0	1	0	0	0	0	0	0	0	1	0
upregulated	CDK2	HSP90AB1	0.0934547	0	0	1	0	0	0	1	1	1	0	0	1
upregulated	CDK2	SHROOM3	0.032756	0	0	1	0	0	0	0	1	0	0	0	0
upregulated	CDK2	TPR	0.081632	0	0	1	0	0	0	0	0	1	0	0	0
upregulated	CDK2	AFDN	0.0378172	0	0	1	0	0	0	0	0	0	1	0	0
upregulated	CDK2	LRRK2	0.0732244	0	0	1	0	0	0	0	1	0	0	0	0
upregulated	CDK2	HIST1H1A	0.0593936	0	0	1	0	0	0	1	0	0	1	0	0
upregulated	CDK2	ETS2	0.0433924	0	0	1	0	0	0	1	0	0	0	0	0
upregulated	CDK2	HMGA1	0.0806649	0	0	1	0	0	0	1	0	0	0	1	0
upregulated	CDK2	EIF4G1	0.111584	0	0	1	0	0	0	1	0	0	0	0	0
upregulated	CDK2	CDK3	0.185266	0	0	1	0	0	0	1	1	0	0	1	0
upregulated	CDK2	BCR	0.136412	0	0	1	0	0	0	0	0	0	1	0	1
upregulated	CDK2	ELAVL1	0.0600939	0	0	1	0	0	0	0	0	0	0	1	0
upregulated	CDK2	HACD3	0.059498	0	0	1	0	0	0	0	0	0	0	1	0
upregulated	CDK2	DCLK1	0.124747	0	0	1	0	0	0	0	1	0	0	0	0
upregulated	CDK2	LMNA	0.058263	0	0	1	0	0	0	0	1	1	0	0	0
upregulated	CDK2	MAD1L1	0.0920599	0	0	1	0	0	0	0	0	1	0	0	0
upregulated	CDK2	THRAP3	0.0867014	0	0	1	0	0	0	1	0	0	0	1	0
upregulated	CDK2	MKNK2	0.156262	0	0	1	0	0	0	0	1	0	0	0	0
upregulated	CDK2	ELK4	0.0778417	0	0	1	0	0	0	1	0	0	0	1	0
upregulated	CDK2	PPARA	0.0571674	0	0	1	0	0	0	0	0	1	0	0	1
upregulated	CDK2	MACF1	0.0432258	0	0	1	0	0	0	0	0	0	1	0	0
upregulated	CDK2	EEF2	0.0958694	0	0	1	0	0	0	1	0	1	0	0	0
upregulated	CDK2	ADD1	0.0657329	0	0	1	0	0	0	0	0	1	0	0	0
upregulated	CDK2	CDK7	0.226864	0	0	1	0	0	0	1	0	1	1	0	0
upregulated	CDK2	ORC2	0.0932298	0	0	1	0	0	0	0	0	0	1	0	0
upregulated	CDK2	ORC1	0.20694	0	0	1	0	0	0	0	0	0	1	0	0
upregulated	CDK2	MYO1C	0.0648838	0	0	1	0	0	0	0	0	1	0	0	0
upregulated	CDK2	MAPK12	0.181477	0	0	1	0	0	0	0	0	0	0	1	0
upregulated	CDK2	TP53BP1	0.0838591	0	0	1	0	0	0	1	0	0	0	0	0
upregulated	CDK2	NUP133	0.0647749	0	0	1	0	0	0	0	0	1	0	0	0
upregulated	CDK2	H1F0	0.0841772	0	0	1	0	0	0	0	0	0	0	1	0
upregulated	CDK2	PABPC1	0.063139	0	0	1	0	0	0	0	0	1	0	0	0
upregulated	CDK2	PPP1R12A	0.104099	0	0	1	0	0	0	0	0	1	0	0	0
upregulated	CDK2	INSR	0.0940929	0	0	1	0	0	0	0	1	1	0	1	1
upregulated	CDK2	MAPT	0.0759757	0	0	1	0	0	0	0	1	1	0	0	0
upregulated	CDK2	PSEN1	0.0539841	0	0	1	0	0	0	0	0	1	0	0	0
upregulated	CDK2	EGF	0.0527254	0	0	1	0	0	0	0	1	1	0	1	0
upregulated	CDK2	WRAP73	0.0573976	0	0	1	0	0	0	0	0	1	0	0	0
upregulated	CDK2	EIF5B	0.0869638	0	0	1	0	0	0	1	0	0	0	0	0
upregulated	CDK2	NUMA1	0.0631396	0	0	1	0	0	0	0	0	0	1	0	0
upregulated	CDK2	TLK2	0.154559	0	0	1	0	0	0	0	0	0	0	1	0
upregulated	CDK2	LATS1	0.164771	0	0	1	0	0	0	1	0	0	0	0	0
upregulated	CDK2	E2F1	0.159827	0	0	1	0	0	0	0	0	0	1	0	0
upregulated	CDK2	NCL	0.0463135	0	0	1	0	0	0	0	0	0	0	1	0
upregulated	CDK2	COPS5	0.123029	0	0	1	0	0	0	0	0	0	0	1	0
upregulated	CDK2	RAD9A	0.16567	0	0	1	0	0	0	0	1	0	0	0	0
upregulated	CDK2	TERF2IP	0.135316	0	0	1	0	0	0	1	0	0	0	0	0
upregulated	CDK2	PSMA5	0.143553	0	0	1	0	0	0	0	0	1	0	0	0
upregulated	CDK2	SF1	0.0777935	0	0	1	0	0	0	1	0	0	0	1	0
upregulated	CDK2	LARP1	0.0725612	0	0	1	0	0	0	0	1	1	0	0	0
upregulated	CDK2	ATRX	0.116441	0	0	1	0	0	0	0	1	0	0	0	0
upregulated	CDK2	PSMD1	0.138875	0	0	1	0	0	0	1	0	0	0	1	0
upregulated	CDK2	HSF1	0.0902608	0	0	1	0	0	0	1	0	0	0	0	0
upregulated	CDK2	RALY	0.0555513	0	0	1	0	0	0	1	0	0	0	1	0
upregulated	CDK2	BCLAF1	0.0588776	0	0	1	0	0	0	1	0	0	0	1	0
upregulated	CDK2	DAPK3	0.138701	0	0	1	0	0	0	1	0	1	0	1	0
upregulated	CDK2	TP53	0.102794	0	0	1	0	0	0	1	0	0	0	0	0
upregulated	CDK2	NCOR1	0.0907141	0	0	1	0	0	0	0	0	0	0	1	0
upregulated	CDK2	MYO18A	0.0808802	0	0	1	0	0	0	0	1	0	0	0	0
upregulated	CDK2	RBM14	0.121856	0	0	1	0	0	0	0	1	0	0	0	0
upregulated	CDK2	PPARGC1A	0.0691378	0	0	1	0	0	0	0	0	1	1	1	0
upregulated	CDK2	HNRNPUL1	0.0417591	0	0	1	0	0	0	1	0	0	0	0	0
upregulated	CDK2	MAPK4	0.136726	0	0	1	0	0	0	0	1	0	0	0	0
upregulated	CDK2	ATM	0.203513	0	0	1	0	0	0	1	1	1	1	1	0
upregulated	CDK2	CCDC6	0.0343597	0	0	1	0	0	0	0	0	1	0	0	0
upregulated	CDK2	DDX3X	0.0881627	0	0	1	0	0	0	0	0	0	0	1	0
upregulated	CDK2	NFIC	0.0837273	0	0	1	0	0	0	0	0	0	1	0	0
upregulated	CDK2	WRN	0.155835	0	0	1	0	0	0	0	0	0	1	0	0
upregulated	CDK2	CCNH	0.168348	0	0	1	0	0	0	1	0	1	0	1	0
upregulated	CDK2	SRRM1	0.0466435	0	0	1	0	0	0	1	0	0	0	0	0
upregulated	CDK2	SRC	0.0708157	0	0	1	0	0	0	0	0	1	0	1	1
upregulated	CDK2	PPP1CB	0.0944574	0	0	1	0	0	0	0	0	1	0	0	0
upregulated	CDK2	PELP1	0.0723387	0	0	1	0	0	0	0	0	1	0	0	0
upregulated	CDK2	PPP1CA	0.0773572	0	0	1	0	0	0	0	0	0	1	0	0
upregulated	CDK2	SPTAN1	0.0430584	0	0	1	0	0	0	0	0	1	0	0	0
upregulated	CDK2	PLEC	0.0359502	0	0	1	0	0	0	0	0	1	0	1	0
upregulated	CDK2	SRSF2	0.0604975	0	0	1	0	0	0	0	0	0	0	1	0
upregulated	CDK2	IKBKG	0.0823787	0	0	1	0	0	0	0	1	1	1	1	0
upregulated	CDK2	AKT2	0.116581	0	0	1	0	0	0	1	1	1	0	0	0
upregulated	CDK2	BMP2K	0.128948	0	0	1	0	0	0	0	0	1	0	0	0
upregulated	CDK2	CDK20	0.15758	0	0	1	0	0	0	0	1	0	0	1	0
upregulated	C9orf72	TBK1	0.104965	0	0	1	0	0	0	0	0	0	1	0	0
upregulated	C9orf72	ULK1	0.216385	0	0	1	0	0	0	0	0	1	0	0	0
upregulated	C9orf72	SRPK1	0.0578959	0	0	1	0	0	0	1	0	1	0	0	0
upregulated	RAB10	JUN	0.0340688	0	0	0	1	0	0	0	0	1	0	0	0
upregulated	RAB10	FN1	0.0560124	0	0	0	1	0	0	0	0	1	0	0	0
upregulated	RAB10	OPTN	0.160861	0	0	0	1	0	0	0	0	0	1	0	0
upregulated	RAB10	LRRK2	0.104703	0	0	0	1	0	0	0	1	0	0	0	0
upregulated	RAB10	MED20	0.0142815	0	0	0	1	0	0	0	0	0	0	1	0
upregulated	RAI1	GSK3B	0.0560239	0	0	0	1	0	0	0	1	1	1	1	0
upregulated	RAI1	DAXX	0.090599	0	0	0	1	0	0	0	1	0	0	0	0
upregulated	RAI1	TESC	0.134851	0	0	0	1	0	0	0	0	1	0	0	0
upregulated	RAI1	RPS6KA5	0.143735	0	0	0	1	0	0	1	0	0	0	1	0
upregulated	PSMC1	PSMB3	0.735391	0	0	0	0	1	0	1	0	0	0	0	0
upregulated	PSMC1	HSPB1	0.118403	0	0	0	0	1	0	1	1	0	0	1	0
upregulated	PSMC1	JUN	0.100296	0	0	0	0	1	0	0	0	1	0	0	0
upregulated	PSMC1	PSMD6	0.708516	0	0	0	0	1	0	1	0	0	0	1	0
upregulated	PSMC1	PSMD3	0.6919	0	0	0	0	1	0	1	0	0	0	0	0
upregulated	PSMC1	CDC5L	0.0847826	0	0	0	0	1	0	1	0	0	0	1	0
upregulated	PSMC1	PSMD5	0.768743	0	0	0	0	1	0	0	0	0	0	1	0
upregulated	PSMC1	PSMD7	0.675418	0	0	0	0	1	0	0	0	0	0	1	0
upregulated	PSMC1	PSMB9	0.719802	0	0	0	0	1	0	0	0	1	0	0	0
upregulated	PSMC1	USP14	0.165763	0	0	0	0	1	0	0	0	0	0	1	0
upregulated	PSMC1	ADRM1	0.163334	0	0	0	0	1	0	0	0	0	0	1	0
upregulated	PSMC1	PSMD13	0.663009	0	0	0	0	1	0	1	0	0	0	1	0
upregulated	PSMC1	METTL3	0.14493	0	0	0	0	1	0	0	0	0	0	1	0
upregulated	PSMC1	TNIK	0.132538	0	0	0	0	1	0	0	1	0	1	1	0
upregulated	PSMC1	TP53BP1	0.104004	0	0	0	0	1	0	1	0	0	0	0	0
upregulated	PSMC1	PSMD4	0.781038	0	0	0	0	1	0	1	0	1	0	1	0
upregulated	PSMC1	JMJD6	0.0951717	0	0	0	0	1	0	0	1	0	0	0	0
upregulated	PSMC1	SNW1	0.0983035	0	0	0	0	1	0	1	0	1	0	1	0
upregulated	PSMC1	PSMD11	0.686286	0	0	0	0	1	0	1	0	0	0	1	0
upregulated	PSMC1	PSMD12	0.68174	0	0	0	0	1	0	1	0	0	0	0	0
upregulated	PSMC1	CBL	0.109924	0	0	0	0	1	0	0	0	0	0	1	0
upregulated	PSMC1	PSMD1	0.687724	0	0	0	0	1	0	1	0	0	0	1	0
upregulated	PSMC1	TP53	0.0860416	0	0	0	0	1	0	1	0	0	0	0	0
upregulated	POLR2A	CDK9	0.242657	0	0	0	0	1	0	1	1	1	0	1	0
upregulated	POLR2A	CDK13	0.20751	0	0	0	0	1	0	0	0	1	0	0	0
upregulated	POLR2A	NELFA	0.26955	0	0	0	0	1	0	0	1	1	1	0	0
upregulated	POLR2A	SUPT5H	0.327249	0	0	0	0	1	0	1	0	0	0	0	0
upregulated	POLR2A	MAPK1	0.0655172	0	0	0	0	1	0	1	0	1	1	0	0
upregulated	POLR2A	CTR9	0.143597	0	0	0	0	1	0	1	0	1	0	1	0
upregulated	POLR2A	PRKDC	0.0841512	0	0	0	0	1	0	0	1	0	1	1	0
upregulated	POLR2A	GRB2	0.0708342	0	0	0	0	1	0	0	1	1	1	1	0
upregulated	POLR2A	HNRNPK	0.191322	0	0	0	0	1	0	1	1	1	0	1	0
upregulated	POLR2A	CDK12	0.220259	0	0	0	0	1	0	1	1	0	0	1	0
upregulated	POLR2A	MED4	0.203011	0	0	0	0	1	0	0	0	0	0	1	0
upregulated	POLR2A	KSR2	0.0599645	0	0	0	0	1	0	1	0	0	0	1	0
upregulated	POLR2A	PDPK1	0.0488175	0	0	0	0	1	0	1	0	1	0	0	0
upregulated	POLR2A	CREB1	0.101524	0	0	0	0	1	0	0	1	0	0	0	0
upregulated	POLR2A	MED26	0.216916	0	0	0	0	1	0	0	0	0	1	0	0
upregulated	POLR2A	SNW1	0.190091	0	0	0	0	1	0	1	0	1	0	1	0
upregulated	POLR2A	MED20	0.277734	0	0	0	0	1	0	0	0	0	0	1	0
upregulated	POLR2A	RTF1	0.201536	0	0	0	0	1	0	1	0	0	0	1	0
upregulated	POLR2A	TDRD3	0.137151	0	0	0	0	1	0	0	0	1	0	0	0
upregulated	POLR2A	CDK7	0.283368	0	0	0	0	1	0	1	0	1	1	0	0
upregulated	POLR2A	PAF1	0.182414	0	0	0	0	1	0	1	0	0	0	1	0
upregulated	POLR2A	CDK1	0.0762415	0	0	0	0	1	0	0	0	1	1	0	0
upregulated	POLR2A	MAPK14	0.0630853	0	0	0	0	1	0	1	0	1	1	1	1
upregulated	POLR2A	TCEA1	0.292165	0	0	0	0	1	0	0	0	0	0	1	0
upregulated	POLR2A	SSRP1	0.228641	0	0	0	0	1	0	1	0	0	0	0	0
upregulated	POLR2A	DYRK1A	0.115012	0	0	0	0	1	0	1	0	1	0	0	0
upregulated	POLR2A	MAPK3	0.0814893	0	0	0	0	1	0	1	0	1	0	1	0
upregulated	POLR2A	GSK3B	0.0597361	0	0	0	0	1	0	0	1	1	1	1	0
upregulated	POLR2A	POLR2G	0.595253	0	0	0	0	1	0	0	0	0	0	1	0
upregulated	POLR2A	CCNK	0.197991	0	0	0	0	1	0	0	0	0	0	1	0
upregulated	RBMX2	BUD13	0.745467	0	1	0	0	0	0	0	1	0	0	0	0
upregulated	TGFBR2	RPL37A	0.0242733	0	0	0	1	0	0	0	0	0	0	1	0
upregulated	TGFBR2	CSNK1D	0.0980873	0	0	0	1	0	0	0	1	0	0	0	0
upregulated	TGFBR2	SHC1	0.114111	0	0	0	1	0	0	0	1	0	0	1	0
upregulated	TGFBR2	CDH1	0.0582315	0	0	0	1	0	0	0	0	1	0	0	0
upregulated	TGFBR2	CDC6	0.0846887	0	0	0	1	0	0	0	0	0	1	0	0
upregulated	TGFBR2	BMPR1A	0.218526	0	0	0	1	0	0	1	0	0	1	0	0
upregulated	TGFBR2	MAP2K1	0.145363	0	0	0	1	0	0	1	1	0	0	1	0
upregulated	TGFBR2	DAXX	0.072467	0	0	0	1	0	0	0	1	0	0	0	0
upregulated	TGFBR2	ETS2	0.030905	0	0	0	1	0	0	1	0	0	0	0	0
upregulated	TGFBR2	CRK	0.109058	0	0	0	1	0	0	0	0	0	1	1	0
upregulated	TGFBR2	RPS6KA2	0.088709	0	0	0	1	0	0	1	0	1	0	1	0
upregulated	TGFBR2	RUVBL2	0.0701448	0	0	0	1	0	0	0	0	0	0	1	0
upregulated	TGFBR2	PIK3R2	0.0685998	0	0	0	1	0	0	0	1	0	0	0	1
upregulated	TGFBR2	PPARA	0.10784	0	0	0	1	0	0	0	0	1	0	0	1
upregulated	TGFBR2	SRC	0.140382	0	0	0	1	0	0	0	0	1	0	1	1
upregulated	RAD17	CSNK2B	0.0710926	0	0	1	1	0	0	0	0	0	0	1	0
upregulated	RAD17	ATM	0.15641	0	0	1	1	0	0	1	1	1	1	1	0
upregulated	RAD17	RAD9A	0.338684	0	0	1	1	0	0	0	1	0	0	0	0
upregulated	RAD17	ATR	0.235527	0	0	1	1	0	0	0	0	1	1	0	0
upregulated	RAD17	CSNK1E	0.171479	0	0	1	1	0	0	0	1	0	0	0	0
upregulated	RAD17	CSNK2A1	0.121244	0	0	1	1	0	0	0	1	1	0	1	1
upregulated	RAD17	PRKDC	0.130488	0	0	1	1	0	0	0	1	0	1	1	0
upregulated	CSNK1E	CDK5	0.0926746	0	1	0	0	0	0	0	0	1	0	0	0
upregulated	CSNK1E	HSP90AA1	0.157259	0	1	0	0	0	0	0	0	0	1	1	1
upregulated	CSNK1E	HDGF	0.0735678	0	1	0	0	0	0	0	0	0	0	1	0
upregulated	CSNK1E	RRP12	0.0620018	0	1	0	0	0	0	0	0	0	0	1	0
upregulated	CSNK1E	RIPK4	0.175874	0	1	0	0	0	0	0	1	0	1	0	0
upregulated	CSNK1E	SDCCAG3	0.062154	0	1	0	0	0	0	0	0	1	0	0	0
upregulated	CSNK1E	KRT8	0.0360427	0	1	0	0	0	0	0	1	1	0	1	0
upregulated	CSNK1E	JUN	0.0889094	0	1	0	0	0	0	0	0	1	0	0	0
upregulated	CSNK1E	WWTR1	0.120001	0	1	0	0	0	0	0	0	1	0	0	0
upregulated	CSNK1E	CSNK1D	0.548403	0	1	0	0	0	0	0	1	0	0	0	0
upregulated	CSNK1E	CSNK1A1L	0.246176	0	1	0	0	0	0	0	1	0	0	0	0
upregulated	CSNK1E	MAP1B	0.0481449	0	1	0	0	0	0	0	1	1	0	0	0
upregulated	CSNK1E	NPM1	0.100584	0	1	0	0	0	0	0	0	1	0	1	0
upregulated	CSNK1E	CDH1	0.061703	0	1	0	0	0	0	0	0	1	0	0	0
upregulated	CSNK1E	NCOA3	0.101448	0	1	0	0	0	0	0	0	1	0	0	0
upregulated	CSNK1E	CAMKK1	0.214027	0	1	0	0	0	0	0	1	0	0	0	0
upregulated	CSNK1E	FOXO1	0.0945818	0	1	0	0	0	0	0	1	1	1	0	0
upregulated	CSNK1E	MFAP1	0.0599552	0	1	0	0	0	0	1	0	0	0	0	0
upregulated	CSNK1E	AP3B2	0.0283854	0	1	0	0	0	0	0	0	0	0	1	0
upregulated	CSNK1E	OFD1	0.130124	0	1	0	0	0	0	0	0	1	0	0	0
upregulated	CSNK1E	PRKD2	0.144557	0	1	0	0	0	0	1	1	1	1	1	0
upregulated	CSNK1E	EIF4ENIF1	0.0911076	0	1	0	0	0	0	0	0	1	0	0	0
upregulated	CSNK1E	CEP290	0.139002	0	1	0	0	0	0	0	0	1	0	0	0
upregulated	CSNK1E	EIF5B	0.112715	0	1	0	0	0	0	1	0	0	0	0	0
upregulated	CSNK1E	RPS6KA3	0.19319	0	1	0	0	0	0	1	1	1	0	1	0
upregulated	CSNK1E	PCM1	0.119772	0	1	0	0	0	0	0	1	1	0	0	0
upregulated	CSNK1E	STK4	0.179268	0	1	0	0	0	0	1	1	1	0	1	0
upregulated	CSNK1E	ROCK2	0.140144	0	1	0	0	0	0	1	1	1	0	1	0
upregulated	CSNK1E	CSNK1A1	0.356377	0	1	0	0	0	0	0	1	0	1	1	0
upregulated	CSNK1E	SNAI1	0.0674833	0	1	0	0	0	0	0	0	1	0	0	0
upregulated	CSNK1E	CCNT1	0.0809929	0	1	0	0	0	0	1	0	1	0	1	0
upregulated	CSNK1E	CTNND1	0.0557096	0	1	0	0	0	0	0	1	1	0	0	0
upregulated	CSNK1E	TAOK1	0.204864	0	1	0	0	0	0	1	1	0	1	1	0
upregulated	CSNK1E	BAZ1B	0.192863	0	1	0	0	0	0	1	0	0	0	0	0
upregulated	CSNK1E	CEP72	0.161261	0	1	0	0	0	0	0	0	1	0	0	0
upregulated	CSNK1E	EIF2AK2	0.148313	0	1	0	0	0	0	0	0	0	1	1	0
upregulated	CSNK1E	VRK2	0.207253	0	1	0	0	0	0	0	1	0	1	0	0
upregulated	CSNK1E	PRKDC	0.130472	0	1	0	0	0	0	0	1	0	1	1	0
upregulated	CSNK1E	NXF2	0.0515818	0	1	0	0	0	0	0	0	0	1	0	0
upregulated	CSNK1E	CHEK2	0.199038	0	1	0	0	0	0	1	0	0	0	0	0
upregulated	CSNK1E	YAP1	0.0941132	0	1	0	0	0	0	0	0	0	1	0	0
upregulated	CSNK1E	PDPK1	0.11056	0	1	0	0	0	0	1	0	1	0	0	0
upregulated	CSNK1E	CSNK1G2	0.301063	0	1	0	0	0	0	0	1	0	0	0	0
upregulated	CSNK1E	TP53	0.0676567	0	1	0	0	0	0	1	0	0	0	0	0
upregulated	CSNK1E	PRKAR2B	0.145885	0	1	0	0	0	0	1	0	0	0	0	0
upregulated	CSNK1E	THRAP3	0.123788	0	1	0	0	0	0	1	0	0	0	1	0
upregulated	CSNK1E	CAMK2A	0.172078	0	1	0	0	0	0	0	1	0	0	0	0
upregulated	CSNK1E	SPICE1	0.0506919	0	1	0	0	0	0	0	0	1	0	0	0
upregulated	CSNK1E	TP53BP1	0.0913975	0	1	0	0	0	0	1	0	0	0	0	0
upregulated	CSNK1E	LRRK2	0.123536	0	1	0	0	0	0	0	1	0	0	0	0
upregulated	CSNK1E	HDAC2	0.0872891	0	1	0	0	0	0	1	0	0	0	0	0
upregulated	CSNK1E	MAPK14	0.118639	0	1	0	0	0	0	1	0	1	1	1	1
upregulated	CSNK1E	ACACA	0.0882755	0	1	0	0	0	0	0	0	0	0	1	0
upregulated	CSNK1E	SEC13	0.0699876	0	1	0	0	0	0	0	1	0	0	0	0
upregulated	CSNK1E	SMARCA2	0.0846974	0	1	0	0	0	0	1	0	0	0	0	0
upregulated	CSNK1E	HDAC1	0.0836069	0	1	0	0	0	0	1	0	0	0	1	0
upregulated	CSNK1E	HSP90AB1	0.108174	0	1	0	0	0	0	1	1	1	0	0	1
upregulated	CSNK1E	NFKB2	0.0691289	0	1	0	0	0	0	1	0	0	0	0	0
upregulated	CSNK1E	STK3	0.181138	0	1	0	0	0	0	1	1	0	1	1	0
upregulated	CSNK1E	SRRM1	0.0694294	0	1	0	0	0	0	1	0	0	0	0	0
upregulated	CSNK1E	EIF4EBP1	0.0850976	0	1	0	0	0	0	0	0	1	0	0	0
upregulated	CSNK1E	CSNK1G3	0.321859	0	1	0	0	0	0	0	1	0	0	0	0
upregulated	CEP19	SENP3	0.0493058	0	0	1	0	0	0	0	0	1	0	0	0
upregulated	CEP19	PDCD4	0.0101096	0	0	1	0	0	0	0	1	0	0	0	0
upregulated	CEP19	SRPK1	0.045343	0	0	1	0	0	0	1	0	1	0	0	0
upregulated	CEP19	AP3M1	0.0275023	0	0	1	0	0	0	0	0	0	0	1	0
upregulated	CEP19	NCK2	0.0309284	0	0	1	0	0	0	0	0	0	0	1	0
upregulated	CEP19	FGFR1OP	0.118262	0	0	1	0	0	0	0	0	1	0	0	0
upregulated	CEP19	CEP350	0.412615	0	0	1	0	0	0	0	0	1	0	0	0
upregulated	CEP19	ABLIM1	0.251617	0	0	1	0	0	0	0	0	1	0	0	0
upregulated	CEP19	METTL3	0.0075811	0	0	1	0	0	0	0	0	0	0	1	0
upregulated	CEP19	PRKAR1B	0.00499568	0	0	1	0	0	0	1	0	0	0	0	0
upregulated	CEP19	WASF2	0.0678521	0	0	1	0	0	0	0	0	0	1	0	0
upregulated	CEP19	CRK	0.0248422	0	0	1	0	0	0	0	0	0	1	1	0
upregulated	RSL1D1	CNBP	0.103839	0	1	0	0	0	0	0	0	0	0	1	0
upregulated	RSL1D1	HDGF	0.0504897	0	1	0	0	0	0	0	0	0	0	1	0
upregulated	RSL1D1	JUN	0.061639	0	1	0	0	0	0	0	0	1	0	0	0
upregulated	RSL1D1	LYAR	0.171042	0	1	0	0	0	0	1	0	0	1	1	0
upregulated	RSL1D1	NOP56	0.362966	0	1	0	0	0	0	1	0	0	0	1	0
upregulated	RSL1D1	RPS6	0.112656	0	1	0	0	0	0	0	1	0	0	0	0
upregulated	RSL1D1	NPM1	0.0539469	0	1	0	0	0	0	0	0	1	0	1	0
upregulated	RSL1D1	METTL14	0.0971683	0	1	0	0	0	0	0	0	0	0	1	0
upregulated	RSL1D1	RBM4	0.123673	0	1	0	0	0	0	1	0	0	0	0	0
upregulated	RSL1D1	CAMK2A	0.0546649	0	1	0	0	0	0	0	1	0	0	0	0
upregulated	RSL1D1	COPS5	0.0939802	0	1	0	0	0	0	0	0	0	0	1	0
upregulated	RSL1D1	SMARCA2	0.0556762	0	1	0	0	0	0	1	0	0	0	0	0
upregulated	RSL1D1	RRP1B	0.228253	0	1	0	0	0	0	1	0	0	0	1	0
upregulated	RSL1D1	CSNK2A1	0.0454563	0	1	0	0	0	0	0	1	1	0	1	1
upregulated	RSL1D1	CAB39	0.0254417	0	1	0	0	0	0	1	1	1	0	1	0
upregulated	RSL1D1	HNRNPU	0.0507341	0	1	0	0	0	0	0	0	1	0	1	0
upregulated	RSL1D1	MED4	0.0948862	0	1	0	0	0	0	0	0	0	0	1	0
upregulated	RSL1D1	YBX1	0.110895	0	1	0	0	0	0	0	0	1	0	1	0
upregulated	RSL1D1	DAXX	0.0361664	0	1	0	0	0	0	0	1	0	0	0	0
upregulated	RSL1D1	UTP11	0.442307	0	1	0	0	0	0	0	1	0	0	0	0
upregulated	RSL1D1	PRKCI	0.0423988	0	1	0	0	0	0	0	0	0	1	0	0
upregulated	NFKB2	HSP90AA1	0.0757752	1	0	0	0	0	0	0	0	0	1	1	1
upregulated	NFKB2	MYBBP1A	0.196735	1	0	0	0	0	0	0	0	0	1	0	0
upregulated	NFKB2	SFPQ	0.133446	1	0	0	0	0	0	0	0	0	0	1	0
upregulated	NFKB2	CHUK	0.190583	1	0	0	0	0	0	0	1	0	0	0	0
upregulated	NFKB2	CDC5L	0.200457	1	0	0	0	0	0	1	0	0	0	1	0
upregulated	NFKB2	GSK3B	0.0570667	1	0	0	0	0	0	0	1	1	1	1	0
upregulated	NFKB2	HNRNPU	0.0968017	1	0	0	0	0	0	0	0	1	0	1	0
upregulated	NFKB2	IQGAP1	0.0531343	1	0	0	0	0	0	1	0	0	0	0	0
upregulated	NFKB2	MATR3	0.0819234	1	0	0	0	0	0	0	1	0	0	0	0
upregulated	NFKB2	ETS2	0.300335	1	0	0	0	0	0	1	0	0	0	0	0
upregulated	NFKB2	HNRNPM	0.0722517	1	0	0	0	0	0	0	1	0	0	0	0
upregulated	NFKB2	IKBKB	0.130362	1	0	0	0	0	0	1	1	0	0	1	1
upregulated	NFKB2	RPL7	0.0405977	1	0	0	0	0	0	0	0	0	0	1	0
upregulated	NFKB2	BIRC2	0.103616	1	0	0	0	0	0	0	0	0	1	1	0
upregulated	NFKB2	PABPC1	0.092496	1	0	0	0	0	0	0	0	1	0	0	0
upregulated	NFKB2	NCL	0.194455	1	0	0	0	0	0	0	0	0	0	1	0
upregulated	NFKB2	IKBKG	0.129027	1	0	0	0	0	0	0	1	1	1	1	0
upregulated	NFKB2	HNRNPC	0.101589	1	0	0	0	0	0	0	0	0	0	1	0
upregulated	NFKB2	DHX9	0.125711	1	0	0	0	0	0	0	0	1	0	0	0
upregulated	NFKB2	MAP4K4	0.0512411	1	0	0	0	0	0	0	0	0	0	1	0
upregulated	NFKB2	PRKDC	0.116627	1	0	0	0	0	0	0	1	0	1	1	0
upregulated	NFKB2	DDX3X	0.0926943	1	0	0	0	0	0	0	0	0	0	1	0
upregulated	NFKB2	UBC	0.0979341	1	0	0	0	0	0	0	1	0	1	0	0
upregulated	NFKB2	RPL30	0.0511235	1	0	0	0	0	0	0	0	0	0	1	0
upregulated	NFKB2	XRCC5	0.130735	1	0	0	0	0	0	1	0	0	0	1	0
upregulated	NFKB2	PRKCB	0.120492	1	0	0	0	0	0	1	1	1	1	0	0
upregulated	NFKB2	ATM	0.0739309	1	0	0	0	0	0	1	1	1	1	1	0
upregulated	NFKB2	EPRS	0.0686307	1	0	0	0	0	0	0	0	1	0	0	0
upregulated	NFKB2	PARP1	0.0770423	1	0	0	0	0	0	1	0	0	0	0	0
upregulated	NFKB2	RPS24	0.0434953	1	0	0	0	0	0	0	1	0	0	0	0
upregulated	NFKB2	MAP3K8	0.0772465	1	0	0	0	0	0	1	0	1	0	1	0
upregulated	NELFCD	NELFA	0.601811	0	1	0	1	0	0	0	1	1	1	0	0
upregulated	NELFCD	NELFE	0.510349	0	1	0	1	0	0	0	1	0	1	0	0
upregulated	NELFCD	HIST1H1C	0.177888	0	1	0	1	0	0	1	0	0	0	0	0
upregulated	NELFCD	SNW1	0.160433	0	1	0	1	0	0	1	0	1	0	1	0
upregulated	NELFCD	EPRS	0.160298	0	1	0	1	0	0	0	0	1	0	0	0
upregulated	NELFCD	SRC	0.0322125	0	1	0	1	0	0	0	0	1	0	1	1
upregulated	NELFCD	ARAF	0.0727551	0	1	0	1	0	0	1	1	0	0	0	0
upregulated	NELFCD	NELFB	0.845306	0	1	0	1	0	0	0	1	0	1	0	0
upregulated	MAP4	MARK3	0.120007	0	0	0	0	1	0	0	1	0	0	0	0
upregulated	MAP4	MARK1	0.154146	0	0	0	0	1	0	0	0	0	0	1	0
upregulated	MAP4	CHEK1	0.0496214	0	0	0	0	1	0	0	1	1	0	0	0
upregulated	MAP4	CDK1	0.0369531	0	0	0	0	1	0	0	0	1	1	0	0
upregulated	MAP4	JUN	0.031856	0	0	0	0	1	0	0	0	1	0	0	0
upregulated	MAP4	MARK4	0.218891	0	0	0	0	1	0	0	0	0	0	1	0
upregulated	MAP4	NCK1	0.0392634	0	0	0	0	1	0	0	0	1	1	1	0
upregulated	MAP4	MAPK9	0.0379021	0	0	0	0	1	0	1	0	0	1	1	0
upregulated	MAP4	PRKCB	0.0232388	0	0	0	0	1	0	1	1	1	1	0	0
upregulated	MAP4	MARK2	0.132687	0	0	0	0	1	0	0	0	0	0	1	0
upregulated	MAP4	YBX1	0.0404421	0	0	0	0	1	0	0	0	1	0	1	0
upregulated	MAP4	SYK	0.012089	0	0	0	0	1	0	0	1	1	0	1	1
upregulated	MAP4	FN1	0.0289741	0	0	0	0	1	0	0	0	1	0	0	0
upregulated	MAP4	PRKDC	0.0207958	0	0	0	0	1	0	0	1	0	1	1	0
upregulated	MAP4	TRAF3IP1	0.132768	0	0	0	0	1	0	0	0	1	0	0	0
upregulated	MAP4	MAPK10	0.0374346	0	0	0	0	1	0	0	1	0	1	1	0
upregulated	MAP4	HIST1H1B	0.0623246	0	0	0	0	1	0	1	0	0	0	0	0
upregulated	MAP4	PIK3R1	0.0288547	0	0	0	0	1	0	0	1	0	0	1	1
upregulated	MAP4	MAPK14	0.012016	0	0	0	0	1	0	1	0	1	1	1	1
upregulated	MAP4	GSK3B	0.0461334	0	0	0	0	1	0	0	1	1	1	1	0
upregulated	MAP4	TNF	0.0131725	0	0	0	0	1	0	0	0	1	0	0	1
upregulated	TP53	CDK5	0.151812	1	0	0	0	0	0	0	0	1	0	0	0
upregulated	TP53	CDK17	0.0242502	1	0	0	0	0	0	0	0	1	0	0	0
upregulated	TP53	CDK16	0.0458817	1	0	0	0	0	0	0	1	1	0	1	0
upregulated	TP53	HSP90AA1	0.146087	1	0	0	0	0	0	0	0	0	1	1	1
upregulated	TP53	CDK9	0.115819	1	0	0	0	0	0	1	1	1	0	1	0
upregulated	TP53	MOV10	0.0602929	1	0	0	0	0	0	0	0	0	1	0	0
upregulated	TP53	RAD51	0.0941209	1	0	0	0	0	0	0	0	1	0	0	0
upregulated	TP53	FXR1	0.0828558	1	0	0	0	0	0	1	1	0	1	0	0
upregulated	TP53	CDK13	0.0779893	1	0	0	0	0	0	0	0	1	0	0	0
upregulated	TP53	ARRB1	0.121386	1	0	0	0	0	0	0	0	1	0	1	0
upregulated	TP53	CHEK1	0.130832	1	0	0	0	0	0	0	1	1	0	0	0
upregulated	TP53	MAPK1	0.144176	1	0	0	0	0	0	1	0	1	1	0	0
upregulated	TP53	MAP2K4	0.0905261	1	0	0	0	0	0	1	0	1	1	1	0
upregulated	TP53	GFI1	0.080715	1	0	0	0	0	0	0	1	0	0	0	0
upregulated	TP53	PKM	0.0625178	1	0	0	0	0	0	0	1	0	0	0	0
upregulated	TP53	PTK2	0.0822711	1	0	0	0	0	0	1	0	0	1	1	0
upregulated	TP53	HIPK4	0.0196042	1	0	0	0	0	0	0	1	0	0	0	0
upregulated	TP53	CREBBP	0.126448	1	0	0	0	0	0	0	0	1	0	0	0
upregulated	TP53	HSPB1	0.0911042	1	0	0	0	0	0	1	1	0	0	1	0
upregulated	TP53	CDK1	0.175456	1	0	0	0	0	0	0	0	1	1	0	0
upregulated	TP53	BMX	0.0242691	1	0	0	0	0	0	0	1	0	1	0	0
upregulated	TP53	JUN	0.167121	1	0	0	0	0	0	0	0	1	0	0	0
upregulated	TP53	SRPK1	0.046481	1	0	0	0	0	0	1	0	1	0	0	0
upregulated	TP53	MAP2K2	0.0861342	1	0	0	0	0	0	1	1	1	0	1	0
upregulated	TP53	ROS1	0.0398552	1	0	0	0	0	0	0	0	1	0	1	0
upregulated	TP53	MDM4	0.155968	1	0	0	0	0	0	0	0	0	1	0	0
upregulated	TP53	MAPK3	0.13915	1	0	0	0	0	0	1	0	1	0	1	0
upregulated	TP53	CSNK1D	0.0764336	1	0	0	0	0	0	0	1	0	0	0	0
upregulated	TP53	NLK	0.0467282	1	0	0	0	0	0	0	0	0	1	1	0
upregulated	TP53	PML	0.267445	1	0	0	0	0	0	1	0	0	0	0	0
upregulated	TP53	EP300	0.2175	1	0	0	0	0	0	0	1	0	0	0	0
upregulated	TP53	CSNK1A1L	0.0217771	1	0	0	0	0	0	0	1	0	0	0	0
upregulated	TP53	PRKACA	0.111952	1	0	0	0	0	0	1	1	1	1	1	0
upregulated	TP53	GTF2H1	0.0878495	1	0	0	0	0	0	1	0	0	0	0	0
upregulated	TP53	RPA2	0.113013	1	0	0	0	0	0	0	0	1	1	0	0
upregulated	TP53	FYN	0.129475	1	0	0	0	0	0	0	1	1	1	1	1
upregulated	TP53	MAP1B	0.0628566	1	0	0	0	0	0	0	1	1	0	0	0
upregulated	TP53	NPM1	0.167954	1	0	0	0	0	0	0	0	1	0	1	0
upregulated	TP53	HIPK2	0.164109	1	0	0	0	0	0	0	0	1	0	0	0
upregulated	TP53	MAPKAPK2	0.0771201	1	0	0	0	0	0	1	0	1	1	1	0
upregulated	TP53	ROCK1	0.100932	1	0	0	0	0	0	1	0	1	1	1	0
upregulated	TP53	XRCC6	0.122241	1	0	0	0	0	0	0	0	0	0	1	0
upregulated	TP53	SNRPN	0.0185508	1	0	0	0	0	0	0	0	0	0	1	0
upregulated	TP53	PBK	0.0775142	1	0	0	0	0	0	0	1	0	0	0	0
upregulated	TP53	IFI16	0.129768	1	0	0	0	0	0	0	0	0	1	0	0
upregulated	TP53	CSNK2B	0.0893525	1	0	0	0	0	0	0	0	0	0	1	0
upregulated	TP53	SOCS1	0.0727703	1	0	0	0	0	0	0	1	0	0	0	0
upregulated	TP53	SUMO2	0.0498166	1	0	0	0	0	0	0	0	1	0	0	0
upregulated	TP53	CSNK2A1	0.0854098	1	0	0	0	0	0	0	1	1	0	1	1
upregulated	TP53	OFD1	0.0254319	1	0	0	0	0	0	0	0	1	0	0	0
upregulated	TP53	SSX2IP	0.0304236	1	0	0	0	0	0	0	0	1	0	0	0
upregulated	TP53	KSR1	0.0499946	1	0	0	0	0	0	1	1	1	1	0	0
upregulated	TP53	HNRNPK	0.0773485	1	0	0	0	0	0	1	1	1	0	1	0
upregulated	TP53	PSMD5	0.0710402	1	0	0	0	0	0	0	0	0	0	1	0
upregulated	TP53	TRIM24	0.103725	1	0	0	0	0	0	0	0	1	0	0	0
upregulated	TP53	MAPK9	0.0755895	1	0	0	0	0	0	1	0	0	1	1	0
upregulated	TP53	GSK3B	0.144629	1	0	0	0	0	0	0	1	1	1	1	0
upregulated	TP53	GSK3A	0.166073	1	0	0	0	0	0	0	0	1	0	0	0
upregulated	TP53	GRK2	0.0372379	1	0	0	0	0	0	0	0	0	1	1	0
upregulated	TP53	MTOR	0.148045	1	0	0	0	0	0	1	1	0	0	0	1
upregulated	TP53	PRKACB	0.0752614	1	0	0	0	0	0	1	1	1	1	1	0
upregulated	TP53	YWHAE	0.123886	1	0	0	0	0	0	0	1	0	0	0	0
upregulated	TP53	DDX17	0.0541321	1	0	0	0	0	0	0	0	0	0	1	0
upregulated	TP53	MAP2K1	0.109941	1	0	0	0	0	0	1	1	0	0	1	0
upregulated	TP53	BTK	0.0651048	1	0	0	0	0	0	0	1	0	0	0	1
upregulated	TP53	MAPK11	0.0796918	1	0	0	0	0	0	1	0	1	1	1	1
upregulated	TP53	DAXX	0.120902	1	0	0	0	0	0	0	1	0	0	0	0
upregulated	TP53	RPS6KB1	0.0770362	1	0	0	0	0	0	0	0	1	1	0	0
upregulated	TP53	CREB1	0.157166	1	0	0	0	0	0	0	1	0	0	0	0
upregulated	TP53	HSP90AB1	0.149709	1	0	0	0	0	0	1	1	1	0	0	1
upregulated	TP53	NR4A1	0.118556	1	0	0	0	0	0	0	0	1	1	0	0
upregulated	TP53	LRRK2	0.148036	1	0	0	0	0	0	0	1	0	0	0	0
upregulated	TP53	CDK4	0.108626	1	0	0	0	0	0	0	0	1	0	0	1
upregulated	TP53	CDK10	0.045278	1	0	0	0	0	0	0	0	0	0	1	0
upregulated	TP53	DAPK1	0.0717369	1	0	0	0	0	0	0	0	0	0	1	0
upregulated	TP53	ETS2	0.070669	1	0	0	0	0	0	1	0	0	0	0	0
upregulated	TP53	DYRK1A	0.0789496	1	0	0	0	0	0	1	0	1	0	0	0
upregulated	TP53	FOXK1	0.0910872	1	0	0	0	0	0	0	0	1	0	0	0
upregulated	TP53	CDK3	0.0169191	1	0	0	0	0	0	1	1	0	0	1	0
upregulated	TP53	SNAI1	0.0993319	1	0	0	0	0	0	0	0	1	0	0	0
upregulated	TP53	BCR	0.0283281	1	0	0	0	0	0	0	0	0	1	0	1
upregulated	TP53	CDK12	0.066303	1	0	0	0	0	0	1	1	0	0	1	0
upregulated	TP53	HACD3	0.0471536	1	0	0	0	0	0	0	0	0	0	1	0
upregulated	TP53	LMNA	0.121935	1	0	0	0	0	0	0	1	1	0	0	0
upregulated	TP53	PRKAA2	0.114062	1	0	0	0	0	0	0	0	1	1	1	0
upregulated	TP53	IKBKB	0.0934832	1	0	0	0	0	0	1	1	0	0	1	1
upregulated	TP53	EEF2	0.0745725	1	0	0	0	0	0	1	0	1	0	0	0
upregulated	TP53	CDK7	0.0794955	1	0	0	0	0	0	1	0	1	1	0	0
upregulated	TP53	GRB2	0.0806716	1	0	0	0	0	0	0	1	1	1	1	0
upregulated	TP53	PSMD11	0.0829647	1	0	0	0	0	0	1	0	0	0	1	0
upregulated	TP53	MAPK12	0.0450333	1	0	0	0	0	0	0	0	0	0	1	0
upregulated	TP53	MAPK10	0.0917014	1	0	0	0	0	0	0	1	0	1	1	0
upregulated	TP53	TP53BP1	0.0949803	1	0	0	0	0	0	1	0	0	0	0	0
upregulated	TP53	FOXO3	0.17171	1	0	0	0	0	0	1	0	1	0	1	0
upregulated	TP53	PPP1R12A	0.0768775	1	0	0	0	0	0	0	0	1	0	0	0
upregulated	TP53	INSR	0.100711	1	0	0	0	0	0	0	1	1	0	1	1
upregulated	TP53	HDAC1	0.16063	1	0	0	0	0	0	1	0	0	0	1	0
upregulated	TP53	CEP135	0.033673	1	0	0	0	0	0	0	0	1	0	0	0
upregulated	TP53	VRK2	0.0229714	1	0	0	0	0	0	0	1	0	1	0	0
upregulated	TP53	ATR	0.128441	1	0	0	0	0	0	0	0	1	1	0	0
upregulated	TP53	CSNK1A1	0.046383	1	0	0	0	0	0	0	1	0	1	1	0
upregulated	TP53	KSR2	0.0194056	1	0	0	0	0	0	1	0	0	0	1	0
upregulated	TP53	RPS6KA3	0.0884013	1	0	0	0	0	0	1	1	1	0	1	0
upregulated	TP53	CDKN2A	0.157857	1	0	0	0	0	0	1	0	0	0	0	0
upregulated	TP53	NCL	0.0608253	1	0	0	0	0	0	0	0	0	0	1	0
upregulated	TP53	H2AFX	0.0993279	1	0	0	0	0	0	1	0	0	0	0	0
upregulated	TP53	COPS5	0.0784979	1	0	0	0	0	0	0	0	0	0	1	0
upregulated	TP53	HDAC2	0.120729	1	0	0	0	0	0	1	0	0	0	0	0
upregulated	TP53	CHEK2	0.190731	1	0	0	0	0	0	1	0	0	0	0	0
upregulated	TP53	PARP1	0.170724	1	0	0	0	0	0	1	0	0	0	0	0
upregulated	TP53	CSNK2A2	0.102708	1	0	0	0	0	0	0	0	0	0	1	0
upregulated	TP53	CSNK1G2	0.0250523	1	0	0	0	0	0	0	1	0	0	0	0
upregulated	TP53	CRK	0.0805486	1	0	0	0	0	0	0	0	0	1	1	0
upregulated	TP53	UBC	0.148234	1	0	0	0	0	0	0	1	0	1	0	0
upregulated	TP53	DYRK2	0.062253	1	0	0	0	0	0	0	0	1	0	0	0
upregulated	TP53	HSF1	0.17908	1	0	0	0	0	0	1	0	0	0	0	0
upregulated	TP53	JMJD6	0.0748878	1	0	0	0	0	0	0	1	0	0	0	0
upregulated	TP53	DAPK3	0.0839983	1	0	0	0	0	0	1	0	1	0	1	0
upregulated	TP53	CDK8	0.0406744	1	0	0	0	0	0	0	1	0	0	1	0
upregulated	TP53	YWHAG	0.13821	1	0	0	0	0	0	1	1	0	0	0	0
upregulated	TP53	WRN	0.0908157	1	0	0	0	0	0	0	0	0	1	0	0
upregulated	TP53	HNRNPUL1	0.0171682	1	0	0	0	0	0	1	0	0	0	0	0
upregulated	TP53	PRKDC	0.183857	1	0	0	0	0	0	0	1	0	1	1	0
upregulated	TP53	MAPK7	0.0851974	1	0	0	0	0	0	1	0	0	1	1	0
upregulated	TP53	STK4	0.0902197	1	0	0	0	0	0	1	1	1	0	1	0
upregulated	TP53	PPP1CA	0.0782861	1	0	0	0	0	0	0	0	0	1	0	0
upregulated	TP53	TNF	0.151145	1	0	0	0	0	0	0	0	1	0	0	1
upregulated	TP53	MAPKAPK5	0.0888269	1	0	0	0	0	0	1	0	0	1	0	0
upregulated	TP53	USP39	0.028869	1	0	0	0	0	0	1	0	0	0	0	0
upregulated	TP53	SRC	0.147324	1	0	0	0	0	0	0	0	1	0	1	1
upregulated	TP53	PAK4	0.0587054	1	0	0	0	0	0	0	0	1	0	0	0
upregulated	TP53	PPP1CB	0.0550309	1	0	0	0	0	0	0	0	1	0	0	0
upregulated	TP53	TBP	0.0859908	1	0	0	0	0	0	1	0	0	1	0	0
upregulated	TP53	ATM	0.191372	1	0	0	0	0	0	1	1	1	1	1	0
upregulated	TP53	PRKCD	0.155036	1	0	0	0	0	0	0	1	0	1	1	0
upregulated	TP53	MAPK13	0.0513061	1	0	0	0	0	0	0	0	0	0	1	0
upregulated	TP53	EIF2AK2	0.101285	1	0	0	0	0	0	0	0	0	1	1	0
upregulated	TP53	CSNK1G3	0.0228019	1	0	0	0	0	0	0	1	0	0	0	0
upregulated	TP53	SMG7	0.0446105	1	0	0	0	0	0	1	0	0	0	0	0
upregulated	TP53	MAPK4	0.0226537	1	0	0	0	0	0	0	1	0	0	0	0
upregulated	TP53	PRKCB	0.088741	1	0	0	0	0	0	1	1	1	1	0	0
upregulated	TP53	SPICE1	0.021539	1	0	0	0	0	0	0	0	1	0	0	0
upregulated	TP53	CDK20	0.0179261	1	0	0	0	0	0	0	1	0	0	1	0
upregulated	TP53	MAPK14	0.152977	1	0	0	0	0	0	1	0	1	1	1	1
upregulated	TP53	PRKCA	0.0714423	1	0	0	0	0	0	1	1	0	0	1	0
upregulated	HIST1H1C	HIST1H1D	0.701295	1	0	0	0	0	0	1	0	0	0	0	0
upregulated	HIST1H1C	PRKAR1A	0.0609529	1	0	0	0	0	0	1	0	0	0	0	0
upregulated	HIST1H1C	RAD51	0.107745	1	0	0	0	0	0	0	0	1	0	0	0
upregulated	HIST1H1C	FXR1	0.122968	1	0	0	0	0	0	1	1	0	1	0	0
upregulated	HIST1H1C	ARRB1	0.0948064	1	0	0	0	0	0	0	0	1	0	1	0
upregulated	HIST1H1C	NELFE	0.207783	1	0	0	0	0	0	0	1	0	1	0	0
upregulated	HIST1H1C	HDGF	0.173942	1	0	0	0	0	0	0	0	0	0	1	0
upregulated	HIST1H1C	NSD1	0.351916	1	0	0	0	0	0	1	0	0	0	1	0
upregulated	HIST1H1C	MAP4K5	0.0763263	1	0	0	0	0	0	1	0	0	0	0	0
upregulated	HIST1H1C	HIST1H1E	0.563859	1	0	0	0	0	0	1	0	0	0	1	0
upregulated	HIST1H1C	GTF2H2	0.105058	1	0	0	0	0	0	1	0	1	0	0	0
upregulated	HIST1H1C	PRKDC	0.0946994	1	0	0	0	0	0	0	1	0	1	1	0
upregulated	HIST1H1C	HIST1H1A	0.66029	1	0	0	0	0	0	1	0	0	1	0	0
upregulated	HIST1H1C	H2AFX	0.233341	1	0	0	0	0	0	1	0	0	0	0	0
upregulated	HIST1H1C	STK4	0.0565537	1	0	0	0	0	0	1	1	1	0	1	0
upregulated	HIST1H1C	HIST3H3	0.252292	1	0	0	0	0	0	0	0	0	0	1	0
upregulated	HIST1H1C	YBX1	0.167735	1	0	0	0	0	0	0	0	1	0	1	0
upregulated	HIST1H1C	CHEK2	0.0948927	1	0	0	0	0	0	1	0	0	0	0	0
upregulated	HIST1H1C	NXF2	0.0333825	1	0	0	0	0	0	0	0	0	1	0	0
upregulated	HIST1H1C	HIST1H2AJ	0.255043	1	0	0	0	0	0	0	0	0	0	1	0
upregulated	HIST1H1C	NOP2	0.149215	1	0	0	0	0	0	0	0	0	0	1	0
upregulated	HIST1H1C	METTL14	0.144087	1	0	0	0	0	0	0	0	0	0	1	0
upregulated	HIST1H1C	JUN	0.140521	1	0	0	0	0	0	0	0	1	0	0	0
upregulated	HIST1H1C	PRKCB	0.0987494	1	0	0	0	0	0	1	1	1	1	0	0
upregulated	HIST1H1C	MAGOH	0.0854966	1	0	0	0	0	0	1	0	0	0	1	0
upregulated	HIST1H1C	CAMK2A	0.0731521	1	0	0	0	0	0	0	1	0	0	0	0
upregulated	HIST1H1C	BAZ1B	0.192935	1	0	0	0	0	0	1	0	0	0	0	0
upregulated	HIST1H1C	MAPK13	0.0645429	1	0	0	0	0	0	0	0	0	0	1	0
upregulated	HIST1H1C	HIST1H1B	0.550015	1	0	0	0	0	0	1	0	0	0	0	0
upregulated	HIST1H1C	CDC42BPA	0.0755375	1	0	0	0	0	0	1	0	1	0	1	0
upregulated	HIST1H1C	NPM1	0.127024	1	0	0	0	0	0	0	0	1	0	1	0
upregulated	HIST1H1C	H1F0	0.571428	1	0	0	0	0	0	0	0	0	0	1	0
upregulated	HIST1H1C	CSNK2A2	0.0946013	1	0	0	0	0	0	0	0	0	0	1	0
upregulated	HIST1H1C	MAP3K21	0.0751764	1	0	0	0	0	0	0	0	1	0	0	0
upregulated	HIST1H1C	RPL30	0.0605293	1	0	0	0	0	0	0	0	0	0	1	0
upregulated	HIST1H1C	EIF2AK2	0.100877	1	0	0	0	0	0	0	0	0	1	1	0
upregulated	HIST1H1C	EEF1G	0.0546887	1	0	0	0	0	0	0	0	1	0	0	0
upregulated	HIST1H1C	COPS5	0.15319	1	0	0	0	0	0	0	0	0	0	1	0
upregulated	HIST1H1C	BICD2	0.0421463	1	0	0	0	0	0	0	0	0	1	0	0
upregulated	HIST1H1C	PPP4R3A	0.0235822	1	0	0	0	0	0	0	0	1	0	0	0
upregulated	HIST1H1C	WRAP73	0.0498246	1	0	0	0	0	0	0	0	1	0	0	0
upregulated	ROCK1	MYH9	0.112285	1	0	1	1	1	0	1	0	0	0	0	0
upregulated	ROCK1	PRKAR1A	0.106861	1	0	1	1	1	0	1	0	0	0	0	0
upregulated	ROCK1	ARRB1	0.119633	1	0	1	1	1	0	0	0	1	0	1	0
upregulated	ROCK1	MAP2K4	0.112731	1	0	1	1	1	0	1	0	1	1	1	0
upregulated	ROCK1	PTK2	0.147253	1	0	1	1	1	0	1	0	0	1	1	0
upregulated	ROCK1	VIM	0.0901307	1	0	1	1	1	0	0	1	1	0	0	0
upregulated	ROCK1	MSN	0.106106	1	0	1	1	1	0	0	0	1	0	0	0
upregulated	ROCK1	LIMK2	0.109329	1	0	1	1	1	0	1	0	1	0	0	0
upregulated	ROCK1	SLC9A1	0.116898	1	0	1	1	1	0	0	0	1	0	0	0
upregulated	ROCK1	ADD1	0.083058	1	0	1	1	1	0	0	0	1	0	0	0
upregulated	ROCK1	XRCC5	0.137388	1	0	1	1	1	0	1	0	0	0	1	0
upregulated	ROCK1	PPP1R12A	0.120775	1	0	1	1	1	0	0	0	1	0	0	0
upregulated	ROCK1	ELK4	0.0672853	1	0	1	1	1	0	1	0	0	0	1	0
upregulated	ROCK1	MAPT	0.119815	1	0	1	1	1	0	0	1	1	0	0	0
upregulated	ROCK1	DAPK3	0.193945	1	0	1	1	1	0	1	0	1	0	1	0
upregulated	ROCK1	GFAP	0.0804721	1	0	1	1	1	0	0	1	0	0	0	0
upregulated	ROCK1	PRKCI	0.138786	1	0	1	1	1	0	0	0	0	1	0	0
upregulated	ROCK1	LIMK1	0.1623	1	0	1	1	1	0	1	0	1	1	0	0
upregulated	ROCK1	RHOA	0.188214	1	0	1	1	1	0	0	1	1	1	1	0
upregulated	ROCK1	HSP90AB1	0.147767	1	0	1	1	1	0	1	1	1	0	0	1
upregulated	ROCK1	ARHGAP35	0.109773	1	0	1	1	1	0	0	0	0	0	1	0
upregulated	ROCK1	SOX9	0.108973	1	0	1	1	1	0	0	0	0	1	0	0
upregulated	ROCK1	NCL	0.0951008	1	0	1	1	1	0	0	0	0	0	1	0
upregulated	ROCK1	ROCK2	0.530025	1	0	1	1	1	0	1	1	1	0	1	0
upregulated	ROCK1	PPP1R12B	0.0385627	1	0	1	1	1	0	0	0	1	0	0	0
upregulated	MAP4K5	MAP3K1	0.505414	1	0	0	0	0	0	1	0	0	0	0	0
upregulated	MAP4K5	FYN	0.10493	1	0	0	0	0	0	0	1	1	1	1	1
upregulated	MAP4K5	GSK3B	0.0998336	1	0	0	0	0	0	0	1	1	1	1	0
upregulated	MAP4K5	HNRNPU	0.0543415	1	0	0	0	0	0	0	0	1	0	1	0
upregulated	MAP4K5	GRB2	0.0625155	1	0	0	0	0	0	0	1	1	1	1	0
upregulated	MAP4K5	COPS5	0.110249	1	0	0	0	0	0	0	0	0	0	1	0
upregulated	MAP4K5	CRKL	0.149874	1	0	0	0	0	0	0	0	0	1	0	0
upregulated	MAP4K5	CRK	0.100531	1	0	0	0	0	0	0	0	0	1	1	0
upregulated	MAP4K5	NCK1	0.0936938	1	0	0	0	0	0	0	0	1	1	1	0
upregulated	MAP4K5	HCK	0.104278	1	0	0	0	0	0	0	1	1	0	1	1
upregulated	MAP1B	ARRB1	0.0486546	0	1	1	0	0	0	0	0	1	0	1	0
upregulated	MAP1B	CDK1	0.0916339	0	1	1	0	0	0	0	0	1	1	0	0
upregulated	MAP1B	JUN	0.0684711	0	1	1	0	0	0	0	0	1	0	0	0
upregulated	MAP1B	ERBB3	0.034087	0	1	1	0	0	0	0	0	1	0	0	0
upregulated	MAP1B	PRKCB	0.0557438	0	1	1	0	0	0	1	1	1	1	0	0
upregulated	MAP1B	PPP1CA	0.0676527	0	1	1	0	0	0	0	0	0	1	0	0
upregulated	MAP1B	PCBD1	0.0135457	0	1	1	0	0	0	1	0	0	0	0	0
upregulated	MAP1B	MAP1S	0.256727	0	1	1	0	0	0	0	1	1	0	0	0
upregulated	MAP1B	STK3	0.0382331	0	1	1	0	0	0	1	1	0	1	1	0
upregulated	MAP1B	PRKAG2	0.0347563	0	1	1	0	0	0	0	0	0	1	0	0
upregulated	MAP1B	H1F0	0.0297913	0	1	1	0	0	0	0	0	0	0	1	0
upregulated	MAP1B	STK4	0.0399695	0	1	1	0	0	0	1	1	1	0	1	0
upregulated	MAP1B	HNRNPD	0.0677409	0	1	1	0	0	0	0	0	0	0	1	0
upregulated	MAP1B	MED4	0.0125514	0	1	1	0	0	0	0	0	0	0	1	0
upregulated	MAP1B	GSK3B	0.125283	0	1	1	0	0	0	0	1	1	1	1	0
upregulated	CNOT9	CNOT11	0.524356	0	0	1	0	0	0	0	0	1	0	0	0
upregulated	CNOT9	CNOT6L	0.436707	0	0	1	0	0	0	0	0	1	0	0	0
upregulated	CNOT9	CNOT2	0.542875	0	0	1	0	0	0	0	0	1	0	0	0
upregulated	CNOT9	WRAP73	0.0311504	0	0	1	0	0	0	0	0	1	0	0	0
upregulated	CNOT9	GADD45B	0.151774	0	0	1	0	0	0	0	0	0	0	1	0
upregulated	CNOT9	MAP3K3	0.128811	0	0	1	0	0	0	1	0	1	1	0	0
upregulated	CNOT9	CNOT6	0.493169	0	0	1	0	0	0	0	0	1	0	0	0
upregulated	PRKCE	MYH9	0.0601645	1	1	1	1	1	0	1	0	0	0	0	0
upregulated	PRKCE	HSP90AA1	0.130295	1	1	1	1	1	0	0	0	0	1	1	1
upregulated	PRKCE	CREBBP	0.0942226	1	1	1	1	1	0	0	0	1	0	0	0
upregulated	PRKCE	HSPB1	0.0997893	1	1	1	1	1	0	1	1	0	0	1	0
upregulated	PRKCE	PMAIP1	0.138815	1	1	1	1	1	0	0	0	1	0	0	0
upregulated	PRKCE	KRT8	0.0430262	1	1	1	1	1	0	0	1	1	0	1	0
upregulated	PRKCE	KRT18	0.0449019	1	1	1	1	1	0	0	0	0	0	1	0
upregulated	PRKCE	BAD	0.157738	1	1	1	1	1	0	0	0	1	0	0	0
upregulated	PRKCE	EGFR	0.172629	1	1	1	1	1	0	0	1	1	1	1	1
upregulated	PRKCE	TJP1	0.0672987	1	1	1	1	1	0	0	0	1	0	0	0
upregulated	PRKCE	DSP	0.0608216	1	1	1	1	1	0	0	1	0	0	0	0
upregulated	PRKCE	PTPN1	0.121628	1	1	1	1	1	0	0	1	0	0	1	0
upregulated	PRKCE	NPM1	0.0885421	1	1	1	1	1	0	0	0	1	0	1	0
upregulated	PRKCE	MET	0.137582	1	1	1	1	1	0	0	1	0	0	0	0
upregulated	PRKCE	BRAF	0.14451	1	1	1	1	1	0	1	0	1	1	1	0
upregulated	PRKCE	YWHAB	0.111514	1	1	1	1	1	0	1	1	0	1	0	0
upregulated	PRKCE	RAF1	0.154301	1	1	1	1	1	0	0	0	1	1	1	0
upregulated	PRKCE	GSK3B	0.142191	1	1	1	1	1	0	0	1	1	1	1	0
upregulated	PRKCE	GSK3A	0.143712	1	1	1	1	1	0	0	0	1	0	0	0
upregulated	PRKCE	GFAP	0.0632185	1	1	1	1	1	0	0	1	0	0	0	0
upregulated	PRKCE	MTOR	0.166747	1	1	1	1	1	0	1	1	0	0	0	1
upregulated	PRKCE	PRKACB	0.14795	1	1	1	1	1	0	1	1	1	1	1	0
upregulated	PRKCE	YWHAE	0.129801	1	1	1	1	1	0	0	1	0	0	0	0
upregulated	PRKCE	PRKD2	0.183449	1	1	1	1	1	0	1	1	1	1	1	0
upregulated	PRKCE	IQGAP1	0.141565	1	1	1	1	1	0	1	0	0	0	0	0
upregulated	PRKCE	RPS6KB2	0.0926127	1	1	1	1	1	0	1	0	0	1	1	0
upregulated	PRKCE	MAPK11	0.125899	1	1	1	1	1	0	1	0	1	1	1	1
upregulated	PRKCE	CREB1	0.106003	1	1	1	1	1	0	0	1	0	0	0	0
upregulated	PRKCE	HSP90AB1	0.142158	1	1	1	1	1	0	1	1	1	0	0	1
upregulated	PRKCE	PRKD1	0.208988	1	1	1	1	1	0	0	1	1	1	0	0
upregulated	PRKCE	CDC37	0.0450176	1	1	1	1	1	0	0	1	0	0	0	0
upregulated	PRKCE	LMNA	0.0804984	1	1	1	1	1	0	0	1	1	0	0	0
upregulated	PRKCE	AGT	0.130893	1	1	1	1	1	0	0	0	1	0	0	1
upregulated	PRKCE	APP	0.112887	1	1	1	1	1	0	0	1	1	1	0	0
upregulated	PRKCE	THRAP3	0.0519363	1	1	1	1	1	0	1	0	0	0	1	0
upregulated	PRKCE	IKBKB	0.162515	1	1	1	1	1	0	1	1	0	0	1	1
upregulated	PRKCE	RPS6KA2	0.114552	1	1	1	1	1	0	1	0	1	0	1	0
upregulated	PRKCE	TRAF2	0.0983294	1	1	1	1	1	0	0	1	1	1	1	0
upregulated	PRKCE	PDPK1	0.215036	1	1	1	1	1	0	1	0	1	0	0	0
upregulated	PRKCE	YWHAG	0.14065	1	1	1	1	1	0	1	1	0	0	0	0
upregulated	PRKCE	VASP	0.0831328	1	1	1	1	1	0	0	0	1	0	0	0
upregulated	PRKCE	MAP4K4	0.186276	1	1	1	1	1	0	0	0	0	0	1	0
upregulated	PRKCE	WRN	0.0562936	1	1	1	1	1	0	0	0	0	1	0	0
upregulated	PRKCE	INSR	0.143983	1	1	1	1	1	0	0	1	1	0	1	1
upregulated	PRKCE	TOP2A	0.0592495	1	1	1	1	1	0	0	0	0	1	0	1
upregulated	PRKCE	MAPK14	0.165783	1	1	1	1	1	0	1	0	1	1	1	1
upregulated	PRKCE	BCLAF1	0.0665995	1	1	1	1	1	0	1	0	0	0	1	0
upregulated	PRKCE	MAPT	0.112367	1	1	1	1	1	0	0	1	1	0	0	0
upregulated	PRKCE	RHOA	0.143718	1	1	1	1	1	0	0	1	1	1	1	0
upregulated	PRKCE	PRKCA	0.196149	1	1	1	1	1	0	1	1	0	0	1	0
upregulated	PRKCE	HMGN1	0.0375559	1	1	1	1	1	0	1	0	0	0	0	0
upregulated	PRKCE	CTNND1	0.0333169	1	1	1	1	1	0	0	1	1	0	0	0
upregulated	PSMA4	PSMA2	0.844905	0	0	1	0	0	0	0	0	1	0	0	0
upregulated	PSMA4	PSMB3	0.952848	0	0	1	0	0	0	1	0	0	0	0	0
upregulated	PSMA4	JUN	0.0901794	0	0	1	0	0	0	0	0	1	0	0	0
upregulated	PSMA4	PSMB7	0.821207	0	0	1	0	0	0	0	0	1	0	0	0
upregulated	PSMA4	KSR1	0.082015	0	0	1	0	0	0	1	1	1	1	0	0
upregulated	PSMA4	PSMA5	0.838863	0	0	1	0	0	0	0	0	1	0	0	0
upregulated	PSMA4	PSMA7	0.94456	0	0	1	0	0	0	0	0	1	0	0	0
upregulated	PSMA4	PSMB1	0.83838	0	0	1	0	0	0	0	0	1	0	0	0
upregulated	PSMA4	PSMB9	0.910095	0	0	1	0	0	0	0	0	1	0	0	0
upregulated	PSMA4	LRRK2	0.0660392	0	0	1	0	0	0	0	1	0	0	0	0
upregulated	PSMA4	PSMB4	0.885383	0	0	1	0	0	0	0	0	1	0	0	0
upregulated	PSMA4	PSEN1	0.0760894	0	0	1	0	0	0	0	0	1	0	0	0
upregulated	PSMA4	BABAM1	0.170929	0	0	1	0	0	0	0	0	1	0	0	0
upregulated	PSMA4	PSMB2	0.931459	0	0	1	0	0	0	0	0	1	0	0	0
upregulated	PTK2	CDK5	0.119485	1	0	0	1	1	0	0	0	1	0	0	0
upregulated	PTK2	NRG1	0.152191	1	0	0	1	1	0	0	1	0	0	0	0
upregulated	PTK2	PRKRA	0.0967358	1	0	0	1	1	0	0	0	0	0	1	0
upregulated	PTK2	IGF1	0.124124	1	0	0	1	1	0	1	0	1	0	0	0
upregulated	PTK2	MAPK1	0.221939	1	0	0	1	1	0	1	0	1	1	0	0
upregulated	PTK2	PTK6	0.237269	1	0	0	1	1	0	0	1	0	0	1	0
upregulated	PTK2	DDX39A	0.0369643	1	0	0	1	1	0	0	0	1	0	0	0
upregulated	PTK2	FGR	0.314048	1	0	0	1	1	0	0	1	0	0	1	1
upregulated	PTK2	EDN1	0.111592	1	0	0	1	1	0	1	0	0	0	0	0
upregulated	PTK2	GRB2	0.172095	1	0	0	1	1	0	0	1	1	1	1	0
upregulated	PTK2	PTPN1	0.158319	1	0	0	1	1	0	0	1	0	0	1	0
upregulated	PTK2	CTTN	0.107708	1	0	0	1	1	0	0	0	1	0	0	0
upregulated	PTK2	MET	0.221616	1	0	0	1	1	0	0	1	0	0	0	0
upregulated	PTK2	MAP2K5	0.213517	1	0	0	1	1	0	1	0	0	1	0	0
upregulated	PTK2	RAC1	0.228962	1	0	0	1	1	0	1	1	0	0	0	0
upregulated	PTK2	ROS1	0.187608	1	0	0	1	1	0	0	0	1	0	1	0
upregulated	PTK2	CSK	0.212804	1	0	0	1	1	0	0	1	1	1	0	0
upregulated	PTK2	PTK2B	0.274976	1	0	0	1	1	0	0	1	1	0	0	0
upregulated	PTK2	WASL	0.134273	1	0	0	1	1	0	0	0	0	0	1	0
upregulated	PTK2	LYN	0.234242	1	0	0	1	1	0	0	1	1	1	1	1
upregulated	PTK2	CRKL	0.200731	1	0	0	1	1	0	0	0	0	1	0	0
upregulated	PTK2	CRK	0.226666	1	0	0	1	1	0	0	0	0	1	1	0
upregulated	PTK2	PDGFRB	0.224368	1	0	0	1	1	0	0	1	0	0	1	1
upregulated	PTK2	DSP	0.0652656	1	0	0	1	1	0	0	1	0	0	0	0
upregulated	PTK2	CAMK2A	0.129396	1	0	0	1	1	0	0	1	0	0	0	0
upregulated	PTK2	AGT	0.0942584	1	0	0	1	1	0	0	0	1	0	0	1
upregulated	PTK2	SRPK1	0.126337	1	0	0	1	1	0	1	0	1	0	0	0
upregulated	PTK2	PAK1	0.215867	1	0	0	1	1	0	0	1	0	1	1	0
upregulated	PTK2	EGF	0.191673	1	0	0	1	1	0	0	1	1	0	1	0
upregulated	PTK2	NCOA3	0.0691037	1	0	0	1	1	0	0	0	1	0	0	0
upregulated	PTK2	HCK	0.257744	1	0	0	1	1	0	0	1	1	0	1	1
upregulated	PTK2	YES1	0.262942	1	0	0	1	1	0	0	1	1	1	0	1
upregulated	PTK2	RET	0.221651	1	0	0	1	1	0	0	0	1	0	1	0
upregulated	PTK2	EGFR	0.162554	1	0	0	1	1	0	0	1	1	1	1	1
upregulated	PTK2	SHC1	0.189048	1	0	0	1	1	0	0	1	0	0	1	0
upregulated	PTK2	BLK	0.181124	1	0	0	1	1	0	0	0	0	0	1	1
upregulated	PTK2	FN1	0.177637	1	0	0	1	1	0	0	0	1	0	0	0
upregulated	PTK2	INSR	0.180756	1	0	0	1	1	0	0	1	1	0	1	1
upregulated	PTK2	CDK1	0.0945652	1	0	0	1	1	0	0	0	1	1	0	0
upregulated	PTK2	HSP90AB1	0.167074	1	0	0	1	1	0	1	1	1	0	0	1
upregulated	PTK2	LRRK2	0.128413	1	0	0	1	1	0	0	1	0	0	0	0
upregulated	PTK2	AXL	0.187976	1	0	0	1	1	0	0	0	1	0	1	1
upregulated	PTK2	PIK3R2	0.154191	1	0	0	1	1	0	0	1	0	0	0	1
upregulated	PTK2	NEDD9	0.206484	1	0	0	1	1	0	1	0	0	0	0	0
upregulated	PTK2	MAP2K1	0.211948	1	0	0	1	1	0	1	1	0	0	1	0
upregulated	PTK2	ERBB2	0.216449	1	0	0	1	1	0	0	1	0	0	0	0
upregulated	PTK2	NTRK1	0.213956	1	0	0	1	1	0	1	0	0	0	0	0
upregulated	PTK2	MAPK7	0.144337	1	0	0	1	1	0	1	0	0	1	1	0
upregulated	PTK2	RHOA	0.175117	1	0	0	1	1	0	0	1	1	1	1	0
upregulated	PTK2	MAPK3	0.254519	1	0	0	1	1	0	1	0	1	0	1	0
upregulated	PTK2	LCK	0.231937	1	0	0	1	1	0	0	1	1	0	1	1
upregulated	PTK2	SRC	0.231782	1	0	0	1	1	0	0	0	1	0	1	1
upregulated	PTK2	MAP3K8	0.166275	1	0	0	1	1	0	1	0	1	0	1	0
upregulated	PTK2	BMX	0.141788	1	0	0	1	1	0	0	1	0	1	0	0
upregulated	PTK2	VCL	0.083994	1	0	0	1	1	0	1	0	1	0	0	0
upregulated	PTK2	EEF1G	0.0409004	1	0	0	1	1	0	0	0	1	0	0	0
upregulated	PTK2	FYN	0.236888	1	0	0	1	1	0	0	1	1	1	1	1
upregulated	PTK2	PMAIP1	0.0925652	1	0	0	1	1	0	0	0	1	0	0	0
upregulated	PTK2	GSK3B	0.170353	1	0	0	1	1	0	0	1	1	1	1	0
upregulated	PTK2	GSK3A	0.139197	1	0	0	1	1	0	0	0	1	0	0	0
upregulated	UPF2	JUN	0.0606965	1	0	1	0	0	0	0	0	1	0	0	0
upregulated	UPF2	CDC5L	0.0980183	1	0	1	0	0	0	1	0	0	0	1	0
upregulated	UPF2	PUF60	0.135452	1	0	1	0	0	0	0	0	0	0	1	0
upregulated	UPF2	RBM8A	0.469611	1	0	1	0	0	0	1	0	0	0	1	0
upregulated	UPF2	MTREX	0.210038	1	0	1	0	0	0	1	0	0	0	0	0
upregulated	UPF2	UPF3B	0.506084	1	0	1	0	0	0	1	0	0	0	0	0
upregulated	UPF2	EXOSC1	0.299892	1	0	1	0	0	0	1	0	1	0	0	0
upregulated	UPF2	CASC3	0.522603	1	0	1	0	0	0	1	0	0	0	0	0
upregulated	UPF2	UPF3A	0.556907	1	0	1	0	0	0	1	0	1	0	0	0
upregulated	UPF2	SRRM1	0.374682	1	0	1	0	0	0	1	0	0	0	0	0
upregulated	UPF2	EIF4G1	0.140196	1	0	1	0	0	0	1	0	0	0	0	0
upregulated	UPF2	SNW1	0.0623515	1	0	1	0	0	0	1	0	1	0	1	0
upregulated	KIT	FES	0.136124	0	0	0	0	1	1	0	1	0	0	0	0
upregulated	KIT	NCK2	0.103559	0	0	0	0	1	1	0	0	0	0	1	0
upregulated	KIT	SHC1	0.1563	0	0	0	0	1	1	0	1	0	0	1	0
upregulated	KIT	FGR	0.201943	0	0	0	0	1	1	0	1	0	0	1	1
upregulated	KIT	SYK	0.175338	0	0	0	0	1	1	0	1	1	0	1	1
upregulated	KIT	YES1	0.150117	0	0	0	0	1	1	0	1	1	1	0	1
upregulated	KIT	LYN	0.201299	0	0	0	0	1	1	0	1	1	1	1	1
upregulated	KIT	FLT3	0.250205	0	0	0	0	1	1	0	0	1	0	1	1
upregulated	KIT	PRKACB	0.124761	0	0	0	0	1	1	1	1	1	1	1	0
upregulated	KIT	BCR	0.0800251	0	0	0	0	1	1	0	0	0	1	0	1
upregulated	KIT	BLK	0.115343	0	0	0	0	1	1	0	0	0	0	1	1
upregulated	KIT	ABL1	0.182923	0	0	0	0	1	1	0	1	1	1	1	1
upregulated	KIT	TEC	0.125319	0	0	0	0	1	1	0	1	0	0	0	0
upregulated	KIT	TXK	0.138324	0	0	0	0	1	1	0	1	0	0	0	0
upregulated	KIT	GRB2	0.101079	0	0	0	0	1	1	0	1	1	1	1	0
upregulated	KIT	PTK6	0.155046	0	0	0	0	1	1	0	1	0	0	1	0
upregulated	KIT	PIK3R1	0.152514	0	0	0	0	1	1	0	1	0	0	1	1
upregulated	KIT	INSR	0.18432	0	0	0	0	1	1	0	1	1	0	1	1
upregulated	KIT	LCK	0.151351	0	0	0	0	1	1	0	1	1	0	1	1
upregulated	KIT	ZAP70	0.13723	0	0	0	0	1	1	0	0	0	0	1	0
upregulated	KIT	CHEK2	0.11106	0	0	0	0	1	1	1	0	0	0	0	0
upregulated	KIT	CRK	0.161391	0	0	0	0	1	1	0	0	0	1	1	0
upregulated	KIT	NCK1	0.128472	0	0	0	0	1	1	0	0	1	1	1	0
upregulated	KIT	HCK	0.15598	0	0	0	0	1	1	0	1	1	0	1	1
upregulated	KIT	PIK3R2	0.109721	0	0	0	0	1	1	0	1	0	0	0	1
upregulated	KIT	PRKCB	0.115251	0	0	0	0	1	1	1	1	1	1	0	0
upregulated	KIT	SRC	0.181131	0	0	0	0	1	1	0	0	1	0	1	1
upregulated	KIT	PRKCA	0.119497	0	0	0	0	1	1	1	1	0	0	1	0
upregulated	KIT	PDGFRB	0.218163	0	0	0	0	1	1	0	1	0	0	1	1
upregulated	PRKCI	HSP90AA1	0.11715	0	0	0	1	0	0	0	0	0	1	1	1
upregulated	PRKCI	MARK3	0.143589	0	0	0	1	0	0	0	1	0	0	0	0
upregulated	PRKCI	MYBBP1A	0.0793307	0	0	0	1	0	0	0	0	0	1	0	0
upregulated	PRKCI	PRKAR1A	0.111281	0	0	0	1	0	0	1	0	0	0	0	0
upregulated	PRKCI	RIPK4	0.14363	0	0	0	1	0	0	0	1	0	1	0	0
upregulated	PRKCI	CTTN	0.123874	0	0	0	1	0	0	0	0	1	0	0	0
upregulated	PRKCI	HSPB1	0.111157	0	0	0	1	0	0	1	1	0	0	1	0
upregulated	PRKCI	PRKCZ	0.256505	0	0	0	1	0	0	1	0	1	0	0	0
upregulated	PRKCI	MARK4	0.154818	0	0	0	1	0	0	0	0	0	0	1	0
upregulated	PRKCI	BAD	0.139615	0	0	0	1	0	0	0	0	1	0	0	0
upregulated	PRKCI	RPA2	0.059724	0	0	0	1	0	0	0	0	1	1	0	0
upregulated	PRKCI	SQSTM1	0.175721	0	0	0	1	0	0	0	0	1	1	0	0
upregulated	PRKCI	CSNK2B	0.109191	0	0	0	1	0	0	0	0	0	0	1	0
upregulated	PRKCI	CSNK2A1	0.133145	0	0	0	1	0	0	0	1	1	0	1	1
upregulated	PRKCI	MARK2	0.180823	0	0	0	1	0	0	0	0	0	0	1	0
upregulated	PRKCI	ASPH	0.105926	0	0	0	1	0	0	0	0	0	1	0	0
upregulated	PRKCI	PRKACB	0.161925	0	0	0	1	0	0	1	1	1	1	1	0
upregulated	PRKCI	YWHAE	0.115202	0	0	0	1	0	0	0	1	0	0	0	0
upregulated	PRKCI	EIF4ENIF1	0.0889985	0	0	0	1	0	0	0	0	1	0	0	0
upregulated	PRKCI	RPS6KB2	0.125275	0	0	0	1	0	0	1	0	0	1	1	0
upregulated	PRKCI	HSP90AB1	0.124609	0	0	0	1	0	0	1	1	1	0	0	1
upregulated	PRKCI	AFDN	0.111175	0	0	0	1	0	0	0	0	0	1	0	0
upregulated	PRKCI	IKBKG	0.0978326	0	0	0	1	0	0	0	1	1	1	1	0
upregulated	PRKCI	CEP135	0.0525021	0	0	0	1	0	0	0	0	1	0	0	0
upregulated	PRKCI	NCL	0.0792558	0	0	0	1	0	0	0	0	0	0	1	0
upregulated	PRKCI	PDPK1	0.221304	0	0	0	1	0	0	1	0	1	0	0	0
upregulated	PRKCI	CDK7	0.104306	0	0	0	1	0	0	1	0	1	1	0	0
upregulated	PRKCI	CDC37	0.0815635	0	0	0	1	0	0	0	1	0	0	0	0
upregulated	PRKCI	LRRK2	0.129362	0	0	0	1	0	0	0	1	0	0	0	0
upregulated	PRKCI	CSNK2A3	0.127261	0	0	0	1	0	0	0	0	1	0	1	0
upregulated	PRKCI	MAPT	0.124076	0	0	0	1	0	0	0	1	1	0	0	0
upregulated	PRKCI	SRC	0.137847	0	0	0	1	0	0	0	0	1	0	1	1
upregulated	PRKCI	RAC1	0.107842	0	0	0	1	0	0	1	1	0	0	0	0
upregulated	NUP153	NCBP1	0.115359	0	0	1	0	0	0	1	1	0	0	1	1
upregulated	NUP153	PHF5A	0.0634877	0	0	1	0	0	0	0	0	1	0	0	0
upregulated	NUP153	NUP107	0.546871	0	0	1	0	0	0	0	1	1	0	0	0
upregulated	NUP153	NUP133	0.497913	0	0	1	0	0	0	0	0	1	0	0	0
upregulated	NUP153	NUP160	0.48041	0	0	1	0	0	0	0	1	0	0	0	0
upregulated	NUP153	CHEK1	0.0648758	0	0	1	0	0	0	0	1	1	0	0	0
upregulated	NUP153	POM121C	0.620846	0	0	1	0	0	0	0	0	1	0	0	0
upregulated	NUP153	NUP35	0.55466	0	0	1	0	0	0	0	1	0	0	0	0
upregulated	NUP153	MAPK3	0.0571289	0	0	1	0	0	0	1	0	1	0	1	0
upregulated	NUP153	LRRK2	0.0731865	0	0	1	0	0	0	0	1	0	0	0	0
upregulated	NUP153	CDK1	0.0825713	0	0	1	0	0	0	0	0	1	1	0	0
upregulated	NUP153	NXF2	0.139922	0	0	1	0	0	0	0	0	0	1	0	0
upregulated	NUP153	KPNB1	0.193548	0	0	1	0	0	0	0	0	1	0	0	0
upregulated	NUP153	SEH1L	0.379286	0	0	1	0	0	0	0	1	0	0	0	0
upregulated	NUP153	LMNA	0.122624	0	0	1	0	0	0	0	1	1	0	0	0
upregulated	NUP153	NUP188	0.55203	0	0	1	0	0	0	0	1	0	0	0	0
upregulated	NUP153	TPR	0.377296	0	0	1	0	0	0	0	0	1	0	0	0
upregulated	NUP153	MAPK1	0.0527025	0	0	1	0	0	0	1	0	1	1	0	0
upregulated	NUP153	SNW1	0.0400821	0	0	1	0	0	0	1	0	1	0	1	0
upregulated	NUP153	PPP1CA	0.0729278	0	0	1	0	0	0	0	0	0	1	0	0
upregulated	NUP153	SMARCE1	0.0592247	0	0	1	0	0	0	1	0	0	0	0	0
upregulated	NUP153	EPHB2	0.0543272	0	0	1	0	0	0	0	0	1	0	1	0
upregulated	RAF1	HSP90AA1	0.198665	0	0	1	1	1	0	0	0	0	1	1	1
upregulated	RAF1	PKN1	0.258366	0	0	1	1	1	0	0	0	1	0	1	0
upregulated	RAF1	MAPK1	0.191014	0	0	1	1	1	0	1	0	1	1	0	0
upregulated	RAF1	PKM	0.110036	0	0	1	1	1	0	0	1	0	0	0	0
upregulated	RAF1	RIPK4	0.124317	0	0	1	1	1	0	0	1	0	1	0	0
upregulated	RAF1	HSPB1	0.16198	0	0	1	1	1	0	1	1	0	0	1	0
upregulated	RAF1	KRT8	0.0525969	0	0	1	1	1	0	0	1	1	0	1	0
upregulated	RAF1	KRT18	0.0924571	0	0	1	1	1	0	0	0	0	0	1	0
upregulated	RAF1	MAP2K2	0.223533	0	0	1	1	1	0	1	1	1	0	1	0
upregulated	RAF1	BAD	0.147265	0	0	1	1	1	0	0	0	1	0	0	0
upregulated	RAF1	MAPK3	0.216308	0	0	1	1	1	0	1	0	1	0	1	0
upregulated	RAF1	EGFR	0.171333	0	0	1	1	1	0	0	1	1	1	1	1
upregulated	RAF1	STK39	0.188462	0	0	1	1	1	0	1	0	1	1	0	0
upregulated	RAF1	PRKACA	0.201572	0	0	1	1	1	0	1	1	1	1	1	0
upregulated	RAF1	SQSTM1	0.210976	0	0	1	1	1	0	0	0	1	1	0	0
upregulated	RAF1	FYN	0.203736	0	0	1	1	1	0	0	1	1	1	1	1
upregulated	RAF1	NUP107	0.0936362	0	0	1	1	1	0	0	1	1	0	0	0
upregulated	RAF1	DYNLL1	0.103086	0	0	1	1	1	0	0	0	1	1	0	0
upregulated	RAF1	PBK	0.217471	0	0	1	1	1	0	0	1	0	0	0	0
upregulated	RAF1	BRAF	0.260327	0	0	1	1	1	0	1	0	1	1	1	0
upregulated	RAF1	YWHAB	0.191544	0	0	1	1	1	0	1	1	0	1	0	0
upregulated	RAF1	IL1B	0.130853	0	0	1	1	1	0	0	0	0	0	1	1
upregulated	RAF1	KSR1	0.212717	0	0	1	1	1	0	1	1	1	1	0	0
upregulated	RAF1	HRAS	0.248752	0	0	1	1	1	0	0	0	0	0	1	0
upregulated	RAF1	PAK3	0.266529	0	0	1	1	1	0	1	0	1	1	1	0
upregulated	RAF1	PSMB9	0.178135	0	0	1	1	1	0	0	0	1	0	0	0
upregulated	RAF1	PRKDC	0.185691	0	0	1	1	1	0	0	1	0	1	1	0
upregulated	RAF1	RPS6KA3	0.273082	0	0	1	1	1	0	1	1	1	0	1	0
upregulated	RAF1	DYNLL2	0.065807	0	0	1	1	1	0	0	0	1	0	0	0
upregulated	RAF1	YWHAG	0.119603	0	0	1	1	1	0	1	1	0	0	0	0
upregulated	RAF1	APP	0.119045	0	0	1	1	1	0	0	1	1	1	0	0
upregulated	RAF1	PAK2	0.33794	0	0	1	1	1	0	0	1	1	1	1	0
upregulated	RAF1	CSK	0.20397	0	0	1	1	1	0	0	1	1	1	0	0
upregulated	RAF1	CRKL	0.171119	0	0	1	1	1	0	0	0	0	1	0	0
upregulated	RAF1	SORBS1	0.063494	0	0	1	1	1	0	0	1	0	0	0	0
upregulated	RAF1	GRB2	0.125418	0	0	1	1	1	0	0	1	1	1	1	0
upregulated	RAF1	CFLAR	0.153571	0	0	1	1	1	0	0	0	1	0	1	0
upregulated	RAF1	ARAF	0.263216	0	0	1	1	1	0	1	1	0	0	0	0
upregulated	RAF1	MAP2K1	0.234609	0	0	1	1	1	0	1	1	0	0	1	0
upregulated	RAF1	PPP1R12A	0.149051	0	0	1	1	1	0	0	0	1	0	0	0
upregulated	RAF1	PAK1	0.231372	0	0	1	1	1	0	0	1	0	1	1	0
upregulated	RAF1	EGF	0.162959	0	0	1	1	1	0	0	1	1	0	1	0
upregulated	RAF1	HCK	0.207386	0	0	1	1	1	0	0	1	1	0	1	1
upregulated	RAF1	NUP133	0.079967	0	0	1	1	1	0	0	0	1	0	0	0
upregulated	RAF1	PRKCB	0.208006	0	0	1	1	1	0	1	1	1	1	0	0
upregulated	RAF1	LYN	0.196601	0	0	1	1	1	0	0	1	1	1	1	1
upregulated	RAF1	CDC37	0.110814	0	0	1	1	1	0	0	1	0	0	0	0
upregulated	RAF1	MAD2L1	0.0836972	0	0	1	1	1	0	0	0	1	0	0	0
upregulated	RAF1	LATS1	0.207543	0	0	1	1	1	0	1	0	0	0	0	0
upregulated	RAF1	NUP160	0.080608	0	0	1	1	1	0	0	1	0	0	0	0
upregulated	RAF1	HSP90AB1	0.159785	0	0	1	1	1	0	1	1	1	0	0	1
upregulated	RAF1	JAK2	0.186007	0	0	1	1	1	0	0	1	0	1	1	1
upregulated	RAF1	SYNPO	0.0340796	0	0	1	1	1	0	0	0	0	1	0	0
upregulated	RAF1	PRKAA2	0.179693	0	0	1	1	1	0	0	0	1	1	1	0
upregulated	RAF1	BCR	0.154726	0	0	1	1	1	0	0	0	0	1	0	1
upregulated	RAF1	EIF2AK2	0.213284	0	0	1	1	1	0	0	0	0	1	1	0
upregulated	RAF1	COPS5	0.145628	0	0	1	1	1	0	0	0	0	0	1	0
upregulated	RAF1	PRKCA	0.153827	0	0	1	1	1	0	1	1	0	0	1	0
upregulated	RAF1	PPP1CA	0.0961452	0	0	1	1	1	0	0	0	0	1	0	0
upregulated	RAF1	ILK	0.197832	0	0	1	1	1	0	0	0	0	1	0	0
upregulated	RAF1	PDGFRB	0.163584	0	0	1	1	1	0	0	1	0	0	1	1
upregulated	RAF1	AKT2	0.177374	0	0	1	1	1	0	1	1	1	0	0	0
upregulated	RAF1	SRC	0.196107	0	0	1	1	1	0	0	0	1	0	1	1
upregulated	RAF1	PAK6	0.235108	0	0	1	1	1	0	0	0	1	1	0	0
upregulated	RAF1	CAMK2G	0.193474	0	0	1	1	1	0	0	1	0	0	0	0
upregulated	RAF1	PRKACB	0.26347	0	0	1	1	1	0	1	1	1	1	1	0
upregulated	RAF1	STK3	0.24424	0	0	1	1	1	0	1	1	0	1	1	0
upregulated	RAF1	YWHAE	0.134032	0	0	1	1	1	0	0	1	0	0	0	0
upregulated	HIST1H2AJ	ELK4	0.291686	0	0	0	0	1	0	1	0	0	0	1	0
upregulated	HIST1H2AJ	HIST3H3	0.241198	0	0	0	0	1	0	0	0	0	0	1	0
upregulated	HIST1H2AJ	CEP290	0.0744037	0	0	0	0	1	0	0	0	1	0	0	0
upregulated	HIST1H2AJ	PRKCB	0.0604941	0	0	0	0	1	0	1	1	1	1	0	0
upregulated	HIST1H2AJ	HIST1H1A	0.245479	0	0	0	0	1	0	1	0	0	1	0	0
upregulated	HIST1H2AJ	H1F0	0.286273	0	0	0	0	1	0	0	0	0	0	1	0
upregulated	AATK	HSPB1	0.00828486	0	0	1	0	0	0	1	1	0	0	1	0
upregulated	AATK	FYN	0.0533627	0	0	1	0	0	0	0	1	1	1	1	1
upregulated	AATK	ERBB2	0.0958058	0	0	1	0	0	0	0	1	0	0	0	0
upregulated	AATK	DUSP1	0.0354564	0	0	1	0	0	0	0	1	0	0	0	0
upregulated	AATK	PPP1CA	0.0494955	0	0	1	0	0	0	0	0	0	1	0	0
upregulated	AATK	TAB1	0.0494074	0	0	1	0	0	0	0	1	1	1	1	0
upregulated	AATK	PPP1CB	0.0639968	0	0	1	0	0	0	0	0	1	0	0	0
upregulated	AATK	DUSP9	0.0547678	0	0	1	0	0	0	1	0	0	0	0	0
upregulated	PTK2B	NRG1	0.141487	0	1	1	0	0	0	0	1	0	0	0	0
upregulated	PTK2B	CTTN	0.132706	0	1	1	0	0	0	0	0	1	0	0	0
upregulated	PTK2B	EGFR	0.206521	0	1	1	0	0	0	0	1	1	1	1	1
upregulated	PTK2B	PRKACA	0.1889	0	1	1	0	0	0	1	1	1	1	1	0
upregulated	PTK2B	FYN	0.204522	0	1	1	0	0	0	0	1	1	1	1	1
upregulated	PTK2B	LIMK2	0.0876037	0	1	1	0	0	0	1	0	1	0	0	0
upregulated	PTK2B	FGR	0.162716	0	1	1	0	0	0	0	1	0	0	1	1
upregulated	PTK2B	SYK	0.165688	0	1	1	0	0	0	0	1	1	0	1	1
upregulated	PTK2B	ERBB2	0.184658	0	1	1	0	0	0	0	1	0	0	0	0
upregulated	PTK2B	FOXO1	0.113401	0	1	1	0	0	0	0	1	1	1	0	0
upregulated	PTK2B	GSK3B	0.178504	0	1	1	0	0	0	0	1	1	1	1	0
upregulated	PTK2B	GSK3A	0.163609	0	1	1	0	0	0	0	0	1	0	0	0
upregulated	PTK2B	YES1	0.16062	0	1	1	0	0	0	0	1	1	1	0	1
upregulated	PTK2B	LYN	0.22324	0	1	1	0	0	0	0	1	1	1	1	1
upregulated	PTK2B	MTOR	0.190545	0	1	1	0	0	0	1	1	0	0	0	1
upregulated	PTK2B	HSP90AB1	0.163867	0	1	1	0	0	0	1	1	1	0	0	1
upregulated	PTK2B	AGT	0.165405	0	1	1	0	0	0	0	0	1	0	0	1
upregulated	PTK2B	BLK	0.101954	0	1	1	0	0	0	0	0	0	0	1	1
upregulated	PTK2B	APP	0.215431	0	1	1	0	0	0	0	1	1	1	0	0
upregulated	PTK2B	PYCARD	0.164366	0	1	1	0	0	0	1	0	1	1	1	0
upregulated	PTK2B	GRB2	0.113771	0	1	1	0	0	0	0	1	1	1	1	0
upregulated	PTK2B	PPP1R12A	0.0793579	0	1	1	0	0	0	0	0	1	0	0	0
upregulated	PTK2B	INSR	0.182963	0	1	1	0	0	0	0	1	1	0	1	1
upregulated	PTK2B	MAPT	0.150387	0	1	1	0	0	0	0	1	1	0	0	0
upregulated	PTK2B	EGF	0.159887	0	1	1	0	0	0	0	1	1	0	1	0
upregulated	PTK2B	MAP3K4	0.143571	0	1	1	0	0	0	1	0	1	1	1	0
upregulated	PTK2B	SRC	0.250367	0	1	1	0	0	0	0	0	1	0	1	1
upregulated	PTK2B	HCK	0.170749	0	1	1	0	0	0	0	1	1	0	1	1
upregulated	PTK2B	CAMK2A	0.12384	0	1	1	0	0	0	0	1	0	0	0	0
upregulated	PTK2B	PRKDC	0.134875	0	1	1	0	0	0	0	1	0	1	1	0
upregulated	PTK2B	LCK	0.159447	0	1	1	0	0	0	0	1	1	0	1	1
upregulated	PTK2B	FN1	0.13521	0	1	1	0	0	0	0	0	1	0	0	0
upregulated	PTK2B	CBL	0.121657	0	1	1	0	0	0	0	0	0	0	1	0
upregulated	PTK2B	EDN1	0.180338	0	1	1	0	0	0	1	0	0	0	0	0
upregulated	THOC7	THOC2	0.713374	0	0	1	0	0	0	0	0	1	0	0	0
upregulated	THOC7	ALYREF	0.49939	0	0	1	0	0	0	0	0	1	0	0	0
upregulated	THOC7	DDX39A	0.515964	0	0	1	0	0	0	0	0	1	0	0	0
upregulated	THOC7	RBM8A	0.35666	0	0	1	0	0	0	1	0	0	0	1	0
upregulated	THOC7	DDX17	0.125169	0	0	1	0	0	0	0	0	0	0	1	0
upregulated	THOC7	POLDIP3	0.450352	0	0	1	0	0	0	0	0	0	0	1	0
upregulated	THOC7	THOC1	0.331501	0	0	1	0	0	0	0	0	1	0	0	0
upregulated	THOC7	PPP1R2	0.0225253	0	0	1	0	0	0	0	0	1	0	0	0
upregulated	THOC7	TP53BP1	0.0628335	0	0	1	0	0	0	1	0	0	0	0	0
upregulated	THOC7	SARNP	0.55008	0	0	1	0	0	0	0	0	1	0	0	0
upregulated	THOC7	BCLAF1	0.0708294	0	0	1	0	0	0	1	0	0	0	1	0
upregulated	THOC7	THOC5	0.463029	0	0	1	0	0	0	0	0	1	0	0	0
upregulated	THOC7	DHX9	0.0657382	0	0	1	0	0	0	0	0	1	0	0	0
[truncated: 20,006 more rows]
